# Supplementary material for: Genome-Wide Identification, Phylogenetic and Co-Expression Analysis of OsSET Gene Family in Rice
Source: PLoS One. 2013 Jun 7;8(6):e65426. doi: 10.1371/journal.pone.0065426 (PMC3676427; doi:10.1371/journal.pone.0065426)
Supplement: Table S1 — A list of 43 OsSET genes identified in rice and their sequences and protein characteristics. (XLS) [file pone.0065426.s001.xls]

## Sheet: Table S1
Table S1. A list of 43 OsSET genes identified in rice and their sequences and protein characteristics.
No.	Name	MSU RGAP ID	ChromDB ID	Subfamily cluster	KOME ID	Chr. No.	TIGR v6.1 pseudomolecule position	ORF(bp)	exon	Introns	Length(aa)	Mol. Wt	PI	negatively charged residues	positively charged residues	Instability index	stable or not	Aliphatic index	GRAVY
1	OsSET1	LOC_Os01g11952	SDG721	III	AK103664；AK120836	1	6513552 - 6506700	2976	23	22	992	110892	7.8426	128	138	54.95	unstable	69.76	-0.455
2	OsSET2	LOC_Os01g46700	SDG705	III	AK062870	1	26591179-26598353	3048	23	22	1016	115458	6.7729	152	145	54.71	unstable	64.86	-0.649
3	OsSET3	LOC_Os01g56540	SDG729	VA	/	1	32596221 - 32593316	1032	4	3	344	36701.6	6.5006	35	32	66.42	unstable	71.52	-0.239
4	OsSET4	LOC_Os01g59620	SDG709	VB	AK065227	1	34480247-34482457	2211	3	2	737	80094.1	6.4464	91	84	39.29	stable	70.62	-0.436
5	OsSET5	LOC_Os01g70220	SDG714	VB	AK106700	1	40653738 - 40663084	1992	15	14	664	73282.2	7.6411	82	84	48.04	unstable	78.22	-0.476
6	OsSET6	LOC_Os01g73460	SDG720	IV	AK241918	1	42566900 - 42571600	1158	6	5	385	43528.8	9.09	51	64	70.36	unstable	65.87	-0.643
7	OsSET7	LOC_Os02g03030	SDG730	IV	/	2	1190846 - 1192461	1086	4	3	361	39635.3	9.2	44	56	47.51	unstable	75.18	-0.445
8	OsSET8	LOC_Os02g34850	SDG725	IIC	AK064575；AK106534	2	20893987 - 20901064	2373	14	13	791	86806.5	7.4439	105	105	47.92	unstable	71.96	-0.61
9	OsSET9	LOC_Os02g39800	SDG736	IIC	AK067083	2	24047199 - 24044257	693	8	7	231	26434.3	8.3376	29	36	45.73	unstable	64.48	-0.545
10	OsSET10	LOC_Os02g40770	SDG712	VA	AK100391	2	24704989 - 24711083	2226	10	9	741	82440.6	8.21	86	92	50.57	unstable	75.05	-0.491
11	OsSET11	LOC_Os02g47900	SDG706	VA	AK108743	2	29297277 - 29300908	1596	7	6	532	59499.4	6.4981	67	57	46.08	unstable	77.98	-0.329
12	OsSET12	LOC_Os02g49326	/	IIB	AK103602; AK058309	2	30138444 - 30142375	1509	12	11	503	56348.4	9.1624	56	64	55.08	unstable	92.11	-0.249
13	OsSET13	LOC_Os02g50100	/	IIB	AK121645	2	30587722 - 30590186	1461	5	4	487	52637.6	6.5869	51	46	45.03	unstable	102.67	0.069
14	OsSET14	LOC_Os03g07260	SDG739	IIA	/	3	3705773 - 3704163	1611	1	0	536	57699.7	6.27	76	72	35.24	stable	90.21	-0.16
15	OsSET15	LOC_Os03g19480	SDG718	I	AK243493；AF407010	3	10958339 - 10951286	2688	17	16	896	99862.7	7.7669	122	127	51.02	unstable	65.74	-0.704
16	OsSET16	LOC_Os03g20430	SDG713	VB	AK100673	3	11559080 - 11560810	1605	2	1	534	60727.4	8.48	65	72	50.29	unstable	77.87	-0.481
17	OsSET17	LOC_Os03g49730	SDG716	IIA	AK071176	3	28305210 - 28301633	1509	14	13	503	56632.9	6.3533	63	56	47.56	unstable	88.81	-0.254
18	OsSET18	LOC_Os04g34610	SDG738	IIA	AK066084；AK100500；AK065331	4	20776384 - 20769409	2922	10	9	974	105499	5.4531	71	53	51.92	unstable	84.35	-0.065
19	OsSET19	LOC_Os04g34976	SDG708	IIC	AK073414	4	21086384 - 21090686	1557	10；9	9; 8	519	57879.5	4.4119	82	52	51.73	unstable	71.43	-0.568
20	OsSET20	LOC_Os04g45990	SDG703	VB	AK066297	4	27061530 - 27059005	2526	1	0	842	90969.2	8.1322	99	108	41.28	unstable	67.13	-0.511
21	OsSET21	LOC_Os04g53700	SDG722	IIA	AK065665；AK099320	4	31822205 - 31817902	1554	15	14	518	57561.4	4.7096	79	54	60.33	unstable	71.93	-0.49
22	OsSET22	LOC_Os05g41172	SDG728	VB	AK069035；AK073029	5	24056314 - 24054296	2019	3	2	673	73564.1	7.2696	75	74	42.22	unstable	70.52	-0.349
23	OsSET23	LOC_Os05g50980	/	IIB	AK066321	5	29188998 - 29192887	1413	11	10	471	53303.1	4.8205	70	49	60.66	unstable	90.34	-0.242
24	OsSET24	LOC_Os06g16390	SDG711	I	AK111743	6	9353007 - 9360810	2691	16	15	897	100296	7.7362	129	135	51.46	unstable	63.98	-0.747
25	OsSET25	LOC_Os07g25450	SDG726	VB	AK067172	7	14562565 - 14564619	2055	2	1	685	74681	6.1538	79	73	54.16	unstable	82.13	-0.195
26	OsSET26	LOC_Os07g28840	SDG731	IIB	AK288834；AK103840	7	16886009 - 16889078	1440	6	5	480	54478.3	6.5076	59	54	45.96	unstable	93.3	-0.237
27	OsSET27	LOC_Os08g08210	SDG701	IIA	AK121489；AK058948	8	4690147 - 4695310	2808	16	15	936	106713	6.0497	143	127	44.46	unstable	74.52	-0.579
28	OsSET28	LOC_Os08g10470	SDG740	IIA	AK103876; AK122033; AK063775	8	6154220 - 6155398	1179	2	1	392	41994.5	4.44	61	28	56	unstable	68.83	-0.406
29	OsSET29	LOC_Os08g14660	/	IIB	AK072666；AK103017	8	8815602 - 8811453	1635	10	9	545	60724.4	4.531	74	46	38.44	stable	99.5	-0.053
30	OsSET30	LOC_Os08g30910	SDG710	VB	/	8	19082792 - 19086784	3879	1	0	1292	138542	8.48	158	170	41.44	unstable	72.62	-0.477
31	OsSET31	LOC_Os08g34370	SDG707	IIC	/	8	21566227 - 21574660	1572	12	11	524	57670.8	9.2625	61	75	70.69	unstable	68.7	-0.575
32	OsSET32	LOC_Os08g45130	SDG715	VB	AK067640	8	28340379 - 28338595	1785	1	0	595	65899.9	8.3768	65	73	51.48	unstable	76.85	-0.436
33	OsSET33	LOC_Os09g04890	SDG723	III	AK074022；AK065095	9	2614721 - 2602074	3069	25	24	1023	115660	7.703	140	144	52.54	unstable	77.18	-0.497
34	OsSET34	LOC_Os09g13740	SDG724	IIC	AK065670； AK060843	9	8045923 - 8039131	1185	12	11	395	45432	8.0252	54	59	49.21	unstable	73.96	-0.568
35	OsSET35	LOC_Os09g19830	SDG727	VB	AK067187	9	11868806 - 11873178	3606	2	1	1202	128959	6.5753	170	158	40.93	unstable	69.58	-0.593
36	OsSET36	LOC_Os09g24530	/	IIB	AK243615	9	14608816 - 14606620	1488	6	5	495	54300.3	4.74	75	46	50.78	unstable	97.05	-0.157
37	OsSET37	LOC_Os09g38440	SDG732	III	AK112101	9	22130203 - 22134104	2133	13	12	711	79431	9.0061	69	104	48.19	unstable	65.08	-0.58
38	OsSET38	LOC_Os10g27060	SDG741	IIA	AK111906	10	14192594 - 14190282	897	8	7	298	32951.6	6.41	35	32	63.85	unstable	83.89	-0.08
39	OsSET39	LOC_Os10g36250	/	IIA	AK067969	10	19308021 - 19302970	2382	15	14	794	87543.9	6.9874	89	83	56.62	unstable	88.58	-0.139
40	OsSET40	LOC_Os11g03700	SDG733	VB	/	11	1440578 - 1438180	1902	2	1	633	71292.7	6.12	87	80	51.88	unstable	72.66	-0.614
41	OsSET41	LOC_Os11g38900	SDG704	VB	AK102379；AF344453；AK059336	11	22694403 - 22696844	2442	4	3	814	89214.7	8.6776	88	101	53.6	unstable	70.87	-0.528
42	OsSET42	LOC_Os12g03460	SDG734	VB	AK120379	12	1355940 - 1350471	1947	4	3	649	73005.9	7.6225	84	86	48.3	unstable	71.53	-0.56
43	OsSET43	LOC_Os12g41900	SDG717	III	AK069599；AK068250；AK100275	12	25942327 - 25935635	3639	17	16	1213	134855	6.8397	166	157	53.57	unstable	68.81	-0.614
