# Supplementary material for: Genome-Wide Identification, Phylogenetic and Co-Expression Analysis of OsSET Gene Family in Rice
Source: PLoS One. 2013 Jun 7;8(6):e65426. doi: 10.1371/journal.pone.0065426 (PMC3676427; doi:10.1371/journal.pone.0065426)
Supplement: Table S2 — OsSET genes that localized on duplicated segments of the rice genome. (XLS) [file pone.0065426.s002.xls]

## Sheet: Table S2
Table S2. OsSET genes localized on duplicated segments of the rice genome.
Gene1	Accession No.	Chr.	Locus	Gene2	Accession. No.	Chr.	Locus	BlastP (e-value)	Overall identitya
OsSET4	LOC_Os01g59620	1	34480247-34482457	OsSET16	LOC_Os03g20430	3	11559080-11560810	9.1e-107	0.77
				OsSET22	LOC_Os05g41172	5	24056314-24054296	1e-250	0.256
				OsSET40	LOC_Os11g03700	11	1440578-1438180	8e-190	0.424
				OsSET42	LOC_Os12g03460	12	1355940-1350471	9.8e-181	0.442
OsSET16	LOC_Os03g20430	3	11559080-11560810	OsSET22	LOC_Os05g41172	5	24056314-24054296	8.2e-106	0.537
				OsSET40	LOC_Os11g03700	11	1440578-1438180	4.9e-99	0.556
				OsSET42	LOC_Os12g03460	12	1355940-1350471	6.3e-99	0.575
OsSET22	LOC_Os05g41172	5	24056314-24054296	OsSET40	LOC_Os11g03700	11	1440578-1438180	6.6e-191	0.409
				OsSET42	LOC_Os12g03460	12	1355940-1350471	1.7e-185	0.429
OsSET30	LOC_Os08g30910	8	19082792-19086784	OsSET35	LOC_Os09g19830	9	11868806-11873178	1.3e-189	0.52
aPercentage homology between proteins encoded by genes localized on duplicated segments
