# Supplementary material for: Genome-Wide Identification, Phylogenetic and Co-Expression Analysis of OsSET Gene Family in Rice
Source: PLoS One. 2013 Jun 7;8(6):e65426. doi: 10.1371/journal.pone.0065426 (PMC3676427; doi:10.1371/journal.pone.0065426)
Supplement: Table S3 — Cis-elements analysis of OsSET gene promoters. (XLS) [file pone.0065426.s003.xls]

## Sheet: Table S3
Table S3. Cis-elements of OsSET Gene Promoters
Gene Name	LOCOUS	Accession No.
OsSET1	LOC_Os01g11952	S000508	S000507	S000506	S000502	S000501	S000500	S000499	S000498	S000497	S000494	S000493	S000491	S000483	S000482	S000478	S000477	S000476	S000474	S000472	S000470	S000468	S000467	S000462	S000461	S000459	S000457	S000454	S000453	S000452	S000450	S000449	S000447	S000442	S000431	S000430	S000426	S000424	S000421	S000419	S000418	S000416	S000415	S000414	S000409	S000408	S000407	S000403	S000402
OsSET2	LOC_Os01g46700	S000508	S000507	S000506	S000501	S000498	S000497	S000494	S000493	S000492	S000491	S000483	S000482	S000478	S000477	S000474	S000468	S000467	S000462	S000461	S000458	S000457	S000454	S000453	S000450	S000449	S000447	S000442	S000418	S000415	S000414	S000413	S000409	S000408	S000407	S000402	S000400	S000394	S000392	S000390	S000387	S000386	S000378	S000370	S000362	S000340	S000315	S000314	S000296
OsSET3	LOC_Os01g56540	S000512	S000508	S000506	S000502	S000499	S000498	S000494	S000493	S000483	S000482	S000477	S000476	S000470	S000468	S000467	S000462	S000461	S000459	S000457	S000454	S000453	S000449	S000447	S000443	S000442	S000439	S000431	S000430	S000425	S000422	S000421	S000415	S000414	S000413	S000409	S000408	S000407	S000403	S000395	S000394	S000391	S000390	S000385	S000378	S000377	S000375	S000370	S000362
OsSET4	LOC_Os01g59620	S000512	S000508	S000506	S000502	S000499	S000498	S000494	S000493	S000491	S000487	S000483	S000477	S000474	S000470	S000468	S000467	S000465	S000462	S000461	S000460	S000457	S000454	S000453	S000449	S000447	S000442	S000431	S000430	S000420	S000415	S000414	S000413	S000409	S000408	S000407	S000403	S000401	S000395	S000392	S000391	S000390	S000387	S000383	S000378	S000377	S000371	S000370	S000362
OsSET5	LOC_Os01g70220	S000512	S000508	S000507	S000506	S000502	S000501	S000499	S000498	S000497	S000494	S000493	S000491	S000483	S000482	S000478	S000477	S000476	S000474	S000470	S000468	S000467	S000465	S000462	S000461	S000458	S000457	S000454	S000453	S000450	S000449	S000447	S000442	S000430	S000426	S000424	S000421	S000419	S000418	S000415	S000414	S000413	S000408	S000407	S000400	S000395	S000392	S000391	S000390
OsSET6	LOC_Os01g73460	S000512	S000507	S000506	S000502	S000501	S000499	S000498	S000497	S000494	S000493	S000492	S000488	S000486	S000483	S000482	S000478	S000477	S000476	S000474	S000470	S000468	S000467	S000462	S000461	S000458	S000457	S000454	S000453	S000449	S000447	S000442	S000439	S000433	S000430	S000429	S000426	S000425	S000419	S000415	S000414	S000413	S000411	S000409	S000408	S000407	S000403	S000395	S000394
OsSET7	LOC_Os02g03030	S000512	S000508	S000507	S000506	S000502	S000501	S000499	S000498	S000494	S000493	S000492	S000488	S000483	S000482	S000478	S000476	S000474	S000470	S000468	S000467	S000462	S000461	S000459	S000458	S000457	S000454	S000453	S000449	S000447	S000442	S000439	S000432	S000430	S000417	S000415	S000414	S000409	S000408	S000407	S000403	S000400	S000395	S000392	S000391	S000390	S000387	S000383	S000378
OsSET8	LOC_Os02g34850	S000512	S000508	S000502	S000498	S000497	S000494	S000493	S000492	S000491	S000483	S000482	S000478	S000476	S000474	S000470	S000468	S000467	S000465	S000462	S000461	S000459	S000457	S000454	S000453	S000450	S000449	S000447	S000442	S000439	S000433	S000432	S000431	S000415	S000414	S000413	S000411	S000409	S000408	S000407	S000403	S000400	S000395	S000392	S000390	S000387	S000378	S000377	S000370
OsSET9	LOC_Os02g39800	S000512	S000508	S000507	S000506	S000505	S000502	S000501	S000499	S000498	S000497	S000494	S000493	S000491	S000483	S000482	S000479	S000478	S000477	S000476	S000472	S000470	S000468	S000467	S000465	S000462	S000461	S000458	S000457	S000454	S000453	S000449	S000447	S000442	S000436	S000430	S000426	S000418	S000415	S000414	S000409	S000407	S000406	S000402	S000400	S000394	S000390	S000387	S000383
OsSET10	LOC_Os02g40770	S000512	S000511	S000508	S000507	S000506	S000502	S000501	S000499	S000498	S000497	S000494	S000493	S000492	S000491	S000486	S000483	S000482	S000477	S000476	S000470	S000468	S000462	S000460	S000459	S000458	S000457	S000454	S000453	S000450	S000449	S000447	S000442	S000430	S000425	S000421	S000418	S000416	S000415	S000414	S000409	S000407	S000403	S000402	S000400	S000395	S000392	S000391	S000390
OsSET11	LOC_Os02g47900	S000512	S000508	S000507	S000499	S000498	S000497	S000494	S000493	S000492	S000491	S000483	S000482	S000477	S000474	S000468	S000467	S000462	S000461	S000458	S000457	S000454	S000453	S000450	S000449	S000447	S000442	S000439	S000438	S000431	S000415	S000414	S000413	S000411	S000409	S000408	S000407	S000400	S000395	S000394	S000392	S000391	S000390	S000387	S000383	S000378	S000377	S000375	S000370
OsSET12	LOC_Os02g49326	S000512	S000508	S000507	S000506	S000501	S000499	S000498	S000497	S000494	S000493	S000492	S000491	S000483	S000482	S000479	S000478	S000477	S000476	S000474	S000471	S000470	S000468	S000462	S000458	S000457	S000454	S000453	S000449	S000447	S000442	S000433	S000431	S000430	S000426	S000422	S000418	S000415	S000414	S000413	S000409	S000408	S000407	S000404	S000403	S000402	S000395	S000394	S000392
OsSET13	LOC_Os02g50100	S000512	S000511	S000510	S000508	S000507	S000506	S000502	S000501	S000499	S000498	S000497	S000494	S000492	S000491	S000483	S000482	S000477	S000476	S000474	S000470	S000468	S000462	S000458	S000457	S000454	S000453	S000450	S000449	S000447	S000442	S000436	S000430	S000426	S000421	S000415	S000414	S000413	S000409	S000408	S000407	S000395	S000391	S000387	S000383	S000378	S000374	S000363	S000362
OsSET14	LOC_Os03g07260	S000507	S000506	S000502	S000501	S000499	S000498	S000497	S000494	S000493	S000492	S000483	S000482	S000479	S000477	S000476	S000474	S000468	S000467	S000462	S000461	S000460	S000457	S000454	S000453	S000450	S000449	S000447	S000442	S000431	S000430	S000426	S000422	S000419	S000415	S000414	S000411	S000409	S000408	S000407	S000403	S000395	S000394	S000391	S000390	S000387	S000383	S000378	S000377
OsSET15	LOC_Os03g19480	S000512	S000511	S000508	S000507	S000506	S000502	S000501	S000499	S000498	S000497	S000494	S000493	S000492	S000491	S000483	S000482	S000476	S000474	S000468	S000462	S000460	S000458	S000457	S000454	S000453	S000449	S000447	S000442	S000438	S000432	S000431	S000430	S000418	S000415	S000414	S000413	S000411	S000409	S000407	S000406	S000403	S000402	S000401	S000395	S000394	S000391	S000390	S000383
OsSET16	LOC_Os03g20430	S000512	S000510	S000508	S000506	S000502	S000501	S000499	S000498	S000497	S000494	S000493	S000492	S000491	S000486	S000483	S000482	S000479	S000477	S000468	S000467	S000462	S000461	S000457	S000454	S000453	S000449	S000447	S000442	S000439	S000431	S000430	S000421	S000418	S000415	S000413	S000409	S000408	S000407	S000400	S000395	S000391	S000390	S000387	S000383	S000378	S000377	S000375	S000362
OsSET17	LOC_Os03g49730	S000512	S000511	S000507	S000506	S000505	S000502	S000501	S000499	S000498	S000497	S000494	S000493	S000491	S000483	S000482	S000478	S000476	S000474	S000471	S000468	S000462	S000460	S000457	S000454	S000453	S000449	S000447	S000442	S000438	S000430	S000425	S000424	S000421	S000418	S000415	S000414	S000413	S000411	S000409	S000408	S000407	S000406	S000402	S000394	S000391	S000390	S000387	S000383
OsSET18	LOC_Os04g34610	S000508	S000506	S000502	S000499	S000498	S000497	S000494	S000493	S000491	S000483	S000482	S000478	S000477	S000476	S000474	S000471	S000470	S000468	S000462	S000459	S000457	S000454	S000453	S000450	S000449	S000447	S000443	S000442	S000439	S000433	S000431	S000422	S000421	S000418	S000416	S000415	S000413	S000409	S000408	S000407	S000404	S000403	S000400	S000395	S000392	S000391	S000390	S000387
OsSET19	LOC_Os04g34976	S000512	S000511	S000508	S000507	S000506	S000505	S000502	S000501	S000499	S000498	S000497	S000494	S000493	S000492	S000483	S000482	S000480	S000478	S000474	S000470	S000468	S000462	S000457	S000454	S000453	S000449	S000447	S000442	S000438	S000433	S000430	S000426	S000425	S000420	S000418	S000415	S000414	S000413	S000411	S000409	S000408	S000407	S000402	S000394	S000390	S000383	S000378	S000377
OsSET20	LOC_Os04g45990	S000512	S000508	S000507	S000506	S000502	S000501	S000497	S000494	S000493	S000492	S000491	S000483	S000482	S000478	S000477	S000476	S000474	S000470	S000468	S000467	S000465	S000462	S000461	S000459	S000457	S000454	S000453	S000452	S000449	S000447	S000443	S000442	S000430	S000421	S000418	S000417	S000415	S000414	S000409	S000408	S000407	S000404	S000402	S000395	S000392	S000390	S000387	S000383
OsSET21	LOC_Os04g53700	S000512	S000506	S000502	S000501	S000499	S000498	S000497	S000494	S000493	S000491	S000488	S000486	S000483	S000482	S000479	S000478	S000477	S000476	S000474	S000468	S000467	S000462	S000461	S000457	S000454	S000453	S000449	S000447	S000443	S000442	S000439	S000430	S000421	S000418	S000416	S000415	S000414	S000411	S000409	S000408	S000407	S000404	S000403	S000402	S000392	S000390	S000387	S000378
OsSET22	LOC_Os05g41172	S000510	S000507	S000506	S000502	S000501	S000499	S000498	S000497	S000494	S000493	S000483	S000482	S000478	S000477	S000476	S000474	S000470	S000468	S000467	S000465	S000462	S000461	S000459	S000457	S000454	S000453	S000452	S000451	S000450	S000449	S000447	S000442	S000431	S000430	S000424	S000422	S000419	S000415	S000414	S000413	S000411	S000408	S000407	S000395	S000392	S000391	S000390	S000387
OsSET23	LOC_Os05g50980	S000512	S000510	S000508	S000507	S000506	S000502	S000501	S000499	S000498	S000494	S000493	S000492	S000491	S000489	S000486	S000483	S000482	S000478	S000477	S000476	S000474	S000468	S000467	S000465	S000462	S000461	S000460	S000459	S000458	S000457	S000454	S000453	S000450	S000449	S000447	S000442	S000440	S000424	S000415	S000414	S000413	S000409	S000408	S000407	S000403	S000395	S000392	S000391
OsSET24	LOC_Os06g16390	S000512	S000507	S000506	S000505	S000502	S000501	S000499	S000498	S000497	S000494	S000493	S000492	S000491	S000483	S000482	S000478	S000476	S000474	S000471	S000468	S000467	S000465	S000462	S000461	S000459	S000458	S000457	S000454	S000453	S000452	S000450	S000449	S000447	S000442	S000432	S000430	S000426	S000425	S000421	S000418	S000415	S000414	S000413	S000411	S000409	S000408	S000407	S000406
OsSET25	LOC_Os07g25450	S000512	S000507	S000502	S000499	S000498	S000497	S000494	S000493	S000491	S000483	S000482	S000479	S000477	S000476	S000468	S000467	S000465	S000462	S000461	S000457	S000454	S000453	S000449	S000447	S000442	S000440	S000439	S000431	S000422	S000415	S000414	S000413	S000409	S000408	S000407	S000400	S000395	S000392	S000391	S000390	S000387	S000378	S000377	S000370	S000362	S000360	S000353	S000314
OsSET26	LOC_Os07g28840	S000508	S000507	S000506	S000502	S000501	S000498	S000497	S000494	S000493	S000491	S000483	S000482	S000477	S000476	S000470	S000468	S000467	S000465	S000462	S000461	S000460	S000457	S000454	S000453	S000449	S000447	S000442	S000439	S000438	S000424	S000418	S000415	S000414	S000409	S000408	S000404	S000403	S000402	S000395	S000394	S000392	S000390	S000387	S000386	S000385	S000383	S000378	S000377
OsSET27	LOC_Os08g08210	S000512	S000507	S000502	S000499	S000498	S000497	S000494	S000493	S000492	S000491	S000483	S000481	S000479	S000477	S000476	S000474	S000471	S000468	S000467	S000465	S000462	S000461	S000457	S000454	S000453	S000450	S000449	S000447	S000442	S000439	S000431	S000424	S000421	S000420	S000419	S000415	S000414	S000413	S000409	S000408	S000407	S000403	S000400	S000395	S000392	S000391	S000390	S000387
OsSET28	LOC_Os08g10470	S000512	S000510	S000508	S000507	S000506	S000502	S000501	S000499	S000498	S000497	S000494	S000493	S000492	S000486	S000483	S000482	S000479	S000478	S000476	S000474	S000471	S000468	S000462	S000460	S000457	S000454	S000453	S000450	S000449	S000447	S000442	S000433	S000431	S000430	S000427	S000425	S000421	S000418	S000417	S000415	S000414	S000413	S000409	S000408	S000407	S000402	S000396	S000394
OsSET29	LOC_Os08g14660	S000512	S000508	S000507	S000499	S000498	S000494	S000493	S000491	S000485	S000483	S000482	S000480	S000479	S000478	S000477	S000476	S000470	S000468	S000467	S000462	S000461	S000458	S000457	S000454	S000453	S000450	S000449	S000447	S000443	S000442	S000436	S000433	S000432	S000431	S000422	S000421	S000415	S000414	S000413	S000409	S000408	S000407	S000395	S000392	S000391	S000390	S000387	S000383
OsSET30	LOC_Os08g30910	S000512	S000507	S000506	S000505	S000502	S000501	S000499	S000498	S000497	S000494	S000493	S000491	S000483	S000482	S000479	S000478	S000474	S000468	S000467	S000465	S000462	S000461	S000457	S000454	S000453	S000449	S000447	S000442	S000431	S000430	S000421	S000418	S000415	S000414	S000409	S000408	S000407	S000406	S000404	S000402	S000400	S000394	S000392	S000390	S000387	S000386	S000385	S000378
OsSET32	LOC_Os08g45130	S000512	S000508	S000506	S000501	S000499	S000498	S000497	S000494	S000493	S000491	S000488	S000486	S000483	S000482	S000478	S000477	S000476	S000474	S000468	S000467	S000462	S000461	S000460	S000457	S000454	S000453	S000450	S000449	S000447	S000443	S000442	S000433	S000432	S000430	S000421	S000419	S000418	S000417	S000415	S000414	S000413	S000409	S000408	S000407	S000395	S000391	S000390	S000387
OsSET33	LOC_Os09g04890	S000512	S000506	S000502	S000501	S000499	S000498	S000494	S000493	S000491	S000483	S000482	S000477	S000474	S000470	S000468	S000467	S000465	S000462	S000461	S000459	S000457	S000454	S000453	S000450	S000449	S000447	S000442	S000439	S000431	S000430	S000421	S000420	S000415	S000409	S000408	S000407	S000400	S000395	S000392	S000387	S000385	S000383	S000378	S000373	S000370	S000363	S000362	S000314
OsSET34	LOC_Os09g13740	S000512	S000508	S000507	S000506	S000502	S000501	S000499	S000498	S000497	S000494	S000493	S000492	S000491	S000489	S000483	S000482	S000478	S000477	S000476	S000474	S000471	S000470	S000468	S000462	S000460	S000457	S000455	S000454	S000453	S000449	S000447	S000446	S000443	S000442	S000439	S000431	S000430	S000426	S000421	S000418	S000415	S000414	S000413	S000409	S000408	S000407	S000406	S000399
OsSET35	LOC_Os09g19830	S000508	S000507	S000506	S000502	S000501	S000500	S000499	S000498	S000497	S000494	S000493	S000483	S000482	S000479	S000478	S000477	S000476	S000474	S000472	S000470	S000468	S000467	S000462	S000461	S000460	S000457	S000454	S000450	S000449	S000447	S000443	S000442	S000433	S000432	S000431	S000430	S000426	S000424	S000418	S000417	S000415	S000409	S000408	S000407	S000403	S000400	S000391	S000387
OsSET36	LOC_Os09g24530	S000512	S000507	S000506	S000502	S000501	S000499	S000498	S000494	S000493	S000492	S000491	S000488	S000483	S000482	S000479	S000478	S000477	S000474	S000470	S000468	S000462	S000459	S000457	S000454	S000453	S000450	S000449	S000447	S000442	S000439	S000431	S000424	S000422	S000421	S000416	S000415	S000409	S000408	S000407	S000403	S000395	S000392	S000390	S000387	S000386	S000378	S000369	S000363
OsSET37	LOC_Os09g38440	S000512	S000508	S000506	S000502	S000499	S000498	S000497	S000494	S000493	S000492	S000491	S000483	S000482	S000478	S000477	S000476	S000474	S000468	S000467	S000462	S000461	S000457	S000454	S000453	S000449	S000447	S000443	S000442	S000422	S000419	S000418	S000415	S000414	S000413	S000409	S000408	S000407	S000403	S000402	S000400	S000395	S000392	S000391	S000390	S000387	S000383	S000378	S000377
OsSET38	LOC_Os10g27060	S000512	S000506	S000502	S000500	S000499	S000498	S000497	S000494	S000493	S000491	S000486	S000483	S000482	S000479	S000477	S000474	S000468	S000467	S000462	S000461	S000458	S000457	S000454	S000453	S000450	S000449	S000447	S000446	S000444	S000439	S000432	S000431	S000422	S000421	S000416	S000415	S000414	S000413	S000409	S000408	S000407	S000404	S000403	S000395	S000392	S000391	S000390	S000387
OsSET39	LOC_Os10g36250	S000512	S000510	S000508	S000507	S000506	S000505	S000502	S000501	S000499	S000498	S000497	S000493	S000491	S000483	S000482	S000478	S000476	S000474	S000471	S000470	S000468	S000462	S000460	S000457	S000454	S000453	S000449	S000447	S000442	S000430	S000427	S000426	S000424	S000422	S000421	S000418	S000415	S000414	S000409	S000408	S000407	S000406	S000403	S000402	S000400	S000394	S000392	S000391
OsSET40	LOC_Os11g03700	S000512	S000510	S000508	S000502	S000500	S000499	S000498	S000494	S000493	S000492	S000488	S000482	S000478	S000477	S000476	S000470	S000468	S000467	S000462	S000461	S000459	S000457	S000454	S000453	S000450	S000449	S000447	S000442	S000439	S000433	S000431	S000416	S000415	S000414	S000413	S000409	S000407	S000403	S000400	S000395	S000392	S000391	S000390	S000387	S000383	S000378	S000377	S000370
OsSET41	LOC_Os11g38900	S000510	S000508	S000507	S000506	S000502	S000501	S000499	S000498	S000497	S000494	S000493	S000492	S000491	S000483	S000482	S000481	S000480	S000479	S000478	S000477	S000476	S000474	S000470	S000468	S000467	S000465	S000462	S000461	S000458	S000457	S000454	S000453	S000450	S000449	S000447	S000442	S000439	S000432	S000430	S000421	S000419	S000415	S000414	S000413	S000411	S000409	S000408	S000407
OsSET43	LOC_Os12g41900	S000512	S000508	S000507	S000506	S000498	S000494	S000493	S000492	S000491	S000483	S000482	S000478	S000476	S000474	S000471	S000470	S000468	S000467	S000462	S000461	S000458	S000457	S000454	S000453	S000450	S000449	S000447	S000439	S000436	S000433	S000431	S000419	S000415	S000414	S000409	S000408	S000407	S000403	S000395	S000392	S000390	S000387	S000383	S000378	S000362	S000353	S000314	S000292
[truncated: 71 more columns]
