# Supplementary material for: Genome-Wide Identification, Phylogenetic and Co-Expression Analysis of OsSET Gene Family in Rice
Source: PLoS One. 2013 Jun 7;8(6):e65426. doi: 10.1371/journal.pone.0065426 (PMC3676427; doi:10.1371/journal.pone.0065426)
Supplement: Table S4 — Average signal values in 24 samples of 40 OsSET genes in Minghui 63. (XLS) [file pone.0065426.s004.xls]

## Sheet: development stages
Gene Name	Accession. No.	Probe Set ID	Seed	Seedling 1	Seedling 2	Shoot	Root	Leaf 1	Leaf 2	Flag leaf 1	Flag leaf 2	Sheath 1	Sheath 2	Stem 1	Stem 2	Panicle 1	Panicle 2	Panicle 3	Panicle 4	Panicle 5	Hull	Stamen	Spikelet	Endosperm 1	Endosperm 2	Endosperm 3
OsSET1	LOC_Os01g11952	Os.50353.1.S1_at	308.35	780.917	674.717	613.05	483.2	577.6	609.8	965.45	785.45	421.3	533.9	454.3	562.25	1702.57	1845.25	1964.6	789	568.25	275.7	871.35	318.4	358.35	266.7	317.55
OsSET2	LOC_Os01g46700	Os.25567.1.S1_at	341.85	608.733	512	610.75	1003.3	1162.25	833.6	1138.4	1617.45	537.5	649.2	757.8	745.05	1428.83	1167.83	1068.8	899.55	570.2	394	1674.1	404.6	1188.15	1033.35	802.2
OsSET4	LOC_Os01g59620	Os.35901.1.S1_at	279.5	98.2167	124.283	99.25	48.15	191.75	96.35	241.05	180.4	290.05	119.8	177.15	127.95	355.667	277.067	319.167	186.55	182.9	263.05	181.05	255.55	253.95	339.8	500.05
OsSET5	LOC_Os01g70220	Os.31816.2.S1_x_at	67.75	233.683	169.967	230.35	307.75	45.6	26.9	145.35	65.2	105.7	49.1	165.1	217.25	1233.58	907.633	1002.85	884.6	207.8	124.6	47.15	444.4	131.45	238	219
OsSET6	LOC_Os01g73460	Os.26985.1.S1_at	119.7	259.367	211.033	319.85	174.5	193.05	193.65	444.1	262.75	231.15	199.2	244.65	349.55	650.117	573.933	648.533	522.85	1121.85	339.45	2386.55	296.75	265.7	403.9	306.85
OsSET7	LOC_Os02g03030	OsAffx.24077.1.S1_at	88.15	64.5167	98.5833	58.9	72.4	6.75	5.3	1.5	4	2.5	2.4	11.55	20.1	213.517	272.067	291.583	56.9	10.85	11.95	24.25	114.3	92.35	3.7	5.05
OsSET8	LOC_Os02g34850	Os.31904.1.S1_at	1764.55	1250.88	1211.07	1864.9	2055.45	2332.8	2599.65	1933.95	3431.15	1529.75	1914.5	1086.7	1904.9	3262.92	2621.95	2740.2	2408.1	1643.4	1800.55	4281.1	1845.5	4931.3	3841.65	2695.65
OsSET10	LOC_Os02g40770	Os.53850.1.S1_at	25.4	36.9	35.1333	34.8	5.7	4.7	5.45	25.3	11.5	24	5.9	16.05	3.65	41.2333	42.2333	77.2167	70.75	516.3	101.55	859.9	154.25	99.25	151.7	129.9
OsSET11	LOC_Os02g47900	Os.47321.1.S1_at	818.55	791.65	663.783	723.2	724.8	1067.8	1194.8	1056.3	1283.8	829.05	927.05	731.5	1092.2	2713.12	3173.52	3039.35	2010.45	1076.1	568.95	1928.2	775.75	1178.75	915.65	906
OsSET12	LOC_Os02g49326	Os.27449.1.S1_at	285	2002	2830	5836.5	120	3174	4850	9992	7948	1450	2523.5	2268	1393	306.5	244.167	348.667	471.5	2244.5	1911	242.5	2210.5	1411	583	601
OsSET13	LOC_Os02g50100	Os.12016.1.S1_at	655	602.667	645.5	1602.5	765	1868	1604.5	2091.5	2045.5	701	972.5	665	807.5	776	689.667	655.167	981.5	902.5	707.5	339	684	566.5	465	407
OsSET14	LOC_Os03g07260	OsAffx.12763.1.S1_at	10.95	14.8	9.63333	22.25	20.65	6.6	12.2	9.5	3.95	3.25	7.5	12.45	22.95	61.5333	72.0167	42.65	48.65	12.2	5.65	4.1	20.05	4.05	27.7	6.75
OsSET15	LOC_Os03g19480	Os.21566.1.S1_at	980.1	858.1	1049.35	736.95	1242.75	1392.65	754.85	2058.2	1205.05	1275.15	845.65	1777.65	1008.45	1061.33	843.667	784.933	659.9	1060.3	1145.25	938.25	1045.05	1764.35	2274.05	2268.75
OsSET16	LOC_Os03g20430	Os.53895.1.S1_at	17.5	36.2333	6.85	6.25	10.45	3.5	7.4	3.4	7.35	8.5	7.7	0.85	9.3	19.5833	25.9167	17.3167	14.4	35.75	1.9	234.05	27.1	91.15	46.4	44.1
OsSET17	LOC_Os03g49730	Os.9642.1.S1_at	405	656.5	385.667	299	379.5	150	248.5	465.5	181.5	197	193	551.5	272.5	1197.33	918.333	789.333	614	241.5	223.5	56.5	262	607	252.5	339
OsSET18	LOC_Os04g34610	Os.23113.1.S1_at	100	12038	24290.7	12132.5	727.5	10811.5	6374.5	6500	783.5	2492.5	1725.5	462.5	962.5	496.667	405.167	541.833	374.5	1043	1204.5	694.5	249	169.5	231.5	309
OsSET20	LOC_Os04g45990	Os.48725.1.S1_at	275.45	916.783	613.233	629.35	570.1	662.4	452.7	677.45	325.25	1009.85	624.65	864.1	877.75	2381.18	1685.83	1380.82	1590.55	916.2	916.2	2037.95	1219.9	868.05	656.1	618.1
OsSET21	LOC_Os04g53700	Os.21263.1.S1_at	165.45	82	108.833	157.25	110.75	58.5	96.05	227.9	184.05	117.9	108	241.2	100.65	127.117	116.85	210.817	194.05	156.55	128.35	44.9	151.5	80.9	125.75	208.4
OsSET22	LOC_Os05g41172	Os.11922.1.S1_at	5185.8	2596.85	1924.55	2371.2	2762.9	4277.4	3700.15	3187.95	3703	4531.15	3347.85	3354.95	2567	9713.78	8387.67	7462.37	7588.35	3680.8	3464.2	2442.35	4786.55	8133.05	4881.3	3749.95
OsSET23	LOC_Os05g50980	Os.9142.1.S1_at	405	1162.33	1157	4287	298.5	1234	1468	5266.5	3576.5	646.5	1123.5	865	1389	804	808.167	836.167	1347	1325	570	164.5	807.5	378	404.5	511.5
OsSET24	LOC_Os06g16390	Os.44686.1.S1_at	877.5	561.6	515.033	929.1	1350	463.85	389.8	206.1	571.65	381.25	393.7	480.55	1129	2118.03	1775.23	1661.55	1373	700.95	436.8	1007.15	1310.95	1379.9	409.95	381.55
OsSET25	LOC_Os07g25450	Os.26478.1.S1_at	1954	760.95	933.45	775.75	974.95	1271.65	1346.05	1109.3	1492.7	1212.9	1014.45	1697.2	1351.55	1721.55	1664.5	1805.27	1459	1576.55	1689.65	1644.85	1209.6	950.1	1588.9	1584.25
OsSET26	LOC_Os07g28840	Os.9542.1.A1_at	219	231.833	273	262.5	341	384	344.5	501.5	553	346	336.5	372	310.5	488.833	480.333	507.833	593.5	484.5	208	754.5	282.5	226.5	226.5	332.5
OsSET27	LOC_Os08g08210	Os.18478.1.S1_at	233	449.1	396.383	264.35	302.35	666.8	492.8	505.1	706.35	500.5	314.9	390.5	381.75	842.317	748.517	627.267	312.5	361.5	433.7	1233.95	311.1	355.45	472.05	364
OsSET28	LOC_Os08g10470	Os.7442.2.S1_s_at	1267.4	189.433	282.917	477.85	524.25	319.65	273.1	432	270.9	553.3	442.85	513	334.05	1269.27	906.017	822.9	1237.95	834.15	924.85	73.65	1306.8	993.6	696	808.65
OsSET29	LOC_Os08g14660	Os.53445.1.S1_at	153.3	93.6167	82.1333	150.8	111.65	50.35	33.35	199.4	70.2	70.1	38.4	216.6	71.85	231.233	198.167	192.067	88.6	102.7	63.35	21.35	183.05	106.25	75.6	97.05
OsSET30	LOC_Os08g30910	OsAffx.17253.1.S1_at	67.6	61.75	50.6833	30.25	11.05	12.5	10.15	191.35	76.45	35.15	33.25	25.7	22.3	668.933	614.917	403	387.85	123.25	141.75	26.9	176.9	111.6	43.4	39.6
OsSET31	LOC_Os08g34370	OsAffx.17326.1.S1_at	40.45	46.1833	51.9167	4.15	19.3	14.45	34.95	23.75	20.95	20.2	21	29.35	37.5	31.8833	45.2833	57.75	10.65	19.35	23.8	85.2	26.25	22.75	35.15	26.15
OsSET32	LOC_Os08g45130	Os.52522.1.S1_at	920.35	218.933	230.55	270.7	245.55	80.6	69.85	276.25	165.9	211	183.5	581.2	334.7	1297.57	883.7	1054.55	861.55	496.85	401.55	70.9	532.25	300	290	341.95
OsSET33	LOC_Os09g04890	Os.7059.1.S1_at	524.1	746.183	676.2	819.3	775.9	737.6	610.9	1144.85	1353.15	505.25	421.85	469.8	705.8	2168.38	1847.72	2156.07	1155.6	1005.1	449.55	2936.05	696.85	1053.65	818.2	821.3
OsSET34	LOC_Os09g13740	Os.55234.1.S1_s_at	2742.9	1357.28	1164.42	1805.65	3436.8	2039.6	1837.6	1520.2	1206.05	2628.35	1687.15	1818.5	3235.95	3232.53	2428.12	3173.97	3248.45	1166.7	2443.5	1194.6	2443.35	3989.05	1502.15	1402.2
OsSET35	LOC_Os09g19830	Os.35502.1.A1_at	270.6	797.783	648.4	779.05	374.5	740.8	483	756.7	504.95	603.3	712.1	594.35	757.6	1875.13	2075.6	1771.1	1626.5	2047	992.2	3515.05	1024.75	1254.25	1114.5	1018.55
OsSET36	LOC_Os09g24530	OsAffx.6386.1.S1_at	36	550.517	594.967	2386.75	62	1217.6	1912.2	5512.2	2384.55	1070.2	1383.65	511.05	724.45	72.0833	62.9	46	201.15	924.5	658.5	835.85	723	163.45	40.75	65.95
OsSET37	LOC_Os09g38440	Os.11478.1.S1_at	420.75	402.217	259.483	335.6	206.2	34.85	65.4	236.25	9.95	86.9	158.95	514.95	1146	4871.43	4552.53	3432.85	2344.15	386.2	264.05	67.7	339.85	230.95	55.65	65.6
OsSET38	LOC_Os10g27060	Os.18180.1.S1_a_at	121.45	127.717	161.35	137.85	187.9	117.5	121.7	128.4	105.85	188.15	142.45	209.5	172.75	271.483	318.633	304.75	367.65	162.95	159.95	116	139.65	93.25	208.05	169.8
OsSET39	LOC_Os10g36250	Os.46528.1.S1_at	326	280.667	291.167	278.5	194	322.5	236	677	572.5	284	204	722	377.5	783.667	638.167	653.167	527.5	330.5	232.5	155.5	291.5	338.5	366	720.5
OsSET40	LOC_Os11g03700	OsAffx.19469.1.S1_x_at	82.25	75.3833	71.3167	49.75	75.4	49.2	43	53.85	25.55	32.2	24.75	37.55	50.55	126.833	95.1333	88.1833	38.35	55.15	35.75	82.8	58.75	87.4	63.55	133.1
OsSET41	LOC_Os11g38900	Os.3123.1.S1_a_at	4698.3	2714.83	2818.72	2657	3470.1	5834.25	7639.3	3751.65	3157	5370.4	5659.75	3791.45	3512.25	11373	10586	8535.27	6762.65	4066.9	3868.35	1470.4	3121.95	2109.75	3201.5	4027.15
OsSET42	LOC_Os12g03460	Os.23141.1.S1_at	3591.15	2419.42	3848.93	2902.6	2425.5	3651.3	4216.3	3259.9	2221.75	3935.3	4503.2	3101.9	2008.5	3769.93	3250.32	3339.9	4163.7	4585.35	2278.45	1437.25	2985.85	2441.9	2972.6	4023.7
OsSET43	LOC_Os12g41900	Os.8820.1.S1_a_at	603.75	528.917	646.283	614.85	1053.8	1111.2	390.45	1156.55	601.15	1010.6	261.2	953.45	874.75	1231.7	1847.28	1165.53	1421.5	573.1	752.5	1182.15	701.1	641.6	625.5	494.2
samples	Seed	Seedling 1	Seedling 2	Shoot	Root	Leaf 1	Leaf 2	Flag leaf 1	Flag leaf 2	Sheath 1	Sheath 2	Stem 1	Stem 2	Panicle 1	Panicle 2	Panicle 3	Panicle 4	Panicle 5	Hull	Stamen	Spikelet	Endosperm 1	Endosperm 2	Endosperm 3
Gene Name
OsSET1	308.35	780.917	674.717	613.05	483.2	577.6	609.8	965.45	785.45	421.3	533.9	454.3	562.25	1702.57	1845.25	1964.6	789	568.25	275.7	871.35	318.4	358.35	266.7	317.55
OsSET2	341.85	608.733	512	610.75	1003.3	1162.25	833.6	1138.4	1617.45	537.5	649.2	757.8	745.05	1428.83	1167.83	1068.8	899.55	570.2	394	1674.1	404.6	1188.15	1033.35	802.2
OsSET4	279.5	98.2167	124.283	99.25	48.15	191.75	96.35	241.05	180.4	290.05	119.8	177.15	127.95	355.667	277.067	319.167	186.55	182.9	263.05	181.05	255.55	253.95	339.8	500.05
OsSET5	67.75	233.683	169.967	230.35	307.75	45.6	26.9	145.35	65.2	105.7	49.1	165.1	217.25	1233.58	907.633	1002.85	884.6	207.8	124.6	47.15	444.4	131.45	238	219
OsSET6	119.7	259.367	211.033	319.85	174.5	193.05	193.65	444.1	262.75	231.15	199.2	244.65	349.55	650.117	573.933	648.533	522.85	1121.85	339.45	2386.55	296.75	265.7	403.9	306.85
OsSET7	88.15	64.5167	98.5833	58.9	72.4	6.75	5.3	1.5	4	2.5	2.4	11.55	20.1	213.517	272.067	291.583	56.9	10.85	11.95	24.25	114.3	92.35	3.7	5.05
OsSET8	1764.55	1250.88	1211.07	1864.9	2055.45	2332.8	2599.65	1933.95	3431.15	1529.75	1914.5	1086.7	1904.9	3262.92	2621.95	2740.2	2408.1	1643.4	1800.55	4281.1	1845.5	4931.3	3841.65	2695.65
OsSET10	25.4	36.9	35.1333	34.8	5.7	4.7	5.45	25.3	11.5	24	5.9	16.05	3.65	41.2333	42.2333	77.2167	70.75	516.3	101.55	859.9	154.25	99.25	151.7	129.9
OsSET11	818.55	791.65	663.783	723.2	724.8	1067.8	1194.8	1056.3	1283.8	829.05	927.05	731.5	1092.2	2713.12	3173.52	3039.35	2010.45	1076.1	568.95	1928.2	775.75	1178.75	915.65	906
OsSET12	285	2002	2830	5836.5	120	3174	4850	9992	7948	1450	2523.5	2268	1393	306.5	244.167	348.667	471.5	2244.5	1911	242.5	2210.5	1411	583	601
OsSET13	655	602.667	645.5	1602.5	765	1868	1604.5	2091.5	2045.5	701	972.5	665	807.5	776	689.667	655.167	981.5	902.5	707.5	339	684	566.5	465	407
OsSET14	10.95	14.8	9.63333	22.25	20.65	6.6	12.2	9.5	3.95	3.25	7.5	12.45	22.95	61.5333	72.0167	42.65	48.65	12.2	5.65	4.1	20.05	4.05	27.7	6.75
OsSET15	980.1	858.1	1049.35	736.95	1242.75	1392.65	754.85	2058.2	1205.05	1275.15	845.65	1777.65	1008.45	1061.33	843.667	784.933	659.9	1060.3	1145.25	938.25	1045.05	1764.35	2274.05	2268.75
OsSET16	17.5	36.2333	6.85	6.25	10.45	3.5	7.4	3.4	7.35	8.5	7.7	0.85	9.3	19.5833	25.9167	17.3167	14.4	35.75	1.9	234.05	27.1	91.15	46.4	44.1
OsSET17	405	656.5	385.667	299	379.5	150	248.5	465.5	181.5	197	193	551.5	272.5	1197.33	918.333	789.333	614	241.5	223.5	56.5	262	607	252.5	339
OsSET18	100	12038	24290.7	12132.5	727.5	10811.5	6374.5	6500	783.5	2492.5	1725.5	462.5	962.5	496.667	405.167	541.833	374.5	1043	1204.5	694.5	249	169.5	231.5	309
OsSET20	275.45	916.783	613.233	629.35	570.1	662.4	452.7	677.45	325.25	1009.85	624.65	864.1	877.75	2381.18	1685.83	1380.82	1590.55	916.2	916.2	2037.95	1219.9	868.05	656.1	618.1
OsSET21	165.45	82	108.833	157.25	110.75	58.5	96.05	227.9	184.05	117.9	108	241.2	100.65	127.117	116.85	210.817	194.05	156.55	128.35	44.9	151.5	80.9	125.75	208.4
OsSET22	5185.8	2596.85	1924.55	2371.2	2762.9	4277.4	3700.15	3187.95	3703	4531.15	3347.85	3354.95	2567	9713.78	8387.67	7462.37	7588.35	3680.8	3464.2	2442.35	4786.55	8133.05	4881.3	3749.95
OsSET23	405	1162.33	1157	4287	298.5	1234	1468	5266.5	3576.5	646.5	1123.5	865	1389	804	808.167	836.167	1347	1325	570	164.5	807.5	378	404.5	511.5
OsSET24	877.5	561.6	515.033	929.1	1350	463.85	389.8	206.1	571.65	381.25	393.7	480.55	1129	2118.03	1775.23	1661.55	1373	700.95	436.8	1007.15	1310.95	1379.9	409.95	381.55
OsSET25	1954	760.95	933.45	775.75	974.95	1271.65	1346.05	1109.3	1492.7	1212.9	1014.45	1697.2	1351.55	1721.55	1664.5	1805.27	1459	1576.55	1689.65	1644.85	1209.6	950.1	1588.9	1584.25
OsSET26	219	231.833	273	262.5	341	384	344.5	501.5	553	346	336.5	372	310.5	488.833	480.333	507.833	593.5	484.5	208	754.5	282.5	226.5	226.5	332.5
OsSET27	233	449.1	396.383	264.35	302.35	666.8	492.8	505.1	706.35	500.5	314.9	390.5	381.75	842.317	748.517	627.267	312.5	361.5	433.7	1233.95	311.1	355.45	472.05	364
OsSET28	1267.4	189.433	282.917	477.85	524.25	319.65	273.1	432	270.9	553.3	442.85	513	334.05	1269.27	906.017	822.9	1237.95	834.15	924.85	73.65	1306.8	993.6	696	808.65
OsSET29	153.3	93.6167	82.1333	150.8	111.65	50.35	33.35	199.4	70.2	70.1	38.4	216.6	71.85	231.233	198.167	192.067	88.6	102.7	63.35	21.35	183.05	106.25	75.6	97.05
OsSET30	67.6	61.75	50.6833	30.25	11.05	12.5	10.15	191.35	76.45	35.15	33.25	25.7	22.3	668.933	614.917	403	387.85	123.25	141.75	26.9	176.9	111.6	43.4	39.6
OsSET31	40.45	46.1833	51.9167	4.15	19.3	14.45	34.95	23.75	20.95	20.2	21	29.35	37.5	31.8833	45.2833	57.75	10.65	19.35	23.8	85.2	26.25	22.75	35.15	26.15
OsSET32	920.35	218.933	230.55	270.7	245.55	80.6	69.85	276.25	165.9	211	183.5	581.2	334.7	1297.57	883.7	1054.55	861.55	496.85	401.55	70.9	532.25	300	290	341.95
OsSET33	524.1	746.183	676.2	819.3	775.9	737.6	610.9	1144.85	1353.15	505.25	421.85	469.8	705.8	2168.38	1847.72	2156.07	1155.6	1005.1	449.55	2936.05	696.85	1053.65	818.2	821.3
OsSET34	2742.9	1357.28	1164.42	1805.65	3436.8	2039.6	1837.6	1520.2	1206.05	2628.35	1687.15	1818.5	3235.95	3232.53	2428.12	3173.97	3248.45	1166.7	2443.5	1194.6	2443.35	3989.05	1502.15	1402.2
OsSET35	270.6	797.783	648.4	779.05	374.5	740.8	483	756.7	504.95	603.3	712.1	594.35	757.6	1875.13	2075.6	1771.1	1626.5	2047	992.2	3515.05	1024.75	1254.25	1114.5	1018.55
OsSET36	36	550.517	594.967	2386.75	62	1217.6	1912.2	5512.2	2384.55	1070.2	1383.65	511.05	724.45	72.0833	62.9	46	201.15	924.5	658.5	835.85	723	163.45	40.75	65.95
OsSET37	420.75	402.217	259.483	335.6	206.2	34.85	65.4	236.25	9.95	86.9	158.95	514.95	1146	4871.43	4552.53	3432.85	2344.15	386.2	264.05	67.7	339.85	230.95	55.65	65.6
OsSET38	121.45	127.717	161.35	137.85	187.9	117.5	121.7	128.4	105.85	188.15	142.45	209.5	172.75	271.483	318.633	304.75	367.65	162.95	159.95	116	139.65	93.25	208.05	169.8
OsSET39	326	280.667	291.167	278.5	194	322.5	236	677	572.5	284	204	722	377.5	783.667	638.167	653.167	527.5	330.5	232.5	155.5	291.5	338.5	366	720.5
OsSET40	82.25	75.3833	71.3167	49.75	75.4	49.2	43	53.85	25.55	32.2	24.75	37.55	50.55	126.833	95.1333	88.1833	38.35	55.15	35.75	82.8	58.75	87.4	63.55	133.1
OsSET41	4698.3	2714.83	2818.72	2657	3470.1	5834.25	7639.3	3751.65	3157	5370.4	5659.75	3791.45	3512.25	11373	10586	8535.27	6762.65	4066.9	3868.35	1470.4	3121.95	2109.75	3201.5	4027.15
OsSET42	3591.15	2419.42	3848.93	2902.6	2425.5	3651.3	4216.3	3259.9	2221.75	3935.3	4503.2	3101.9	2008.5	3769.93	3250.32	3339.9	4163.7	4585.35	2278.45	1437.25	2985.85	2441.9	2972.6	4023.7
OsSET43	603.75	528.917	646.283	614.85	1053.8	1111.2	390.45	1156.55	601.15	1010.6	261.2	953.45	874.75	1231.7	1847.28	1165.53	1421.5	573.1	752.5	1182.15	701.1	641.6	625.5	494.2

## Sheet: Table S4a
Table S4a. Average signal values in 24 samples of 40 OsSET genes in Minghui 63.
Gene Name	Accession. No.	Probe Set ID	Seed	Seedling 1	Seedling 2	Shoot	Root	Leaf 1	Leaf 2	Flag leaf 1	Flag leaf 2	Sheath 1	Sheath 2	Stem 1	Stem 2	Panicle 1	Panicle 2	Panicle 3	Panicle 4	Panicle 5	Hull	Stamen	Spikelet	Endosperm 1	Endosperm 2	Endosperm 3
OsSET1	LOC_Os01g11952	Os.50353.1.S1_at	308.35	780.917	674.717	613.05	483.2	577.6	609.8	965.45	785.45	421.3	533.9	454.3	562.25	1702.57	1845.25	1964.6	789	568.25	275.7	871.35	318.4	358.35	266.7	317.55
OsSET2	LOC_Os01g46700	Os.25567.1.S1_at	341.85	608.733	512	610.75	1003.3	1162.25	833.6	1138.4	1617.45	537.5	649.2	757.8	745.05	1428.83	1167.83	1068.8	899.55	570.2	394	1674.1	404.6	1188.15	1033.35	802.2
OsSET4	LOC_Os01g59620	Os.35901.1.S1_at	279.5	98.2167	124.283	99.25	48.15	191.75	96.35	241.05	180.4	290.05	119.8	177.15	127.95	355.667	277.067	319.167	186.55	182.9	263.05	181.05	255.55	253.95	339.8	500.05
OsSET5	LOC_Os01g70220	Os.31816.2.S1_x_at	67.75	233.683	169.967	230.35	307.75	45.6	26.9	145.35	65.2	105.7	49.1	165.1	217.25	1233.58	907.633	1002.85	884.6	207.8	124.6	47.15	444.4	131.45	238	219
OsSET6	LOC_Os01g73460	Os.26985.1.S1_at	119.7	259.367	211.033	319.85	174.5	193.05	193.65	444.1	262.75	231.15	199.2	244.65	349.55	650.117	573.933	648.533	522.85	1121.85	339.45	2386.55	296.75	265.7	403.9	306.85
OsSET7	LOC_Os02g03030	OsAffx.24077.1.S1_at	88.15	64.5167	98.5833	58.9	72.4	6.75	5.3	1.5	4	2.5	2.4	11.55	20.1	213.517	272.067	291.583	56.9	10.85	11.95	24.25	114.3	92.35	3.7	5.05
OsSET8	LOC_Os02g34850	Os.31904.1.S1_at	1764.55	1250.88	1211.07	1864.9	2055.45	2332.8	2599.65	1933.95	3431.15	1529.75	1914.5	1086.7	1904.9	3262.92	2621.95	2740.2	2408.1	1643.4	1800.55	4281.1	1845.5	4931.3	3841.65	2695.65
OsSET10	LOC_Os02g40770	Os.53850.1.S1_at	25.4	36.9	35.1333	34.8	5.7	4.7	5.45	25.3	11.5	24	5.9	16.05	3.65	41.2333	42.2333	77.2167	70.75	516.3	101.55	859.9	154.25	99.25	151.7	129.9
OsSET11	LOC_Os02g47900	Os.47321.1.S1_at	818.55	791.65	663.783	723.2	724.8	1067.8	1194.8	1056.3	1283.8	829.05	927.05	731.5	1092.2	2713.12	3173.52	3039.35	2010.45	1076.1	568.95	1928.2	775.75	1178.75	915.65	906
OsSET12	LOC_Os02g49326	Os.27449.1.S1_at	285	2002	2830	5836.5	120	3174	4850	9992	7948	1450	2523.5	2268	1393	306.5	244.167	348.667	471.5	2244.5	1911	242.5	2210.5	1411	583	601
OsSET13	LOC_Os02g50100	Os.12016.1.S1_at	655	602.667	645.5	1602.5	765	1868	1604.5	2091.5	2045.5	701	972.5	665	807.5	776	689.667	655.167	981.5	902.5	707.5	339	684	566.5	465	407
OsSET14	LOC_Os03g07260	OsAffx.12763.1.S1_at	10.95	14.8	9.63333	22.25	20.65	6.6	12.2	9.5	3.95	3.25	7.5	12.45	22.95	61.5333	72.0167	42.65	48.65	12.2	5.65	4.1	20.05	4.05	27.7	6.75
OsSET15	LOC_Os03g19480	Os.21566.1.S1_at	980.1	858.1	1049.35	736.95	1242.75	1392.65	754.85	2058.2	1205.05	1275.15	845.65	1777.65	1008.45	1061.33	843.667	784.933	659.9	1060.3	1145.25	938.25	1045.05	1764.35	2274.05	2268.75
OsSET16	LOC_Os03g20430	Os.53895.1.S1_at	17.5	36.2333	6.85	6.25	10.45	3.5	7.4	3.4	7.35	8.5	7.7	0.85	9.3	19.5833	25.9167	17.3167	14.4	35.75	1.9	234.05	27.1	91.15	46.4	44.1
OsSET17	LOC_Os03g49730	Os.9642.1.S1_at	405	656.5	385.667	299	379.5	150	248.5	465.5	181.5	197	193	551.5	272.5	1197.33	918.333	789.333	614	241.5	223.5	56.5	262	607	252.5	339
OsSET18	LOC_Os04g34610	Os.23113.1.S1_at	100	12038	24290.7	12132.5	727.5	10811.5	6374.5	6500	783.5	2492.5	1725.5	462.5	962.5	496.667	405.167	541.833	374.5	1043	1204.5	694.5	249	169.5	231.5	309
OsSET20	LOC_Os04g45990	Os.48725.1.S1_at	275.45	916.783	613.233	629.35	570.1	662.4	452.7	677.45	325.25	1009.85	624.65	864.1	877.75	2381.18	1685.83	1380.82	1590.55	916.2	916.2	2037.95	1219.9	868.05	656.1	618.1
OsSET21	LOC_Os04g53700	Os.21263.1.S1_at	165.45	82	108.833	157.25	110.75	58.5	96.05	227.9	184.05	117.9	108	241.2	100.65	127.117	116.85	210.817	194.05	156.55	128.35	44.9	151.5	80.9	125.75	208.4
OsSET22	LOC_Os05g41172	Os.11922.1.S1_at	5185.8	2596.85	1924.55	2371.2	2762.9	4277.4	3700.15	3187.95	3703	4531.15	3347.85	3354.95	2567	9713.78	8387.67	7462.37	7588.35	3680.8	3464.2	2442.35	4786.55	8133.05	4881.3	3749.95
OsSET23	LOC_Os05g50980	Os.9142.1.S1_at	405	1162.33	1157	4287	298.5	1234	1468	5266.5	3576.5	646.5	1123.5	865	1389	804	808.167	836.167	1347	1325	570	164.5	807.5	378	404.5	511.5
OsSET24	LOC_Os06g16390	Os.44686.1.S1_at	877.5	561.6	515.033	929.1	1350	463.85	389.8	206.1	571.65	381.25	393.7	480.55	1129	2118.03	1775.23	1661.55	1373	700.95	436.8	1007.15	1310.95	1379.9	409.95	381.55
OsSET25	LOC_Os07g25450	Os.26478.1.S1_at	1954	760.95	933.45	775.75	974.95	1271.65	1346.05	1109.3	1492.7	1212.9	1014.45	1697.2	1351.55	1721.55	1664.5	1805.27	1459	1576.55	1689.65	1644.85	1209.6	950.1	1588.9	1584.25
OsSET26	LOC_Os07g28840	Os.9542.1.A1_at	219	231.833	273	262.5	341	384	344.5	501.5	553	346	336.5	372	310.5	488.833	480.333	507.833	593.5	484.5	208	754.5	282.5	226.5	226.5	332.5
OsSET27	LOC_Os08g08210	Os.18478.1.S1_at	233	449.1	396.383	264.35	302.35	666.8	492.8	505.1	706.35	500.5	314.9	390.5	381.75	842.317	748.517	627.267	312.5	361.5	433.7	1233.95	311.1	355.45	472.05	364
OsSET28	LOC_Os08g10470	Os.7442.2.S1_s_at	1267.4	189.433	282.917	477.85	524.25	319.65	273.1	432	270.9	553.3	442.85	513	334.05	1269.27	906.017	822.9	1237.95	834.15	924.85	73.65	1306.8	993.6	696	808.65
OsSET29	LOC_Os08g14660	Os.53445.1.S1_at	153.3	93.6167	82.1333	150.8	111.65	50.35	33.35	199.4	70.2	70.1	38.4	216.6	71.85	231.233	198.167	192.067	88.6	102.7	63.35	21.35	183.05	106.25	75.6	97.05
OsSET30	LOC_Os08g30910	OsAffx.17253.1.S1_at	67.6	61.75	50.6833	30.25	11.05	12.5	10.15	191.35	76.45	35.15	33.25	25.7	22.3	668.933	614.917	403	387.85	123.25	141.75	26.9	176.9	111.6	43.4	39.6
OsSET31	LOC_Os08g34370	OsAffx.17326.1.S1_at	40.45	46.1833	51.9167	4.15	19.3	14.45	34.95	23.75	20.95	20.2	21	29.35	37.5	31.8833	45.2833	57.75	10.65	19.35	23.8	85.2	26.25	22.75	35.15	26.15
OsSET32	LOC_Os08g45130	Os.52522.1.S1_at	920.35	218.933	230.55	270.7	245.55	80.6	69.85	276.25	165.9	211	183.5	581.2	334.7	1297.57	883.7	1054.55	861.55	496.85	401.55	70.9	532.25	300	290	341.95
OsSET33	LOC_Os09g04890	Os.7059.1.S1_at	524.1	746.183	676.2	819.3	775.9	737.6	610.9	1144.85	1353.15	505.25	421.85	469.8	705.8	2168.38	1847.72	2156.07	1155.6	1005.1	449.55	2936.05	696.85	1053.65	818.2	821.3
OsSET34	LOC_Os09g13740	Os.55234.1.S1_s_at	2742.9	1357.28	1164.42	1805.65	3436.8	2039.6	1837.6	1520.2	1206.05	2628.35	1687.15	1818.5	3235.95	3232.53	2428.12	3173.97	3248.45	1166.7	2443.5	1194.6	2443.35	3989.05	1502.15	1402.2
OsSET35	LOC_Os09g19830	Os.35502.1.A1_at	270.6	797.783	648.4	779.05	374.5	740.8	483	756.7	504.95	603.3	712.1	594.35	757.6	1875.13	2075.6	1771.1	1626.5	2047	992.2	3515.05	1024.75	1254.25	1114.5	1018.55
OsSET36	LOC_Os09g24530	OsAffx.6386.1.S1_at	36	550.517	594.967	2386.75	62	1217.6	1912.2	5512.2	2384.55	1070.2	1383.65	511.05	724.45	72.0833	62.9	46	201.15	924.5	658.5	835.85	723	163.45	40.75	65.95
OsSET37	LOC_Os09g38440	Os.11478.1.S1_at	420.75	402.217	259.483	335.6	206.2	34.85	65.4	236.25	9.95	86.9	158.95	514.95	1146	4871.43	4552.53	3432.85	2344.15	386.2	264.05	67.7	339.85	230.95	55.65	65.6
OsSET38	LOC_Os10g27060	Os.18180.1.S1_a_at	121.45	127.717	161.35	137.85	187.9	117.5	121.7	128.4	105.85	188.15	142.45	209.5	172.75	271.483	318.633	304.75	367.65	162.95	159.95	116	139.65	93.25	208.05	169.8
OsSET39	LOC_Os10g36250	Os.46528.1.S1_at	326	280.667	291.167	278.5	194	322.5	236	677	572.5	284	204	722	377.5	783.667	638.167	653.167	527.5	330.5	232.5	155.5	291.5	338.5	366	720.5
OsSET40	LOC_Os11g03700	OsAffx.19469.1.S1_x_at	82.25	75.3833	71.3167	49.75	75.4	49.2	43	53.85	25.55	32.2	24.75	37.55	50.55	126.833	95.1333	88.1833	38.35	55.15	35.75	82.8	58.75	87.4	63.55	133.1
OsSET41	LOC_Os11g38900	Os.3123.1.S1_a_at	4698.3	2714.83	2818.72	2657	3470.1	5834.25	7639.3	3751.65	3157	5370.4	5659.75	3791.45	3512.25	11373	10586	8535.27	6762.65	4066.9	3868.35	1470.4	3121.95	2109.75	3201.5	4027.15
OsSET42	LOC_Os12g03460	Os.23141.1.S1_at	3591.15	2419.42	3848.93	2902.6	2425.5	3651.3	4216.3	3259.9	2221.75	3935.3	4503.2	3101.9	2008.5	3769.93	3250.32	3339.9	4163.7	4585.35	2278.45	1437.25	2985.85	2441.9	2972.6	4023.7
OsSET43	LOC_Os12g41900	Os.8820.1.S1_a_at	603.75	528.917	646.283	614.85	1053.8	1111.2	390.45	1156.55	601.15	1010.6	261.2	953.45	874.75	1231.7	1847.28	1165.53	1421.5	573.1	752.5	1182.15	701.1	641.6	625.5	494.2

## Sheet: Table S4b
Table S4b. Average signal values in different treatments of 40 OsSET genes in Minghui 63.
Gene Name	Accession. No.	Probe Set ID	plumule		radicle		Seedling 2
			light	dark	light	dark	CK	NAA	GA3	KT
OsSET1	LOC_Os01g11952	Os.50353.1.S1_at	720.4	524.25	303.35	251.7	674.717	815.8	766.7	682.8
OsSET2	LOC_Os01g46700	Os.25567.1.S1_at	697.55	740.9	451.9	413.8	512	1023.5	936.8	1308.65
OsSET4	LOC_Os01g59620	Os.35901.1.S1_at	142.95	172.8	229.5	149.1	124.283	157.65	113	136.1
OsSET5	LOC_Os01g70220	Os.31816.2.S1_x_at	635.2	537.4	448	357.7	169.967	337.55	272.8	260.05
OsSET6	LOC_Os01g73460	Os.26985.1.S1_at	537.45	419.1	381.2	229.55	211.033	290.15	241.45	188.9
OsSET7	LOC_Os02g03030	OsAffx.24077.1.S1_at	163.1	117.35	57.7	70.6	98.5833	76.75	93.6	64.05
OsSET8	LOC_Os02g34850	Os.31904.1.S1_at	2144.15	1913.1	1497.7	1701.35	1211.07	1835.7	1964	2193.5
OsSET10	LOC_Os02g40770	Os.53850.1.S1_at	30.85	25.95	3.7	25.35	35.1333	7.65	18.95	39.95
OsSET11	LOC_Os02g47900	Os.47321.1.S1_at	1091.5	879.5	629.5	615.5	663.783	950.45	1003.6	772.9
OsSET12	LOC_Os02g49326	Os.27449.1.S1_at	1841.5	627.5	87.5	88.5	2830	4067.5	4134.5	4352.5
OsSET13	LOC_Os02g50100	Os.12016.1.S1_at	1380.5	1136	784.5	712	645.5	1011.5	1064	1052
OsSET14	LOC_Os03g07260	OsAffx.12763.1.S1_at	87.65	57.5	82.15	37.15	9.63333	19.35	15.75	20.65
OsSET15	LOC_Os03g19480	Os.21566.1.S1_at	737.6	865.85	667.25	604.15	1049.35	915.7	995.4	1063.6
OsSET16	LOC_Os03g20430	Os.53895.1.S1_at	1.1	8	6.45	13.55	6.85	2.7	3.45	23.6
OsSET17	LOC_Os03g49730	Os.9642.1.S1_at	223	317	230.5	166.5	385.667	246.5	284	173
OsSET18	LOC_Os04g34610	Os.23113.1.S1_at	2307	396.5	414	179	24290.7	10517.5	9045	8971
OsSET20	LOC_Os04g45990	Os.48725.1.S1_at	1033.2	975.05	773.2	545.45	613.233	753.05	830.15	883.15
OsSET21	LOC_Os04g53700	Os.21263.1.S1_at	130.8	110.3	170.05	81.1	108.833	144.05	121.6	138.25
OsSET22	LOC_Os05g41172	Os.11922.1.S1_at	3716.8	3603.95	3586.7	3410.75	1924.55	2801.75	3023	2223.6
OsSET23	LOC_Os05g50980	Os.9142.1.S1_at	2933.5	1150.5	239	200.5	1157	3835	3569	3142.5
OsSET24	LOC_Os06g16390	Os.44686.1.S1_at	1879.7	1761.55	1254.2	1360.85	515.033	993.95	1063.45	1001.65
OsSET25	LOC_Os07g25450	Os.26478.1.S1_at	1441.95	1372.75	1654.8	1222.3	933.45	922.45	1046.4	1030.2
OsSET26	LOC_Os07g28840	Os.9542.1.A1_at	421.5	353	280	230	273	330.5	306.5	293.5
OsSET27	LOC_Os08g08210	Os.18478.1.S1_at	261.55	311.8	292.15	216.8	396.383	398.65	383.55	464.75
OsSET28	LOC_Os08g10470	Os.7442.2.S1_s_at	728	770.85	932.75	710.9	282.917	456.95	441.5	345.2
OsSET29	LOC_Os08g14660	Os.53445.1.S1_at	201.5	146.5	186.2	137.65	82.1333	97.2	139.3	89.8
OsSET30	LOC_Os08g30910	OsAffx.17253.1.S1_at	68.25	98.25	54.05	10.75	50.6833	49.2	15.5	30.8
OsSET31	LOC_Os08g34370	OsAffx.17326.1.S1_at	16.8	25.75	24.9	26.7	51.9167	14.3	22.25	20.65
OsSET32	LOC_Os08g45130	Os.52522.1.S1_at	743.55	492.35	770.6	388.55	230.55	368.95	397.65	414.75
OsSET33	LOC_Os09g04890	Os.7059.1.S1_at	1033.3	806	768.5	632.8	676.2	951.3	1030.15	794.6
OsSET34	LOC_Os09g13740	Os.55234.1.S1_s_at	2320.7	1998.55	2109.95	2054.65	1164.42	1934.05	2343.1	2054.9
OsSET35	LOC_Os09g19830	Os.35502.1.A1_at	700.55	536.8	663.75	541.95	648.4	816.9	735.8	800.55
OsSET36	LOC_Os09g24530	OsAffx.6386.1.S1_at	970	316.6	8.65	4.3	594.967	1887.5	1707.5	1817.15
OsSET37	LOC_Os09g38440	Os.11478.1.S1_at	898	1086.15	131.65	143.7	259.483	468.5	607.8	445.55
OsSET38	LOC_Os10g27060	Os.18180.1.S1_a_at	207.9	286.1	235.8	216.85	161.35	162.25	182.85	166.3
OsSET39	LOC_Os10g36250	Os.46528.1.S1_at	251	227	138	131.5	291.167	321.5	322.5	296
OsSET40	LOC_Os11g03700	OsAffx.19469.1.S1_x_at	61.75	74.75	62.55	34.2	71.3167	69.75	67.6	50.5
OsSET41	LOC_Os11g38900	Os.3123.1.S1_a_at	4995.4	5295.95	4212.9	4176.85	2818.72	3146.4	3070.4	2607.95
OsSET42	LOC_Os12g03460	Os.23141.1.S1_at	4612.35	5072.2	5352.9	4825.15	3848.93	3123.35	2512.05	3248.4
OsSET43	LOC_Os12g41900	Os.8820.1.S1_a_at	411.25	653.9	567.05	594.9	646.283	1093.2	1023.8	702.05
