# Supplementary material for: Genome-Wide Identification, Phylogenetic and Co-Expression Analysis of OsSET Gene Family in Rice
Source: PLoS One. 2013 Jun 7;8(6):e65426. doi: 10.1371/journal.pone.0065426 (PMC3676427; doi:10.1371/journal.pone.0065426)
Supplement: Table S5 — a. Results of differential expression analysis using seed as reference (Minghui63); Table S5b. Results of differential expression analysis in 7 d-old seedlings subjected to three phytohormone (NAA, GA3 and KT) treatments and plumule or radicle with light/dark regulation in Minghui63. Differential expression genes have been taken p value less than 0.05 and fold change >2 or <0.5. When fold change >2, regulation is up, and when fold change <0.5, regulation is down. (XLS) [file pone.0065426.s005.xls]

## Sheet: Table S5a
Table S5a. Results of differential expression analysis using seed as reference (Minghui63). Differential expression genes have been taken p value less than 0.05 and fold change >2 or <0.5. When fold change >2, regulation is up, and when fold change <0.5, regulation is down.
Gene Name	Accession. No.	Probe Set ID	Seedling1 Vs Seed			Seedling2 Vs Seed			Shoot Vs Seed			Root Vs Seed			Leaf1 Vs Seed			Leaf2 Vs Seed			flag leaf1 Vs Seed			flag leaf2 Vs Seed			Sheath1 Vs Seed			Sheath2 Vs Seed			Stem1 Vs Seed			Stem2 Vs Seed			panicle1 Vs Seed			panicle2 Vs Seed			Panicle3 Vs Seed			Panicle4 Vs Seed
			P value	Fold change	regulation	P value	Fold change	regulation	P value	Fold change	regulation	P value	Fold change	regulation	P value	Fold change	regulation	P value	Fold change	regulation	P value	Fold change	regulation	P value	Fold change	regulation	P value	Fold change	regulation	P value	Fold change	regulation	P value	Fold change	regulation	P value	Fold change	regulation	P value	Fold change	regulation	P value	Fold change	regulation	P value	Fold change	regulation	P value	Fold change
OsSET1	LOC_Os01g11952	Os.50353.1.S1_at	0.00091545	2.53257	up	0.930598	2.18815		0.100647	1.98816		0.18318	1.56705		0.042807	1.8732		0.0307266	1.97762		0.0449973	3.13102	up	0.0797287	2.54727		0.202531	1.3663		0.0414621	1.73147		0.179248	1.47333		0.0239744	1.82341		5.74473e-05	5.52154	up	0.00284828	5.98427	up	0.00821848	6.37133	up	0.0115753	2.55878
OsSET2	LOC_Os01g46700	Os.25567.1.S1_at	0.0406113	1.7807		0.997781	1.49773		0.383921	1.7866		0.0616307	2.93491		0.0697105	3.39988		0.103299	2.4385		0.225407	3.33012		0.189119	4.73146		0.373496	1.57233		0.217071	1.89908		0.238007	2.21676		0.16738	2.17946		0.0295745	4.17971	up	0.0356006	3.41622	up	0.00841633	3.12652	up	0.08301	2.63142
OsSET4	LOC_Os01g59620	Os.35901.1.S1_at	1.71014e-05	0.351401	down	0.284725	0.444663		0.029506	0.355098	down	0.0183079	0.172272	down	0.122747	0.686047		0.0143824	0.344723	down	0.598383	0.862433		0.0675983	0.645438		0.811392	1.03775		0.0383808	0.428623	down	0.0880355	0.63381		0.0212943	0.457782	down	0.496388	1.27251		0.946953	0.991294		0.554239	1.14192		0.0553221	0.667442
OsSET5	LOC_Os01g70220	Os.31816.2.S1_x_at	0.0045411	3.4492	up	0.152132	2.50873		0.2027	3.4		0.0630038	4.54244		0.928556	0.673063		0.550176	0.397048		0.34687	2.14539		0.968673	0.962362		0.575231	1.56015		0.775167	0.724723		0.231708	2.4369		0.198986	3.20664		0.000123261	18.2079	up	0.000364213	13.3968	up	7.82316e-06	14.8022	up	0.0055864	13.0568
OsSET6	LOC_Os01g73460	Os.26985.1.S1_at	0.0139802	2.16681	up	0.331061	1.76302		0.113391	2.6721		0.289015	1.45781		0.171128	1.61278		0.196002	1.61779		0.0113222	3.71011	up	0.277018	2.19507		0.0872058	1.93108		0.265299	1.66416		0.0716229	2.04386		0.020188	2.92022	up	0.000445038	5.43122	up	0.000890478	4.79476	up	2.74743e-05	5.41799	up	0.00676963	4.368
OsSET7	LOC_Os02g03030	OsAffx.24077.1.S1_at	0.519877	0.731896		0.909207	1.11836		0.654333	0.668179		0.795892	0.821327		0.0161151	0.076574	down	0.26018	0.0601248		0.245223	0.0170164		0.254824	0.0453772		0.249018	0.0283607		0.248642	0.0272263		0.290038	0.131027		0.340281	0.22802		0.0311071	2.4222	up	0.0362219	3.08641	up	0.0790964	3.30781		0.616726	0.645491
OsSET8	LOC_Os02g34850	Os.31904.1.S1_at	0.0129155	0.708897		0.385021	0.686332		0.823105	1.05687		0.39038	1.16486		0.0996687	1.32204		0.105776	1.47327		0.619089	1.096		0.310014	1.94449		0.498621	0.866935		0.628803	1.08498		0.143851	0.615851		0.648748	1.07954		0.00338076	1.84915		0.0265793	1.4859		0.0282671	1.55292		0.136045	1.36471
OsSET10	LOC_Os02g40770	Os.53850.1.S1_at	0.618905	1.45276		0.661617	1.3832		0.638947	1.37008		0.315026	0.224409		0.289837	0.185039		0.3176	0.214567		0.996116	0.996063		0.473224	0.452756		0.950642	0.944882		0.339802	0.232283		0.688012	0.63189		0.282138	0.143701		0.495689	1.62336		0.555761	1.66273		0.265537	3.04003		0.272263	2.78543
OsSET11	LOC_Os02g47900	Os.47321.1.S1_at	0.84101	0.967137		0.861407	0.810926		0.725119	0.883514		0.712455	0.885468		0.0955483	1.3045		0.240261	1.45965		0.451496	1.29045		0.261353	1.56838		0.967722	1.01283		0.697772	1.13255		0.745742	0.893653		0.340107	1.33431		6.27901e-05	3.31454	up	0.000503361	3.877	up	0.000123006	3.71309	up	0.0430795	2.45611
OsSET12	LOC_Os02g49326	Os.27449.1.S1_at	0.000645373	7.02456	up	0.124468	9.92982		0.00411059	20.4789	up	0.271954	0.421053		0.0579009	11.1368		0.040385	17.0175	up	0.00711067	35.0596	up	0.000137928	27.8877	up	0.0427228	5.08772	up	0.0393135	8.85439	up	0.00247811	7.95789	up	0.0358639	4.88772	up	0.69232	1.07544		0.551068	0.856725		0.462424	1.22339		0.174348	1.65439
OsSET13	LOC_Os02g50100	Os.12016.1.S1_at	0.6956	0.920102		0.0638922	0.985496		0.0453083	2.44656	up	0.583118	1.16794		0.0165455	2.85191	up	0.0297053	2.44962	up	0.0186108	3.19313	up	0.0962118	3.1229		0.627381	1.07023		0.288647	1.48473		0.941343	1.01527		0.20242	1.23282		0.31107	1.18473		0.482042	1.05293		0.998579	1.00025		0.0736862	1.49847
OsSET14	LOC_Os03g07260	OsAffx.12763.1.S1_at	0.796122	1.3516		0.56869	0.879756		0.0868668	2.03196		0.316053	1.88584		0.794466	0.60274		0.860825	1.11416		0.87714	0.86758		0.150188	0.360731		0.14455	0.296804		0.377215	0.684932		0.832567	1.13699		0.194631	2.09589		0.0170934	5.61948	up	0.0993695	6.57686		0.242966	3.89498		0.0436215	4.44292
OsSET15	LOC_Os03g19480	Os.21566.1.S1_at	0.448037	0.875523		0.595661	1.07066		0.464895	0.751913		0.329168	1.26798		0.535606	1.42093		0.172111	0.770177		0.314013	2.09999		0.172905	1.22952		0.0746857	1.30104		0.255278	0.86282		0.054577	1.81374		0.776293	1.02893		0.464747	1.08288		0.211134	0.860797		0.0684701	0.800871		0.0786486	0.673299
OsSET16	LOC_Os03g20430	Os.53895.1.S1_at	0.567459	2.07048		0.374821	0.391429		0.384139	0.357143		0.578793	0.597143		0.0554926	0.2		0.441238	0.422857		0.267461	0.194286		0.4403	0.42		0.455714	0.485714		0.390775	0.44		0.205762	0.0485714		0.460316	0.531429		0.886633	1.11905		0.611538	1.48095		0.984408	0.989524		0.795561	0.822857
OsSET17	LOC_Os03g49730	Os.9642.1.S1_at	0.067916	1.62099		0.000172352	0.952263		0.251514	0.738272		0.562212	0.937037		0.408521	0.37037		0.0191653	0.61358		0.738501	1.14938		0.02869	0.448148	down	0.0364173	0.48642	down	0.0114159	0.476543	down	0.255537	1.36173		0.12178	0.67284		0.00282831	2.95638	up	0.00183096	2.26749	up	0.0326505	1.94897		0.0187145	1.51605
OsSET18	LOC_Os04g34610	Os.23113.1.S1_at	0.000914086	120.38	up	0.0312876	242.907	up	0.32557	121.325		0.000558887	7.275	up	0.124279	108.115		0.0572508	63.745		0.220025	65		0.0924541	7.835		0.0600941	24.925		0.0640859	17.255		0.00398086	4.625	up	0.018742	9.625	up	0.00522342	4.96667	up	0.0141922	4.05167	up	0.00107125	5.41833	up	0.0180305	3.745
OsSET20	LOC_Os04g45990	Os.48725.1.S1_at	0.00152479	3.32831	up	0.0175001	2.2263	up	0.0710608	2.28481		0.131189	2.0697		0.036584	2.40479	up	0.00188065	1.64349		0.141262	2.45943		0.40886	1.1808		0.00792858	3.66618	up	0.0554993	2.26774		0.0690602	3.13705		0.0297749	3.1866	up	0.00157074	8.6447	up	0.000172439	6.12029	up	0.000363397	5.01295	up	0.0271161	5.77437
OsSET21	LOC_Os04g53700	Os.21263.1.S1_at	0.0332344	0.495618	down	0.425113	0.657802		0.876117	0.950438		0.251716	0.669387		0.552666	0.353581		0.079544	0.580538		0.112615	1.37746		0.693796	1.11242		0.153806	0.712602		0.40965	0.652765		0.124733	1.45784		0.181566	0.608341		0.274189	0.768309		0.222932	0.706256		0.332541	1.2742		0.409193	1.17286
OsSET22	LOC_Os05g41172	Os.11922.1.S1_at	6.35026e-05	0.500762		0.0334594	0.371119	down	0.0336502	0.457249	down	0.0445777	0.532782		0.0492045	0.824829		0.125123	0.713516		0.104457	0.614746		0.1127	0.714065		0.335944	0.873761		0.0717912	0.64558		0.0779959	0.646949		0.0392249	0.495006	down	0.000281801	1.87315		0.00157702	1.61743		0.0125562	1.439		0.108048	1.46329
OsSET23	LOC_Os05g50980	Os.9142.1.S1_at	0.00279302	2.86996	up	0.157686	2.85679		0.00307621	10.5852	up	0.570141	0.737037		0.211443	3.04691		0.0230617	3.62469	up	0.0498959	13.0037	up	0.00488093	8.83086	up	0.26637	1.5963		0.314848	2.77407		0.104227	2.1358		0.0277107	3.42963	up	0.00447696	1.98519		0.0148015	1.99547		0.00415222	2.06461	up	0.0271242	3.32593
OsSET24	LOC_Os06g16390	Os.44686.1.S1_at	0.123313	0.64		0.569658	0.586933		0.909663	1.0588		0.294957	1.53846		0.0325967	0.528604		0.286024	0.444217		0.18318	0.234872		0.570805	0.651453		0.278497	0.434473		0.286133	0.448661		0.366644	0.547635		0.634619	1.28661		0.00714329	2.41371	up	0.0767761	2.02306		0.00684392	1.8935		0.280494	1.56467
OsSET25	LOC_Os07g25450	Os.26478.1.S1_at	4.07332e-05	0.389432	down	0.544852	0.477712		0.0139693	0.397006	down	0.00979541	0.498951	down	0.000721489	0.650793		0.0511987	0.688869		0.00532522	0.567707		0.00394741	0.76392		0.00314843	0.620727		0.00388188	0.519166		0.349922	0.868577		0.0230629	0.691684		0.00379158	0.881039		0.0725516	0.851842		0.599313	0.923883		0.149363	0.746673
OsSET26	LOC_Os07g28840	Os.9542.1.A1_at	0.644808	1.0586		0.197978	1.24658		0.595498	1.19863		0.348385	1.55708		0.0287963	1.75342		0.0675457	1.57306		0.0144927	2.28995	up	0.02118	2.52511	up	0.191607	1.57991		0.0734738	1.53653		0.0531895	1.69863		0.187709	1.41781		0.0147272	2.23212	up	0.00109612	2.1933	up	0.0257985	2.31887	up	0.0215719	2.71005
OsSET27	LOC_Os08g08210	Os.18478.1.S1_at	0.0135552	1.92747		0.199414	1.70122		0.805481	1.13455		0.205558	1.29764		0.0845723	2.8618		0.00252051	2.11502	up	0.314489	2.16781		0.240299	3.03155		0.0435685	2.14807	up	0.25581	1.3515		0.00892597	1.67597		0.012927	1.63841		0.00480365	3.61509	up	0.00850732	3.21252	up	0.0218796	2.69213	up	0.0319688	1.3412
OsSET28	LOC_Os08g10470	Os.7442.2.S1_s_at	1.84751e-05	0.149466	down	0.497844	0.223226		0.0404133	0.377032	down	0.0456757	0.413642	down	0.000701715	0.252209	down	0.026988	0.215481	down	0.069252	0.340855		0.0325675	0.213745	down	0.0538819	0.436563		0.044745	0.349416	down	0.0653109	0.404766		0.0373085	0.263571	down	0.991668	1.00147		0.0297879	0.714862		0.00482189	0.649282		0.877142	0.976763
OsSET29	LOC_Os08g14660	Os.53445.1.S1_at	0.0932014	0.610676		0.712077	0.535769		0.98452	0.983692		0.428384	0.728311		0.468538	0.328441		0.104941	0.217547		0.668291	1.30072		0.205303	0.457926		0.18417	0.457273		0.120043	0.250489		0.320774	1.41292		0.275113	0.468689		0.237127	1.50837		0.387871	1.29267		0.357589	1.25288		0.267339	0.577952
OsSET30	LOC_Os08g30910	OsAffx.17253.1.S1_at	0.864327	0.913462		0.194474	0.749753		0.45913	0.447485		0.226017	0.163462		0.961108	0.184911		0.221022	0.150148		0.137396	2.83062		0.836645	1.13092		0.441031	0.51997		0.429753	0.491864		0.352842	0.380178		0.315128	0.329882		4.1533e-05	9.89546	up	0.00376703	9.0964	up	0.0414562	5.96154	up	0.013264	5.73743
OsSET31	LOC_Os08g34370	OsAffx.17326.1.S1_at	0.711763	1.14174		0.265237	1.28348		0.0171728	0.102596	down	0.295644	0.477132		0.233975	0.357231		0.461457	0.86403		0.414888	0.587145		0.0530633	0.517923		0.215321	0.499382		0.222614	0.519159		0.151707	0.725587		0.806584	0.92707		0.526094	0.788216		0.831168	1.11949		0.562705	1.42769		0.0591876	0.263288
OsSET32	LOC_Os08g45130	Os.52522.1.S1_at	2.92132e-06	0.237881	down	0.389979	0.250503		0.0169664	0.294127	down	0.0150441	0.266801	down	0.000107804	0.0875754	down	0.00842819	0.075895	down	0.0151796	0.300158	down	0.0107674	0.180258	down	0.0160472	0.229261	down	0.0111407	0.199381	down	0.119093	0.631499		0.0359172	0.363666	down	0.178011	1.40986		0.870331	0.960178		0.556834	1.14581		0.608256	0.936111
OsSET33	LOC_Os09g04890	Os.7059.1.S1_at	0.0450174	1.42374		0.479909	1.29021		0.337162	1.56325		0.226628	1.48044		0.287781	1.40737		0.652155	1.16562		0.214899	2.18441		0.114367	2.58185		0.909565	0.964034		0.553305	0.804904		0.75503	0.896394		0.337081	1.34669		0.000359029	4.13735	up	8.62682e-06	3.5255	up	0.00943044	4.11385	up	0.0595191	2.20492
OsSET34	LOC_Os09g13740	Os.55234.1.S1_s_at	2.43972e-05	0.494835	down	0.640304	0.42452		0.0813127	0.6583		0.220929	1.25298		0.0521473	0.743593		0.0699725	0.669948		0.15339	0.554231		0.00955219	0.439699	down	0.592624	0.958238		0.122686	0.615097		0.0528392	0.662984		0.13805	1.17976		0.289171	1.17851		0.604461	0.885237		0.55226	1.15716		0.0911633	1.18431
OsSET35	LOC_Os09g19830	Os.35502.1.A1_at	0.000145114	2.9482	up	0.45641	2.39616		0.0592563	2.87897		0.193955	1.38396		0.0161998	2.73762	up	0.149682	1.78492		0.0088583	2.79638	up	0.0875239	1.86604		0.0204021	2.22949	up	0.034662	2.63156	up	0.0270083	2.19642	up	0.0126084	2.7997	up	0.00106446	6.92954	up	0.000426054	7.67036	up	0.000994605	6.54508	up	0.00333298	6.01072
OsSET36	LOC_Os09g24530	OsAffx.6386.1.S1_at	0.00141052	15.2921	up	0.97841	16.5269		0.127169	66.2986		0.683509	1.72222		0.131681	33.8222		0.00812961	53.1167	up	0.0310442	153.117	up	0.00396058	66.2375	up	0.036098	29.7278	up	0.00789501	38.4347	up	0.0038535	14.1958	up	0.0226281	20.1236	up	0.177232	2.00231		0.477771	1.74722		0.805757	1.27778		0.0277764	5.5875
OsSET37	LOC_Os09g38440	Os.11478.1.S1_at	0.834323	0.955952		0.000505194	0.616716		0.706215	0.797623		0.250228	0.490077		0.0252543	0.0828283	down	0.117773	0.155437		0.355444	0.561497		0.0895489	0.0236482		0.130549	0.206536		0.235237	0.377778		0.658138	1.22389		0.0321531	2.72371	up	1.16628e-05	11.578	up	4.67222e-06	10.82	up	0.000916474	8.15888	up	0.00926097	5.57136
OsSET38	LOC_Os10g27060	Os.18180.1.S1_a_at	0.878908	1.0516		0.484833	1.32853		0.786303	1.13503		0.0541697	1.54714		0.94832	0.967476		0.994272	1.00206		0.715428	1.05723		0.626149	0.871552		0.140993	1.5492		0.53613	1.17291		0.0654281	1.72499		0.196511	1.4224		0.0354737	2.23535	up	0.021193	2.62358	up	0.00612254	2.50926	up	0.0060366	3.02717
OsSET39	LOC_Os10g36250	Os.46528.1.S1_at	0.353362	0.860941		0.526393	0.893149		0.551582	0.854294		0.0445813	0.595092		0.662635	0.989264		0.0644268	0.723926		0.234148	2.07669		0.0345926	1.75613		0.426645	0.871166		0.038087	0.625767		0.0472618	2.21472	up	0.192622	1.15798		0.000140926	2.40389	up	0.000634047	1.95757		0.000592713	2.00358	up	0.0794647	1.6181
OsSET40	LOC_Os11g03700	OsAffx.19469.1.S1_x_at	0.804115	0.916515		0.763682	0.867072		0.486098	0.604863		0.882676	0.916717		0.132209	0.598176		0.414474	0.522796		0.542307	0.654711		0.279778	0.310638		0.322265	0.391489		0.28034	0.300912		0.364891	0.456535		0.496029	0.61459		0.3813	1.54205		0.729787	1.15664		0.853729	1.07214		0.371384	0.466261
OsSET41	LOC_Os11g38900	Os.3123.1.S1_a_at	1.47182e-06	0.577833		0.924337	0.599944		0.00445707	0.565524		0.00987011	0.738586		0.511161	1.24178		0.0491542	1.62597		0.0195952	0.798512		0.0105974	0.671945		0.275836	1.14305		0.283226	1.20464		0.017231	0.806983		0.0355388	0.747558		5.17289e-07	2.42066	up	0.000579705	2.25316	up	0.00308965	1.81667		0.0720371	1.43938
OsSET42	LOC_Os12g03460	Os.23141.1.S1_at	0.0643249	0.673716		0.028774	1.07178		0.498846	0.808265		0.257589	0.67541		0.878917	1.01675		0.510594	1.17408		0.760609	0.907759		0.315999	0.618674		0.686975	1.09583		0.441968	1.25397		0.682361	0.863762		0.201807	0.559292		0.651543	1.04978		0.454292	0.905091		0.716927	0.930036		0.537644	1.15943
OsSET43	LOC_Os12g41900	Os.8820.1.S1_a_at	0.600513	0.876052		0.692405	1.07045		0.981345	1.01839		0.139693	1.74542		0.467237	1.8405		0.379055	0.646708		0.208086	1.91561		0.991109	0.995694		0.165037	1.67387		0.212667	0.432629		0.351675	1.57921		0.292911	1.44886		0.000904646	2.04008	up	0.105895	3.05968		0.0304103	1.93049		0.0644727	2.35445
	Table S4a. Results of differential expression analysis using seed as reference (Minghui63). Differential expression genes have been taken p value less than 0.05 and fold change >2 or <0.5. When fold change >2, regulation is up, and when fold change <0.5, regulation is down.
	Gene Name		OsSET1	OsSET2	OsSET4	OsSET5	OsSET6	OsSET7	OsSET8	OsSET10	OsSET11	OsSET12	OsSET13	OsSET14	OsSET15	OsSET16	OsSET17	OsSET18	OsSET20	OsSET21	OsSET22	OsSET23	OsSET24	OsSET25	OsSET26	OsSET27	OsSET28	OsSET29	OsSET30	OsSET31	OsSET32	OsSET33	OsSET34	OsSET35	OsSET36	OsSET37	OsSET38	OsSET39	OsSET40	OsSET41	OsSET42	OsSET43	up	down
	Accession. No.		LOC_Os01g11952	LOC_Os01g46700	LOC_Os01g59620	LOC_Os01g70220	LOC_Os01g73460	LOC_Os02g03030	LOC_Os02g34850	LOC_Os02g40770	LOC_Os02g47900	LOC_Os02g49326	LOC_Os02g50100	LOC_Os03g07260	LOC_Os03g19480	LOC_Os03g20430	LOC_Os03g49730	LOC_Os04g34610	LOC_Os04g45990	LOC_Os04g53700	LOC_Os05g41172	LOC_Os05g50980	LOC_Os06g16390	LOC_Os07g25450	LOC_Os07g28840	LOC_Os08g08210	LOC_Os08g10470	LOC_Os08g14660	LOC_Os08g30910	LOC_Os08g34370	LOC_Os08g45130	LOC_Os09g04890	LOC_Os09g13740	LOC_Os09g19830	LOC_Os09g24530	LOC_Os09g38440	LOC_Os10g27060	LOC_Os10g36250	LOC_Os11g03700	LOC_Os11g38900	LOC_Os12g03460	LOC_Os12g41900
	Probe Set ID		Os.50353.1.S1_at	Os.25567.1.S1_at	Os.35901.1.S1_at	Os.31816.2.S1_x_at	Os.26985.1.S1_at	OsAffx.24077.1.S1_at	Os.31904.1.S1_at	Os.53850.1.S1_at	Os.47321.1.S1_at	Os.27449.1.S1_at	Os.12016.1.S1_at	OsAffx.12763.1.S1_at	Os.21566.1.S1_at	Os.53895.1.S1_at	Os.9642.1.S1_at	Os.23113.1.S1_at	Os.48725.1.S1_at	Os.21263.1.S1_at	Os.11922.1.S1_at	Os.9142.1.S1_at	Os.44686.1.S1_at	Os.26478.1.S1_at	Os.9542.1.A1_at	Os.18478.1.S1_at	Os.7442.2.S1_s_at	Os.53445.1.S1_at	OsAffx.17253.1.S1_at	OsAffx.17326.1.S1_at	Os.52522.1.S1_at	Os.7059.1.S1_at	Os.55234.1.S1_s_at	Os.35502.1.A1_at	OsAffx.6386.1.S1_at	Os.11478.1.S1_at	Os.18180.1.S1_a_at	Os.46528.1.S1_at	OsAffx.19469.1.S1_x_at	Os.3123.1.S1_a_at	Os.23141.1.S1_at	Os.8820.1.S1_a_at
	Seedling1 Vs Seed	P value	0.00091545	0.0406113	1.71014e-05	0.0045411	0.0139802	0.519877	0.0129155	0.618905	0.84101	0.000645373	0.6956	0.796122	0.448037	0.567459	0.067916	0.000914086	0.00152479	0.0332344	6.35026e-05	0.00279302	0.123313	4.07332e-05	0.644808	0.0135552	1.84751e-05	0.0932014	0.864327	0.711763	2.92132e-06	0.0450174	2.43972e-05	0.000145114	0.00141052	0.834323	0.878908	0.353362	0.804115	1.47182e-06	0.0643249	0.600513
		Fold change	2.53257	1.7807	0.351401	3.4492	2.16681	0.731896	0.708897	1.45276	0.967137	7.02456	0.920102	1.3516	0.875523	2.07048	1.62099	120.38	3.32831	0.495618	0.500762	2.86996	0.64	0.389432	1.0586	1.92747	0.149466	0.610676	0.913462	1.14174	0.237881	1.42374	0.494835	2.9482	15.2921	0.955952	1.0516	0.860941	0.916515	0.577833	0.673716	0.876052
		regulation	up		down	up	up					up						up	up	down		up		down			down				down		down	up	up								9	6
	Seedling2 Vs Seed	P value	0.930598	0.997781	0.284725	0.152132	0.331061	0.909207	0.385021	0.661617	0.861407	0.124468	0.0638922	0.56869	0.595661	0.374821	0.000172352	0.0312876	0.0175001	0.425113	0.0334594	0.157686	0.569658	0.544852	0.197978	0.199414	0.497844	0.712077	0.194474	0.265237	0.389979	0.479909	0.640304	0.45641	0.97841	0.000505194	0.484833	0.526393	0.763682	0.924337	0.028774	0.692405
		Fold change	2.18815	1.49773	0.444663	2.50873	1.76302	1.11836	0.686332	1.3832	0.810926	9.92982	0.985496	0.879756	1.07066	0.391429	0.952263	242.907	2.2263	0.657802	0.371119	2.85679	0.586933	0.477712	1.24658	1.70122	0.223226	0.535769	0.749753	1.28348	0.250503	1.29021	0.42452	2.39616	16.5269	0.616716	1.32853	0.893149	0.867072	0.599944	1.07178	1.07045
		regulation																up	up		down																						2	1
	Shoot Vs Seed	P value	0.100647	0.383921	0.029506	0.2027	0.113391	0.654333	0.823105	0.638947	0.725119	0.00411059	0.0453083	0.0868668	0.464895	0.384139	0.251514	0.32557	0.0710608	0.876117	0.0336502	0.00307621	0.909663	0.0139693	0.595498	0.805481	0.0404133	0.98452	0.45913	0.0171728	0.0169664	0.337162	0.0813127	0.0592563	0.127169	0.706215	0.786303	0.551582	0.486098	0.00445707	0.498846	0.981345
		Fold change	1.98816	1.7866	0.355098	3.4	2.6721	0.668179	1.05687	1.37008	0.883514	20.4789	2.44656	2.03196	0.751913	0.357143	0.738272	121.325	2.28481	0.950438	0.457249	10.5852	1.0588	0.397006	1.19863	1.13455	0.377032	0.983692	0.447485	0.102596	0.294127	1.56325	0.6583	2.87897	66.2986	0.797623	1.13503	0.854294	0.604863	0.565524	0.808265	1.01839
		regulation			down							up	up								down	up		down			down			down	down												3	6
	Root Vs Seed	P value	0.18318	0.0616307	0.0183079	0.0630038	0.289015	0.795892	0.39038	0.315026	0.712455	0.271954	0.583118	0.316053	0.329168	0.578793	0.562212	0.000558887	0.131189	0.251716	0.0445777	0.570141	0.294957	0.00979541	0.348385	0.205558	0.0456757	0.428384	0.226017	0.295644	0.0150441	0.226628	0.220929	0.193955	0.683509	0.250228	0.0541697	0.0445813	0.882676	0.00987011	0.257589	0.139693
		Fold change	1.56705	2.93491	0.172272	4.54244	1.45781	0.821327	1.16486	0.224409	0.885468	0.421053	1.16794	1.88584	1.26798	0.597143	0.937037	7.275	2.0697	0.669387	0.532782	0.737037	1.53846	0.498951	1.55708	1.29764	0.413642	0.728311	0.163462	0.477132	0.266801	1.48044	1.25298	1.38396	1.72222	0.490077	1.54714	0.595092	0.916717	0.738586	0.67541	1.74542
		regulation			down													up						down			down				down												1	4
	Leaf1 Vs Seed	P value	0.042807	0.0697105	0.122747	0.928556	0.171128	0.0161151	0.0996687	0.289837	0.0955483	0.0579009	0.0165455	0.794466	0.535606	0.0554926	0.408521	0.124279	0.036584	0.552666	0.0492045	0.211443	0.0325967	0.000721489	0.0287963	0.0845723	0.000701715	0.468538	0.961108	0.233975	0.000107804	0.287781	0.0521473	0.0161998	0.131681	0.0252543	0.94832	0.662635	0.132209	0.511161	0.878917	0.467237
		Fold change	1.8732	3.39988	0.686047	0.673063	1.61278	0.076574	1.32204	0.185039	1.3045	11.1368	2.85191	0.60274	1.42093	0.2	0.37037	108.115	2.40479	0.353581	0.824829	3.04691	0.528604	0.650793	1.75342	2.8618	0.252209	0.328441	0.184911	0.357231	0.0875754	1.40737	0.743593	2.73762	33.8222	0.0828283	0.967476	0.989264	0.598176	1.24178	1.01675	1.8405
		regulation						down					up						up								down				down			up		down							3	4
	Leaf2 Vs Seed	P value	0.0307266	0.103299	0.0143824	0.550176	0.196002	0.26018	0.105776	0.3176	0.240261	0.040385	0.0297053	0.860825	0.172111	0.441238	0.0191653	0.0572508	0.00188065	0.079544	0.125123	0.0230617	0.286024	0.0511987	0.0675457	0.00252051	0.026988	0.104941	0.221022	0.461457	0.00842819	0.652155	0.0699725	0.149682	0.00812961	0.117773	0.994272	0.0644268	0.414474	0.0491542	0.510594	0.379055
		Fold change	1.97762	2.4385	0.344723	0.397048	1.61779	0.0601248	1.47327	0.214567	1.45965	17.0175	2.44962	1.11416	0.770177	0.422857	0.61358	63.745	1.64349	0.580538	0.713516	3.62469	0.444217	0.688869	1.57306	2.11502	0.215481	0.217547	0.150148	0.86403	0.075895	1.16562	0.669948	1.78492	53.1167	0.155437	1.00206	0.723926	0.522796	1.62597	1.17408	0.646708
		regulation			down							up	up									up				up	down				down				up								5	3
	flag leaf1 Vs Seed	P value	0.0449973	0.225407	0.598383	0.34687	0.0113222	0.245223	0.619089	0.996116	0.451496	0.00711067	0.0186108	0.87714	0.314013	0.267461	0.738501	0.220025	0.141262	0.112615	0.104457	0.0498959	0.18318	0.00532522	0.0144927	0.314489	0.069252	0.668291	0.137396	0.414888	0.0151796	0.214899	0.15339	0.0088583	0.0310442	0.355444	0.715428	0.234148	0.542307	0.0195952	0.760609	0.208086
		Fold change	3.13102	3.33012	0.862433	2.14539	3.71011	0.0170164	1.096	0.996063	1.29045	35.0596	3.19313	0.86758	2.09999	0.194286	1.14938	65	2.45943	1.37746	0.614746	13.0037	0.234872	0.567707	2.28995	2.16781	0.340855	1.30072	2.83062	0.587145	0.300158	2.18441	0.554231	2.79638	153.117	0.561497	1.05723	2.07669	0.654711	0.798512	0.907759	1.91561
		regulation	up				up					up	up									up			up						down			up	up								8	1
	flag leaf2 Vs Seed	P value	0.0797287	0.189119	0.0675983	0.968673	0.277018	0.254824	0.310014	0.473224	0.261353	0.000137928	0.0962118	0.150188	0.172905	0.4403	0.02869	0.0924541	0.40886	0.693796	0.1127	0.00488093	0.570805	0.00394741	0.02118	0.240299	0.0325675	0.205303	0.836645	0.0530633	0.0107674	0.114367	0.00955219	0.0875239	0.00396058	0.0895489	0.626149	0.0345926	0.279778	0.0105974	0.315999	0.991109
		Fold change	2.54727	4.73146	0.645438	0.962362	2.19507	0.0453772	1.94449	0.452756	1.56838	27.8877	3.1229	0.360731	1.22952	0.42	0.448148	7.835	1.1808	1.11242	0.714065	8.83086	0.651453	0.76392	2.52511	3.03155	0.213745	0.457926	1.13092	0.517923	0.180258	2.58185	0.439699	1.86604	66.2375	0.0236482	0.871552	1.75613	0.310638	0.671945	0.618674	0.995694
		regulation										up					down					up			up		down				down		down		up								4	4
	Sheath1 Vs Seed	P value	0.202531	0.373496	0.811392	0.575231	0.0872058	0.249018	0.498621	0.950642	0.967722	0.0427228	0.627381	0.14455	0.0746857	0.455714	0.0364173	0.0600941	0.00792858	0.153806	0.335944	0.26637	0.278497	0.00314843	0.191607	0.0435685	0.0538819	0.18417	0.441031	0.215321	0.0160472	0.909565	0.592624	0.0204021	0.036098	0.130549	0.140993	0.426645	0.322265	0.275836	0.686975	0.165037
		Fold change	1.3663	1.57233	1.03775	1.56015	1.93108	0.0283607	0.866935	0.944882	1.01283	5.08772	1.07023	0.296804	1.30104	0.485714	0.48642	24.925	3.66618	0.712602	0.873761	1.5963	0.434473	0.620727	1.57991	2.14807	0.436563	0.457273	0.51997	0.499382	0.229261	0.964034	0.958238	2.22949	29.7278	0.206536	1.5492	0.871166	0.391489	1.14305	1.09583	1.67387
		regulation										up					down		up							up					down			up	up								5	2
	Sheath2 Vs Seed	P value	0.0414621	0.217071	0.0383808	0.775167	0.265299	0.248642	0.628803	0.339802	0.697772	0.0393135	0.288647	0.377215	0.255278	0.390775	0.0114159	0.0640859	0.0554993	0.40965	0.0717912	0.314848	0.286133	0.00388188	0.0734738	0.25581	0.044745	0.120043	0.429753	0.222614	0.0111407	0.553305	0.122686	0.034662	0.00789501	0.235237	0.53613	0.038087	0.28034	0.283226	0.441968	0.212667
		Fold change	1.73147	1.89908	0.428623	0.724723	1.66416	0.0272263	1.08498	0.232283	1.13255	8.85439	1.48473	0.684932	0.86282	0.44	0.476543	17.255	2.26774	0.652765	0.64558	2.77407	0.448661	0.519166	1.53653	1.3515	0.349416	0.250489	0.491864	0.519159	0.199381	0.804904	0.615097	2.63156	38.4347	0.377778	1.17291	0.625767	0.300912	1.20464	1.25397	0.432629
		regulation			down							up					down										down				down			up	up								3	4
	Stem1 Vs Seed	P value	0.179248	0.238007	0.0880355	0.231708	0.0716229	0.290038	0.143851	0.688012	0.745742	0.00247811	0.941343	0.832567	0.054577	0.205762	0.255537	0.00398086	0.0690602	0.124733	0.0779959	0.104227	0.366644	0.349922	0.0531895	0.00892597	0.0653109	0.320774	0.352842	0.151707	0.119093	0.75503	0.0528392	0.0270083	0.0038535	0.658138	0.0654281	0.0472618	0.364891	0.017231	0.682361	0.351675
		Fold change	1.47333	2.21676	0.63381	2.4369	2.04386	0.131027	0.615851	0.63189	0.893653	7.95789	1.01527	1.13699	1.81374	0.0485714	1.36173	4.625	3.13705	1.45784	0.646949	2.1358	0.547635	0.868577	1.69863	1.67597	0.404766	1.41292	0.380178	0.725587	0.631499	0.896394	0.662984	2.19642	14.1958	1.22389	1.72499	2.21472	0.456535	0.806983	0.863762	1.57921
		regulation										up						up																up	up			up					5	0
	Stem2 Vs Seed	P value	0.0239744	0.16738	0.0212943	0.198986	0.020188	0.340281	0.648748	0.282138	0.340107	0.0358639	0.20242	0.194631	0.776293	0.460316	0.12178	0.018742	0.0297749	0.181566	0.0392249	0.0277107	0.634619	0.0230629	0.187709	0.012927	0.0373085	0.275113	0.315128	0.806584	0.0359172	0.337081	0.13805	0.0126084	0.0226281	0.0321531	0.196511	0.192622	0.496029	0.0355388	0.201807	0.292911
		Fold change	1.82341	2.17946	0.457782	3.20664	2.92022	0.22802	1.07954	0.143701	1.33431	4.88772	1.23282	2.09589	1.02893	0.531429	0.67284	9.625	3.1866	0.608341	0.495006	3.42963	1.28661	0.691684	1.41781	1.63841	0.263571	0.468689	0.329882	0.92707	0.363666	1.34669	1.17976	2.7997	20.1236	2.72371	1.4224	1.15798	0.61459	0.747558	0.559292	1.44886
		regulation			down		up					up						up	up		down	up					down				down			up	up	up							8	4
	panicle1 Vs Seed	P value	5.74473e-05	0.0295745	0.496388	0.000123261	0.000445038	0.0311071	0.00338076	0.495689	6.27901e-05	0.69232	0.31107	0.0170934	0.464747	0.886633	0.00282831	0.00522342	0.00157074	0.274189	0.000281801	0.00447696	0.00714329	0.00379158	0.0147272	0.00480365	0.991668	0.237127	4.1533e-05	0.526094	0.178011	0.000359029	0.289171	0.00106446	0.177232	1.16628e-05	0.0354737	0.000140926	0.3813	5.17289e-07	0.651543	0.000904646
		Fold change	5.52154	4.17971	1.27251	18.2079	5.43122	2.4222	1.84915	1.62336	3.31454	1.07544	1.18473	5.61948	1.08288	1.11905	2.95638	4.96667	8.6447	0.768309	1.87315	1.98519	2.41371	0.881039	2.23212	3.61509	1.00147	1.50837	9.89546	0.788216	1.40986	4.13735	1.17851	6.92954	2.00231	11.578	2.23535	2.40389	1.54205	2.42066	1.04978	2.04008
		regulation	up	up		up	up	up			up			up			up	up	up				up		up	up			up			up		up		up	up	up		up		up	21	0
	panicle2 Vs Seed	P value	0.00284828	0.0356006	0.946953	0.000364213	0.000890478	0.0362219	0.0265793	0.555761	0.000503361	0.551068	0.482042	0.0993695	0.211134	0.611538	0.00183096	0.0141922	0.000172439	0.222932	0.00157702	0.0148015	0.0767761	0.0725516	0.00109612	0.00850732	0.0297879	0.387871	0.00376703	0.831168	0.870331	8.62682e-06	0.604461	0.000426054	0.477771	4.67222e-06	0.021193	0.000634047	0.729787	0.000579705	0.454292	0.105895
		Fold change	5.98427	3.41622	0.991294	13.3968	4.79476	3.08641	1.4859	1.66273	3.877	0.856725	1.05293	6.57686	0.860797	1.48095	2.26749	4.05167	6.12029	0.706256	1.61743	1.99547	2.02306	0.851842	2.1933	3.21252	0.714862	1.29267	9.0964	1.11949	0.960178	3.5255	0.885237	7.67036	1.74722	10.82	2.62358	1.95757	1.15664	2.25316	0.905091	3.05968
		regulation	up	up		up	up	up			up						up	up	up						up	up			up			up		up		up	up			up			17	0
	Panicle3 Vs Seed	P value	0.00821848	0.00841633	0.554239	7.82316e-06	2.74743e-05	0.0790964	0.0282671	0.265537	0.000123006	0.462424	0.998579	0.242966	0.0684701	0.984408	0.0326505	0.00107125	0.000363397	0.332541	0.0125562	0.00415222	0.00684392	0.599313	0.0257985	0.0218796	0.00482189	0.357589	0.0414562	0.562705	0.556834	0.00943044	0.55226	0.000994605	0.805757	0.000916474	0.00612254	0.000592713	0.853729	0.00308965	0.716927	0.0304103
		Fold change	6.37133	3.12652	1.14192	14.8022	5.41799	3.30781	1.55292	3.04003	3.71309	1.22339	1.00025	3.89498	0.800871	0.989524	1.94897	5.41833	5.01295	1.2742	1.439	2.06461	1.8935	0.923883	2.31887	2.69213	0.649282	1.25288	5.96154	1.42769	1.14581	4.11385	1.15716	6.54508	1.27778	8.15888	2.50926	2.00358	1.07214	1.81667	0.930036	1.93049
		regulation	up	up		up	up				up							up	up			up			up	up			up			up		up		up	up	up					16	0
	Panicle4 Vs Seed	P value	0.0115753	0.08301	0.0553221	0.0055864	0.00676963	0.616726	0.136045	0.272263	0.0430795	0.174348	0.0736862	0.0436215	0.0786486	0.795561	0.0187145	0.0180305	0.0271161	0.409193	0.108048	0.0271242	0.280494	0.149363	0.0215719	0.0319688	0.877142	0.267339	0.013264	0.0591876	0.608256	0.0595191	0.0911633	0.00333298	0.0277764	0.00926097	0.0060366	0.0794647	0.371384	0.0720371	0.537644	0.0644727
		Fold change	2.55878	2.63142	0.667442	13.0568	4.368	0.645491	1.36471	2.78543	2.45611	1.65439	1.49847	4.44292	0.673299	0.822857	1.51605	3.745	5.77437	1.17286	1.46329	3.32593	1.56467	0.746673	2.71005	1.3412	0.976763	0.577952	5.73743	0.263288	0.936111	2.20492	1.18431	6.01072	5.5875	5.57136	3.02717	1.6181	0.466261	1.43938	1.15943	2.35445
		regulation	up			up	up				up			up				up	up			up			up				up					up	up	up	up						14	0
	Panicle5 Vs Seed	P value	0.0393262	0.314671	0.180224	0.180913	0.0172916	0.285345	0.798255	0.00218715	0.358402	0.00450425	0.115726	0.908293	0.60986	0.200995	0.0307398	0.0368365	0.0507924	0.77371	0.176526	0.0397685	0.651285	0.139896	0.018997	0.0523235	0.117843	0.349298	0.253037	0.18548	0.0398262	0.0849392	0.0200775	0.00720808	0.0046307	0.824628	0.120024	0.909505	0.553021	0.12751	0.322742	0.888732
		Fold change	1.84287	1.66798	0.654383	3.06716	9.37218	0.123086	0.931342	20.3268	1.31464	7.87544	1.37786	1.11416	1.08183	2.04286	0.596296	10.43	3.32619	0.946207	0.709784	3.2716	0.798803	0.806832	2.21233	1.5515	0.658158	0.669928	1.82322	0.478368	0.539849	1.91776	0.425353	7.56467	25.6806	0.917885	1.3417	1.0138	0.670517	0.865611	1.27685	0.949234
		regulation					up			up		up						up				up			up								down	up	up								8	1
	Hull Vs Seed	P value	0.715113	0.794296	0.668346	0.425241	0.0420472	0.292719	0.907853	0.0629498	0.380158	0.0262066	0.715775	0.344128	0.236501	0.225346	0.0140055	0.136696	0.143641	0.231741	0.14487	0.407268	0.319326	0.119352	0.841804	0.307833	0.247708	0.228257	0.261441	0.483414	0.0215739	0.658953	0.44206	0.0429664	0.00572373	0.356926	0.149208	0.215883	0.357216	0.365579	0.231367	0.651019
		Fold change	0.894114	1.15255	0.941145	1.83911	2.83584	0.135564	1.0204	3.99803	0.695071	6.70526	1.08015	0.515982	1.1685	0.108571	0.551852	12.045	3.32619	0.775763	0.668017	1.40741	0.497778	0.864713	0.949772	1.86137	0.729722	0.413242	2.09689	0.588381	0.436301	0.857756	0.890845	3.66667	18.2917	0.62757	1.317	0.71319	0.43465	0.823351	0.634462	1.24638
		regulation					up					up																			down			up	up								4	1
	Stamen Vs Seed	P value	0.00857092	0.0165338	0.221028	0.775937	0.0232375	0.358137	0.031104	0.0104031	0.0380207	0.686437	0.0628549	0.161935	0.878207	0.0473701	0.01372	0.0188897	0.0494335	0.0302724	0.0364844	0.270236	0.737963	0.0881266	0.0024538	0.204309	0.0187434	0.0986355	0.360497	0.0516189	0.00808839	0.0174017	0.0770844	0.00190165	0.0515875	0.116154	0.858694	0.033909	0.990466	0.00155144	0.104858	0.111473
		Fold change	2.82585	4.89718	0.647764	0.695941	19.9378	0.275099	2.42617	33.8543	2.35563	0.850877	0.517557	0.374429	0.9573	13.3743	0.139506	6.945	7.39862	0.271381	0.470969	0.406173	1.14775	0.841786	3.44521	5.29592	0.0581111	0.139269	0.397929	2.1063	0.0770359	5.60208	0.435524	12.9898	23.2181	0.160903	0.955126	0.476994	1.00669	0.312964	0.40022	1.95801
		regulation	up	up			up		up	up	up					up	down	up	up	down	down				up		down				down	up		up				down		down			12	7
	Spikelet Vs Seed	P value	0.825034	0.750778	0.417781	0.142733	0.072151	0.736285	0.880502	0.0555815	0.862379	0.00235179	0.766471	0.676159	0.603481	0.745729	0.0405277	0.002915	0.0204025	0.602448	0.550256	0.20455	0.399641	0.0423908	0.272979	0.157856	0.8392	0.572933	0.0872775	0.303863	0.0449937	0.361439	0.215303	0.0358743	0.0221377	0.611363	0.504514	0.497979	0.609252	0.0626013	0.564343	0.65897
		Fold change	1.03259	1.18356	0.914311	6.55941	2.47911	1.29665	1.04588	6.07283	0.947712	7.75614	1.04427	1.83105	1.06627	1.54857	0.646914	2.49	4.42875	0.915684	0.923011	1.99383	1.49396	0.619038	1.28995	1.33519	1.03109	1.19406	2.61686	0.648949	0.578313	1.32961	0.890791	3.78695	20.0833	0.807724	1.14986	0.894172	0.714286	0.664485	0.831447	1.16124
		regulation										up						up	up															up	up								5	0
	Endosperm1 Vs Seed	P value	0.349411	0.182818	0.462327	0.500466	0.11795	0.962361	0.024275	0.0760103	0.29093	0.00919507	0.636632	0.177755	0.135801	0.0429193	0.147429	0.334273	0.000548349	0.0785598	0.0311313	0.919541	0.295192	0.00179372	0.886581	0.298078	0.308762	0.519988	0.630194	0.199595	0.0173429	0.0806139	0.0456184	0.0764614	0.143674	0.289826	0.402994	0.855361	0.905651	0.00215316	0.307829	0.869876
		Fold change	1.16215	3.47565	0.908587	1.94022	2.21972	1.04765	2.79465	3.90748	1.44005	4.95088	0.864885	0.369863	1.80017	5.20857	1.49877	1.695	3.15139	0.488969	1.56833	0.933333	1.57254	0.486233	1.03425	1.52554	0.783967	0.693085	1.65089	0.562423	0.325963	2.0104	1.45432	4.63507	4.54028	0.548901	0.767806	1.03834	1.06261	0.449045	0.679977	1.06269
		regulation							up			up				up			up					down							down									down			4	3
	Endosperm2 Vs Seed	P value	0.409454	0.0766517	0.406034	0.0970543	0.196919	0.253744	0.064639	0.124826	0.713147	0.299655	0.288305	0.529459	0.0446681	0.130129	0.0873784	0.257486	0.0383527	0.56213	0.712207	0.998415	0.322388	0.167273	0.927807	0.137475	0.108131	0.239221	0.55942	0.839076	0.0193172	0.281556	0.0139159	0.0503346	0.873989	0.109586	0.538446	0.786222	0.687113	0.0367267	0.494615	0.924798
		Fold change	0.864926	3.02282	1.21574	3.51292	3.37427	0.0419739	2.17713	5.97244	1.11862	2.04561	0.709924	2.52968	2.32022	2.65143	0.623457	2.315	2.38192	0.760048	0.941282	0.998765	0.467179	0.813153	1.03425	2.02597	0.549156	0.493151	0.642012	0.868974	0.315098	1.56115	0.54765	4.11863	1.13194	0.132264	1.71305	1.1227	0.772644	0.681417	0.827757	1.03602
		regulation													up				up												down												2	1
	endosperm3 Vs Seed	P value	0.904322	0.152589	0.366481	0.121762	0.0293312	0.25908	0.0883814	0.0383389	0.726927	0.0815195	0.0974834	0.310362	0.151644	0.0994375	0.0882447	0.0328323	0.0181582	0.244723	0.123105	0.638062	0.277751	0.00265234	0.095517	0.073202	0.135868	0.499185	0.581121	0.135695	0.0167385	0.177661	0.0318642	0.0597613	0.36484	0.121085	0.246542	0.0291104	0.343275	0.13595	0.623232	0.779181
		Fold change	1.02984	2.34664	1.78909	3.23247	2.56349	0.0572887	1.52767	5.11417	1.10684	2.10877	0.621374	0.616438	2.31481	2.52	0.837037	3.09	2.24396	1.2596	0.723119	1.26296	0.434815	0.810773	1.51826	1.56223	0.638039	0.633072	0.585799	0.646477	0.371543	1.56707	0.511211	3.76404	1.83194	0.155912	1.39811	2.21012	1.61824	0.85715	1.12045	0.818551
		regulation					up			up								up	up												down							up					5	1
[truncated: 22 more columns]

## Sheet: Table S5b
Table S5b. Results of differential expression analysis in 7 d-old seedlings subjected to three phytohormone (NAA, GA3 and KT) treatments and plumule or radicle with light/dark regulation in Minghui63. Differential expression genes have been taken p value less than 0.05 and fold change >2 or <0.5. When fold change >2, regulation is up, and when fold change <0.5, regulation is down.
			Phytohormone Treatment									Light/Dark
Gene Name	Accession. No.	Probe Set ID	NAA Vs Seedling			GA3 Vs Seedling			KT Vs Seedling			plumule			radicle
			P value	Fold Change	regulation	P value	Fold Change	regulation	P value	Fold Change	regulation	P value	Fold change	regulation	P value	Fold change	regulation
OsSET1	LOC_Os01g11952	Os.50353.1.S1_at	0.104725	1.2091		0.248657	1.13633		0.917182	1.01198		0.00100259	0.727721		0.697631	0.829735
OsSET2	LOC_Os01g46700	Os.25567.1.S1_at	0.00438257	1.99902		0.0124718	1.82969		0.000289771	2.55596	up	0.0962172	1.06215		0.516857	0.915689
OsSET4	LOC_Os01g59620	Os.35901.1.S1_at	0.348872	1.26847		0.755863	0.909213		0.727572	1.09508		0.40097	1.20881		0.162712	0.649673
OsSET5	LOC_Os01g70220	Os.31816.2.S1_x_at	0.0430545	1.98598		0.0951772	1.60502		0.156593	1.53001		0.248371	0.846033		0.237456	0.798438
OsSET6	LOC_Os01g73460	Os.26985.1.S1_at	0.151079	1.3749		0.492748	1.14413		0.620893	0.895119		0.0300258	0.779793		0.0667642	0.602177
OsSET7	LOC_Os02g03030	OsAffx.24077.1.S1_at	0.697694	0.778529		0.929237	0.949451		0.545219	0.649704		0.0326306	0.719497		0.582091	1.22357
OsSET8	LOC_Os02g34850	Os.31904.1.S1_at	0.00112705	1.51577		0.000351815	1.62171		8.31515e-05	1.81121		0.388499	0.892242		0.103705	1.13598
OsSET10	LOC_Os02g40770	Os.53850.1.S1_at	0.278833	0.217742		0.530901	0.539374		0.841062	1.1371		0.498378	0.841167		0.0451593	6.85135	up
OsSET11	LOC_Os02g47900	Os.47321.1.S1_at	0.0206518	1.43187		0.00835821	1.51194		0.313191	1.16439		0.10284	0.805772		0.909423	0.97776
OsSET12	LOC_Os02g49326	Os.27449.1.S1_at	0.0314488	1.43728		0.0284941	1.46095		0.0389436	1.53799		0.000598257	0.340755	down	0.979747	1.01143
OsSET13	LOC_Os02g50100	Os.12016.1.S1_at	0.00972043	1.567		0.00495475	1.64833		0.00628068	1.62974		0.0629002	0.82289		0.135233	0.907584
OsSET14	LOC_Os03g07260	OsAffx.12763.1.S1_at	0.274601	2.00865		0.43906	1.63495		0.142087	2.1436		0.262103	0.656018		0.137432	0.452222
OsSET15	LOC_Os03g19480	Os.21566.1.S1_at	0.284104	0.872635		0.635095	0.948587		0.925604	1.01358		0.366875	1.17387		0.294345	0.905433
OsSET16	LOC_Os03g20430	Os.53895.1.S1_at	0.3039	0.394161		0.392912	0.50365		0.0204934	3.44526	up	0.279803	7.27273		0.554559	2.10078
OsSET17	LOC_Os03g49730	Os.9642.1.S1_at	0.0341863	0.639153		0.111084	0.736387		0.00554451	0.448574	down	0.0424103	1.42152		0.254654	0.722343
OsSET18	LOC_Os04g34610	Os.23113.1.S1_at	0.00613051	0.432985	down	0.00427723	0.372365	down	0.00382678	0.369319	down	0.028145	0.171868	down	0.340478	0.432367
OsSET20	LOC_Os04g45990	Os.48725.1.S1_at	0.378251	1.228		0.207438	1.35373		0.096695	1.44015		0.812506	0.943719		0.0697251	0.705445
OsSET21	LOC_Os04g53700	Os.21263.1.S1_at	0.220278	1.32358		0.664868	1.1173		0.306126	1.27029		0.427394	0.843272		0.0755799	0.476919
OsSET22	LOC_Os05g41172	Os.11922.1.S1_at	0.017419	1.45579		0.0236841	1.57076		0.527623	1.15539		0.588136	0.969638		0.654318	0.950944
OsSET23	LOC_Os05g50980	Os.9142.1.S1_at	5.51437e-08	3.31461	up	1.28911e-05	3.0847	up	0.000258696	2.71608	up	0.000573413	0.392194	down	0.319914	0.838912
OsSET24	LOC_Os06g16390	Os.44686.1.S1_at	0.000427684	1.92988		0.00238781	2.06482	up	0.000350832	1.94483		0.815297	0.937144		0.445263	1.08503
OsSET25	LOC_Os07g25450	Os.26478.1.S1_at	0.875873	0.988216		0.150784	1.121		0.168166	1.10365		0.654637	0.952009		0.0492832	0.738639
OsSET26	LOC_Os07g28840	Os.9542.1.A1_at	0.0687294	1.21062		0.190579	1.12271		0.464069	1.07509		0.285323	0.837485		0.452496	0.821429
OsSET27	LOC_Os08g08210	Os.18478.1.S1_at	0.982059	1.00572		0.890339	0.967624		0.489661	1.17248		0.389779	1.19212		0.529902	0.742085
OsSET28	LOC_Os08g10470	Os.7442.2.S1_s_at	0.0158004	1.61514		0.0232589	1.56053		0.296315	1.22015		0.766584	1.05886		0.105936	0.762155
OsSET29	LOC_Os08g14660	Os.53445.1.S1_at	0.736908	1.18344		0.222999	1.69602		0.861313	1.09334		0.459087	0.727047		0.197956	0.739259
OsSET30	LOC_Os08g30910	OsAffx.17253.1.S1_at	0.959091	0.970733		0.249908	0.30582		0.515165	0.607695		0.0987902	1.43956		0.0159447	0.19889	down
OsSET31	LOC_Os08g34370	OsAffx.17326.1.S1_at	0.0816017	0.275441		0.14762	0.428571		0.169627	0.397753		0.239961	1.53274		0.762126	1.07229
OsSET32	LOC_Os08g45130	Os.52522.1.S1_at	0.00174636	1.6003		0.000449409	1.72479		0.0028918	1.79896		0.0514911	0.662161		0.0252127	0.504217
OsSET33	LOC_Os09g04890	Os.7059.1.S1_at	0.0361229	1.40683		0.0132163	1.52344		0.321555	1.1751		0.0993515	0.780025		0.195849	0.823422
OsSET34	LOC_Os09g13740	Os.55234.1.S1_s_at	0.0279011	1.66096		0.000543464	2.01225	up	0.00385346	1.76475		0.00629937	0.861184		0.857705	0.973791
OsSET35	LOC_Os09g19830	Os.35502.1.A1_at	0.0969789	1.25987		0.498965	1.13479		0.131518	1.23465		0.0874746	0.766255		0.325446	0.816497
OsSET36	LOC_Os09g24530	OsAffx.6386.1.S1_at	0.000165334	3.17245	up	0.000545948	2.86991	up	0.000307619	3.0542	up	0.0377784	0.326392	down	0.117331	0.49711
OsSET37	LOC_Os09g38440	Os.11478.1.S1_at	0.00116887	1.80551		0.000838006	2.34235	up	0.0441566	1.71707		0.294386	1.20952		0.701666	1.09153
OsSET38	LOC_Os10g27060	Os.18180.1.S1_a_at	0.983253	1.00558		0.619277	1.13325		0.90813	1.03068		0.231013	1.37614		0.366687	0.919635
OsSET39	LOC_Os10g36250	Os.46528.1.S1_at	0.644786	1.10418		0.640768	1.10761		0.940745	1.0166		0.520575	0.904382		0.484111	0.952899
OsSET40	LOC_Os11g03700	OsAffx.19469.1.S1_x_at	0.954434	0.978032		0.893424	0.947885		0.455847	0.708109		0.682705	1.21053		0.207205	0.546763
OsSET41	LOC_Os11g38900	Os.3123.1.S1_a_at	0.234919	1.11625		0.350458	1.08929		0.456221	0.925226		0.609795	1.06017		0.917474	0.991443
OsSET42	LOC_Os12g03460	Os.23141.1.S1_at	0.0400092	0.811485		0.00290472	0.652661		0.164151	0.843974		0.328378	1.0997		0.161466	0.901409
OsSET43	LOC_Os12g41900	Os.8820.1.S1_a_at	0.000519182	1.69152		0.00085701	1.58413		0.396256	1.08629		0.354713	1.59003		0.886185	1.04911
