# Supplementary material for: Genome-Wide Identification, Phylogenetic and Co-Expression Analysis of OsSET Gene Family in Rice
Source: PLoS One. 2013 Jun 7;8(6):e65426. doi: 10.1371/journal.pone.0065426 (PMC3676427; doi:10.1371/journal.pone.0065426)
Supplement: Table S6 — A list of co-expression genes mentioned in network construction with p value less than 0.05. (XLS) [file pone.0065426.s006.xls]

## Sheet: Table S6a
Table S6a. The putative co-expression genes from CREP database with the Pearson’s correlation coefficients higher than 0.75.									OsSET8
Gene 1	Gene 2	PCC	Gene 2 Annotaion						OsSET7
OsSET1	Os01g01890	0.831869	expressed protein						OsSET6
OsSET1	Os01g03490	0.800569	heavy metal-associated domain containing protein, expressed						OsSET5
OsSET1	Os01g05990	0.82141	histone H2B.1, putative, expressed						OsSET43
OsSET1	Os01g07260	0.831573	expressed protein						OsSET41
OsSET1	Os01g08190	0.815856	transcriptional corepressor LEUNIG, putative, expressed						OsSET40
OsSET1	Os01g09790	0.850698	calmodulin binding protein, putative, expressed						OsSET38
OsSET1	Os01g10490	0.813414	meiosis 5, putative, expressed						OsSET37
OsSET1	Os01g10490	0.821792	meiosis 5, putative, expressed						OsSET36
OsSET1	Os01g12860	0.816474	myb, putative, expressed						OsSET35
OsSET1	Os01g12950	0.816138	ubiquitin-conjugating enzyme, putative, expressed						OsSET33
OsSET1	Os01g14370	0.838883	histone acetyltransferase/ protein binding protein, putative, expressed						OsSET32
OsSET1	Os01g14370	0.870859	histone acetyltransferase/ protein binding protein, putative, expressed						OsSET30
OsSET1	Os01g15480	0.824754	EMB3013, putative, expressed						OsSET28
OsSET1	Os01g19990	0.830579	expressed protein						OsSET27
OsSET1	Os01g21940	0.800554	WD-40 repeat protein, putative, expressed						OsSET24
OsSET1	Os01g27040	0.836563	chromatin remodelling complex ATPase chain, putative, expressed						OsSET22
OsSET1	Os01g34780	0.838334	protein binding protein, putative, expressed						OsSET21
OsSET1	Os01g34870	0.840092	condensin complex subunit 2, putative, expressed						OsSET20
OsSET1	Os01g36890	0.826447	spliceosome RNA helicase BAT1, putative, expressed						OsSET2
OsSET1	Os01g36890	0.843931	spliceosome RNA helicase BAT1, putative, expressed						OsSET18
OsSET1	Os01g36890	0.848241	spliceosome RNA helicase BAT1, putative, expressed						OsSET17
OsSET1	Os01g39600	0.813376	ATP binding protein, putative, expressed						OsSET16
OsSET1	Os01g40250	0.811001	HEAT repeat family protein, expressed						OsSET15
OsSET1	Os01g40990	0.820102	expressed protein						OsSET13
OsSET1	Os01g42040	0.827191	ubiquitin-conjugating enzyme family protein, expressed						OsSET12
OsSET1	Os01g42070	0.831761	ATP binding protein, putative, expressed						OsSET11
OsSET1	Os01g42460	0.830934	BAH domain containing protein, expressed						OsSET10
OsSET1	Os01g44230	0.805668	transcription factor X1, putative, expressed						OsSET1
OsSET1	Os01g49200	0.830837	microtubule-associated protein, putative, expressed
OsSET1	Os01g51300	0.851503	WD-40 repeat protein MSI4, putative, expressed
OsSET1	Os01g53750	0.812474	glucan endo-1,3-beta-glucosidase 4 precursor, putative, expressed
OsSET1	Os01g53750	0.824871	glucan endo-1,3-beta-glucosidase 4 precursor, putative, expressed
OsSET1	Os01g54080	0.835362	ATP binding protein, putative, expressed
OsSET1	Os01g54100	0.843881	ATP binding protein, putative, expressed
OsSET1	Os01g55560	0.832191	expressed protein
OsSET1	Os01g55580	0.821934	tesmin/TSO1-like CXC domain containing protein, expressed
OsSET1	Os01g56020	0.840624	expressed protein
OsSET1	Os01g59120	0.8268	cyclin IaZm, putative, expressed
OsSET1	Os01g60040	0.83233	cytoskeleton-associated protein 5, putative, expressed
OsSET1	Os01g60040	0.900341	cytoskeleton-associated protein 5, putative, expressed
OsSET1	Os01g60670	0.816428	receptor-like protein kinase precursor, putative, expressed
OsSET1	Os01g62040	0.840195	ruvB-like 1, putative, expressed
OsSET1	Os01g64820	0.85997	DNA polymerase alpha catalytic subunit, putative, expressed
OsSET1	Os01g64900	0.829294	HEAT repeat family protein, expressed
OsSET1	Os01g65630	0.81479	expressed protein
OsSET1	Os01g66050	0.810998	expressed protein
OsSET1	Os01g68810	0.890598	expressed protein
OsSET1	Os01g68870	0.853548	leucine-rich repeat receptor protein kinase EXS precursor, putative, expressed
OsSET1	Os01g70020	0.805635	dek protein, putative, expressed
OsSET1	Os01g70020	0.877723	dek protein, putative, expressed
OsSET1	Os01g70260	0.80246	receptor-like protein kinase 5 precursor, putative, expressed
OsSET1	Os01g70260	0.813414	receptor-like protein kinase 5 precursor, putative, expressed
OsSET1	Os01g70560	0.814594	expressed protein
OsSET1	Os02g01170	0.803176	thyroid receptor-interacting protein 12, putative, expressed
OsSET1	Os02g03440	0.819242	small nuclear ribonucleoprotein E, putative, expressed
OsSET1	Os02g04040	0.881395	chromosome segregation protein sudA, putative, expressed
OsSET1	Os02g04480	0.821909	splicing factor 3B subunit 3, putative, expressed
OsSET1	Os02g06584	0.804756	zinc finger C-x8-C-x5-C-x3-H type family protein, expressed
OsSET1	Os02g07120	0.83987	cullin-associated NEDD8-dissociated protein 1, putative, expressed
OsSET1	Os02g07210	0.876161	cysteine-type peptidase, putative, expressed
OsSET1	Os02g09140	0.82854	nucleolin, putative, expressed
OsSET1	Os02g10794	0.807146	expressed protein
OsSET1	Os02g11750	0.825403	RNA-binding protein 25, putative, expressed
OsSET1	Os02g13310	0.807444	homeodomain protein JUBEL1, putative, expressed
OsSET1	Os02g14730	0.882724	UBP15, putative, expressed
OsSET1	Os02g15810	0.819663	expressed protein
OsSET1	Os02g27440	0.811863	DNA topoisomerase 1, putative, expressed
OsSET1	Os02g27440	0.82292	DNA topoisomerase 1, putative, expressed
OsSET1	Os02g29130	0.809402	ankyrin-3, putative, expressed
OsSET1	Os02g29380	0.8057	expressed protein
OsSET1	Os02g33790	0.806243	expressed protein
OsSET1	Os02g35230	0.808483	expressed protein
OsSET1	Os02g35600	0.818202	PHD finger protein, putative, expressed
OsSET1	Os02g39890	0.806274	nuclear cap-binding protein subunit 2, putative, expressed
OsSET1	Os02g40000	0.820798	trafficking protein particle complex protein 2, putative, expressed
OsSET1	Os02g40410	0.867321	expressed protein
OsSET1	Os02g43519	0.822332	expressed protein
OsSET1	Os02g45570	0.811008	growth-regulating factor, putative, expressed
OsSET1	Os02g47150	0.814028	DNA topoisomerase 2, putative, expressed
OsSET1	Os02g49530	0.809309	expressed protein
OsSET1	Os02g49600	0.84391	BRASSINOSTEROID INSENSITIVE 1-associated receptor kinase 1 precursor, putative, expressed
OsSET1	Os02g49992	0.863844	expressed protein
OsSET1	Os02g50040	0.874316	endoglucanase 1 precursor, putative, expressed
OsSET1	Os02g51540	0.809716	pepsin A, putative, expressed
OsSET1	Os02g55410	0.828516	DNA replication licensing factor MCM5, putative, expressed
OsSET1	Os02g56540	0.859908	kinesin-like protein KIF3A, putative, expressed
OsSET1	Os03g02290	0.811256	ATP binding protein, putative, expressed
OsSET1	Os03g02290	0.850411	ATP binding protein, putative, expressed
OsSET1	Os03g03710	0.811712	exosome complex exonuclease RRP44, putative, expressed
OsSET1	Os03g04490	0.832587	cyclin dependent kinase inhibitor, putative, expressed
OsSET1	Os03g05020	0.819704	protein PIR, putative, expressed
OsSET1	Os03g06510	0.837743	viral A-type inclusion protein repeat containing protein, expressed
OsSET1	Os03g06510	0.843677	viral A-type inclusion protein repeat containing protein, expressed
OsSET1	Os03g06940	0.800429	beta-galactosidase precursor, putative, expressed
OsSET1	Os03g11400	0.832354	targeting protein for Xklp2 containing protein, expressed
OsSET1	Os03g17164	0.850348	125 kDa kinesin-related protein, putative, expressed
OsSET1	Os03g17960	0.830312	expressed protein
OsSET1	Os03g19520	0.817109	expressed protein
OsSET1	Os03g19780	0.821644	expressed protein
OsSET1	Os03g21090	0.800161	axi 1 protein, putative, expressed
OsSET1	Os03g21140	0.844245	RNA binding protein, putative, expressed
OsSET1	Os03g21160	0.863207	nucleic acid binding protein, putative, expressed
OsSET1	Os03g21270	0.812009	expressed protein
OsSET1	Os03g21730	0.880279	receptor-like protein kinase precursor, putative, expressed
OsSET1	Os03g22040	0.83188	expressed protein
OsSET1	Os03g22570	0.806774	ABH1, putative, expressed
OsSET1	Os03g22900	0.817382	ATP binding protein, putative, expressed
OsSET1	Os03g24180	0.842058	rho GTPase activator, putative, expressed
OsSET1	Os03g30260	0.882192	COBRA-like protein 4 precursor, putative, expressed
OsSET1	Os03g39020	0.826515	kinesin heavy chain, putative, expressed
OsSET1	Os03g39740	0.814717	expressed protein
OsSET1	Os03g40780	0.815141	expressed protein
OsSET1	Os03g44900	0.826371	CCR4-NOT transcription complex subunit 3, putative, expressed
OsSET1	Os03g45270	0.847573	prostaglandin E synthase 3, putative, expressed
OsSET1	Os03g46090	0.87133	type I inositol-1,4,5-trisphosphate 5-phosphatase CVP2, putative, expressed
OsSET1	Os03g46920	0.832366	expressed protein
OsSET1	Os03g47140	0.830395	atGRF2, putative, expressed
OsSET1	Os03g49170	0.846847	nucleic acid binding protein, putative, expressed
OsSET1	Os03g50140	0.867126	basic blue protein precursor, putative, expressed
OsSET1	Os03g51870	0.813795	kinetoplast-associated protein, putative, expressed
OsSET1	Os03g56270	0.846068	receptor protein kinase CLAVATA1 precursor, putative, expressed
OsSET1	Os03g57940	0.855885	ATP binding protein, putative, expressed
OsSET1	Os03g59300	0.825703	expressed protein
OsSET1	Os03g61040	0.812697	expressed protein
OsSET1	Os03g61080	0.820171	expressed protein
OsSET1	Os03g64080	0.854097	retrotransposon protein, putative, unclassified
OsSET1	Os04g04000	0.812776	YT521-B-like family protein, expressed
OsSET1	Os04g09800	0.809589	SWI/SNF-related matrix-associated actin-dependent regulator of chromatin subfamily A member 3-like 3, putative
OsSET1	Os04g09860	0.817199	ATARP9, putative, expressed
OsSET1	Os04g18010	0.874259	cleavage and polyadenylation specificity factor, 160 kDasubunit, putative, expressed
OsSET1	Os04g18010	0.888921	cleavage and polyadenylation specificity factor, 160 kDasubunit, putative, expressed
OsSET1	Os04g18010	0.93477	cleavage and polyadenylation specificity factor, 160 kDasubunit, putative, expressed
OsSET1	Os04g21610	0.808237	expressed protein
OsSET1	Os04g38570	0.801713	multidrug resistance protein 11, putative, expressed
OsSET1	Os04g42784	0.837308	DNA mismatch repair protein, putative, expressed
OsSET1	Os04g43050	0.824018	dicer-like protein 4, putative, expressed
OsSET1	Os04g45000	0.817215	short-chain dehydrogenase/reductase SDR, putative, expressed
OsSET1	Os04g45190	0.817072	vesicle-associated membrane protein-associated protein B, putative, expressed
OsSET1	Os04g45330	0.829193	yabby14 protein, putative, expressed
OsSET1	Os04g45720	0.818661	aldehyde dehydrogenase 3B1, putative, expressed
OsSET1	Os04g46620	0.815257	T-complex protein 1 subunit alpha, putative, expressed
OsSET1	Os04g46892	0.85135	expressed protein
OsSET1	Os04g47240	0.806687	YDA, putative, expressed
OsSET1	Os04g47690	0.847547	HMG1/2-like protein, putative, expressed
OsSET1	Os04g47906	0.86935	gamma-tubulin complex component 6, putative, expressed
OsSET1	Os04g48370	0.845475	expressed protein
OsSET1	Os04g51110	0.815676	cell division cycle protein 20, putative, expressed
OsSET1	Os04g52380	0.827792	methyl-CpG binding domain containing protein, expressed
OsSET1	Os04g53380	0.821263	expressed protein
OsSET1	Os04g55490	0.838315	expressed protein
OsSET1	Os04g56850	0.8287	auxin response factor family protein, expressed
OsSET1	Os04g57140	0.83785	kinesin-like calmodulin binding protein, putative, expressed
OsSET1	Os04g58590	0.833281	RNA recognition motif family protein, expressed
OsSET1	Os04g58960	0.804927	ran GTPase binding protein, putative, expressed
OsSET1	Os05g01020	0.8325	paired amphipathic helix repeat family protein, expressed
OsSET1	Os05g02580	0.807129	expressed protein
OsSET1	Os05g02680	0.808647	DNA-binding protein-like -, putative, expressed
OsSET1	Os05g03770	0.832119	expressed protein
OsSET1	Os05g09620	0.878058	sister-chromatide cohesion protein, putative, expressed
OsSET1	Os05g11980	0.844238	timeless protein, expressed
OsSET1	Os05g14590	0.808059	DNA replication licensing factor MCM6, putative, expressed
OsSET1	Os05g22940	0.800442	acetyl-coenzyme A carboxylase, putative, expressed
OsSET1	Os05g23940	0.838554	RNA polymerase II transcription factor/ transcription factor/ zinc ion binding protein, putative, expressed
OsSET1	Os05g29010	0.804891	DNA primase small subunit, putative, expressed
OsSET1	Os05g31254	0.804329	N-acetyltransferase, putative, expressed
OsSET1	Os05g33030	0.831105	kinesin-4, putative, expressed
OsSET1	Os05g34700	0.850179	anther-specific proline-rich protein APG, putative, expressed
OsSET1	Os05g36280	0.845684	histone H3, putative, expressed
OsSET1	Os05g36970	0.812597	plant-specific domain TIGR01568 family protein, expressed
OsSET1	Os05g38480	0.853695	kinesin-like protein KIF22, putative, expressed
OsSET1	Os05g39850	0.850172	DNA replication licensing factor MCM3, putative, expressed
OsSET1	Os05g40410	0.806063	expressed protein
OsSET1	Os05g41080	0.808687	histone H3, putative, expressed
OsSET1	Os05g41750	0.813052	ATSMC3, putative, expressed
OsSET1	Os05g43610	0.856477	ATBRCA1, putative, expressed
OsSET1	Os05g48150	0.844709	transposon protein, putative, unclassified, expressed
OsSET1	Os05g49680	0.817313	F-box domain containing protein, expressed
OsSET1	Os05g49820	0.841929	pherophorin like protein, putative, expressed
OsSET1	Os05g51190	0.840828	ATP binding protein, putative, expressed
OsSET1	Os05g51550	0.832199	DNA binding protein, putative, expressed
OsSET1	Os05g51790	0.806878	ATP binding protein, putative, expressed
OsSET1	Os06g01320	0.812816	SNF2 family N-terminal domain containing protein, expressed
OsSET1	Os06g04370	0.82447	ATP binding protein, putative, expressed
OsSET1	Os06g04560	0.81507	PAK, putative, expressed
OsSET1	Os06g08440	0.816027	two-component response regulator ARR1, putative, expressed
OsSET1	Os06g08790	0.837656	origin recognition complex subunit 1, putative, expressed
OsSET1	Os06g09420	0.858426	DNA binding protein, putative, expressed
OsSET1	Os06g10230	0.829801	receptor-like protein kinase 5 precursor, putative, expressed
OsSET1	Os06g11070	0.839695	expressed protein
OsSET1	Os06g14540	0.807734	endoglucanase 1 precursor, putative, expressed
OsSET1	Os06g15480	0.834764	transcription factor HBP-1b, putative, expressed
OsSET1	Os06g17490	0.812734	protein kinase, putative, expressed
OsSET1	Os06g17840	0.899511	HEAT repeat family protein, expressed
OsSET1	Os06g20370	0.825454	microtubule-associated protein MAP65-1a, putative, expressed
OsSET1	Os06g22670	0.813816	tesmin/TSO1-like CXC domain containing protein, expressed
OsSET1	Os06g30894	0.800902	expressed protein
OsSET1	Os06g36680	0.818526	BEL1-related homeotic protein 13, putative, expressed
OsSET1	Os06g39640	0.822278	PINHEAD protein, putative, expressed
OsSET1	Os06g41730	0.838038	ARID/BRIGHT DNA binding domain containing protein, expressed
OsSET1	Os06g41780	0.833687	guanyl-nucleotide exchange factor, putative, expressed
OsSET1	Os06g44080	0.852285	RUB1, putative, expressed
OsSET1	Os06g45870	0.825048	expressed protein
OsSET1	Os06g46380	0.802514	rab geranylgeranyl transferase like protein, putative, expressed
OsSET1	Os06g51310	0.805169	PINHEAD protein, putative, expressed
OsSET1	Os07g01490	0.826205	kinesin-1, putative, expressed
OsSET1	Os07g05190	0.856214	protein binding protein, putative, expressed
OsSET1	Os07g07580	0.820215	ROOT HAIRLESS 1, putative, expressed
OsSET1	Os07g08500	0.818572	expressed protein
OsSET1	Os07g08729	0.840355	ATP-dependent DNA helicase 2 subunit 1, putative, expressed
OsSET1	Os07g12520	0.809416	expressed protein
OsSET1	Os07g18560	0.804177	ribosomal RNA apurinic site specific lyase, putative, expressed
OsSET1	Os07g22220	0.826533	F-box-like/WD-repeat-containing protein TBL1XR1-A, putative, expressed
OsSET1	Os07g22580	0.803038	rac GTPase activating protein, putative, expressed
OsSET1	Os07g29360	0.820945	TPR repeat nuclear phosphoprotein, putative, expressed
OsSET1	Os07g31450	0.818824	ATP binding protein, putative, expressed
OsSET1	Os07g32170	0.810938	SBP domain containing protein, expressed
OsSET1	Os07g32170	0.850757	SBP domain containing protein, expressed
OsSET1	Os07g32390	0.845901	targeting protein for Xklp2 containing protein, expressed
OsSET1	Os07g33360	0.827614	expressed protein
OsSET1	Os07g40730	0.822835	ATP binding protein, putative, expressed
OsSET1	Os07g41090	0.833292	histone deacetylase 6, putative, expressed
OsSET1	Os07g44004	0.817973	expressed protein
OsSET1	Os07g44400	0.840098	kinesin POK1, putative, expressed
OsSET1	Os07g44830	0.808124	expressed protein
OsSET1	Os07g45064	0.844396	ATM-like protein, putative, expressed
OsSET1	Os07g46540	0.834162	condensin complex subunit 1, putative, expressed
OsSET1	Os07g46560	0.816015	ubiquitin ligase SINAT5, putative, expressed
OsSET1	Os07g48270	0.810392	ATP-dependent helicase C582.10c in chromosome II, putative, expressed
OsSET1	Os07g48410	0.823525	nucleic acid binding protein, putative, expressed
OsSET1	Os08g01100	0.811338	HMG1/2-like protein, putative, expressed
OsSET1	Os08g04280	0.831971	actin-like protein 6A, putative, expressed
OsSET1	Os08g06480	0.835672	lissencephaly type-1-like homology motif, putative, expressed
OsSET1	Os08g08000	0.866388	DNA binding protein, putative, expressed
OsSET1	Os08g21330	0.815755	formamidopyrimidine-DNA glycosylase, putative, expressed
OsSET1	Os08g23930	0.808237	ENT domain containing protein, expressed
OsSET1	Os08g24760	0.830374	pre-mRNA-splicing factor ATP-dependent RNA helicase DHX16, putative, expressed
OsSET1	Os08g25799	0.859235	myb family transcription factor-related protein, putative, expressed
OsSET1	Os08g28170	0.820059	solute carrier family 23 member 2, putative, expressed
OsSET1	Os08g28870	0.817556	receptor-like protein kinase 5 precursor, putative, expressed
OsSET1	Os08g34380	0.846223	receptor-like kinase, putative, expressed
OsSET1	Os08g37390	0.804094	cyclin delta-2, putative, expressed
OsSET1	Os08g38300	0.817699	histone H2B.2, putative, expressed
OsSET1	Os08g39590	0.842769	ATP binding protein, putative, expressed
OsSET1	Os08g41480	0.809841	SAM domain family protein, expressed
OsSET1	Os08g42600	0.810693	retinoblastoma-related 3, putative, expressed
OsSET1	Os08g42600	0.811227	retinoblastoma-related 3, putative, expressed
OsSET1	Os08g44020	0.827365	lyase, putative, expressed
OsSET1	Os09g02360	0.835763	cyclin delta-3, putative, expressed
OsSET1	Os09g04810	0.853685	myosin heavy chain, putative, expressed
OsSET1	Os09g04810	0.901629	myosin heavy chain, putative, expressed
OsSET1	Os09g10770	0.840921	type II DNA topoisomerase VI subunit B, putative, expressed
OsSET1	Os09g11270	0.861514	enhancer of polycomb-like protein, putative, expressed
OsSET1	Os09g13820	0.802475	pollen signalling protein with adenylyl cyclase activity, putative, expressed
OsSET1	Os09g15170	0.863786	permease, putative, expressed
OsSET1	Os09g19930	0.819586	protein HOTHEAD precursor, putative, expressed
OsSET1	Os09g20350	0.814821	DRE binding factor 1, putative, expressed
OsSET1	Os09g24440	0.820774	expressed protein
OsSET1	Os09g27060	0.821902	chromatin complex subunit A101, putative, expressed
OsSET1	Os09g30380	0.808194	expressed protein
OsSET1	Os09g32988	0.829942	pollen proteins Ole e I family protein, expressed
OsSET1	Os09g33460	0.828508	double-stranded RNA binding motif family protein, expressed
OsSET1	Os09g37510	0.809998	expressed protein
OsSET1	Os09g37910	0.814169	HMG1/2-like protein, putative, expressed
OsSET1	Os09g38710	0.833219	HEAT repeat family protein, expressed
OsSET1	Os10g02509	0.834082	GAGA-binding protein, putative
OsSET1	Os10g02770	0.840774	glycosyl hydrolases family 16 protein, expressed
OsSET1	Os10g02814	0.820758	guanyl nucleotide binding protein, putative, expressed
OsSET1	Os10g06610	0.857928	expressed protein
OsSET1	Os10g09870	0.842202	receptor expression-enhancing protein 1, putative, expressed
OsSET1	Os10g17770	0.84658	chromdomain-containing protein CRD101, putative, expressed
OsSET1	Os10g20650	0.814228	expressed protein
OsSET1	Os10g28060	0.8026	fatty acid elongase, putative, expressed
OsSET1	Os10g28230	0.80188	histone H2A variant 2, putative, expressed
OsSET1	Os10g28660	0.828472	type I inositol-1,4,5-trisphosphate 5-phosphatase CVP2, putative, expressed
OsSET1	Os10g31856	0.829956	ATP binding protein, putative, expressed
OsSET1	Os10g34820	0.834632	CDT1a protein, putative, expressed
OsSET1	Os10g38020	0.836346	expressed protein
OsSET1	Os10g38850	0.849788	amine oxidase, flavin-containing family protein, expressed
OsSET1	Os10g39900	0.872645	transferase, transferring glycosyl groups, putative, expressed
OsSET1	Os10g40780	0.845822	transcription regulator, putative, expressed
OsSET1	Os10g42490	0.830153	OCL4 protein, putative, expressed
OsSET1	Os11g02740	0.812175	expressed protein
OsSET1	Os11g03970	0.825714	CIPK-like protein 1, putative, expressed
OsSET1	Os11g05130	0.824444	PHD-finger family protein, expressed
OsSET1	Os11g06010	0.804052	helix-loop-helix DNA-binding, putative, expressed
OsSET1	Os11g06190	0.803912	expressed protein
OsSET1	Os11g07870	0.82341	type III restriction enzyme, res subunit family protein, expressed
OsSET1	Os11g07870	0.830847	type III restriction enzyme, res subunit family protein, expressed
OsSET1	Os11g08090	0.801969	armadillo/beta-catenin-like repeat family protein, expressed
OsSET1	Os11g08330	0.886505	DNA polymerase delta catalytic subunit, putative, expressed
OsSET1	Os11g29380	0.831295	DNA replication licensing factor Mcm2, putative, expressed
OsSET1	Os11g31980	0.846814	serine carboxypeptidase 1 precursor, putative, expressed
OsSET1	Os11g32110	0.835331	auxin response factor 2, putative, expressed
OsSET1	Os11g35030	0.841612	expressed protein
OsSET1	Os11g36390	0.83981	replication factor C subunit 1, putative, expressed
OsSET1	Os11g37100	0.842818	expressed protein
OsSET1	Os11g43590	0.880289	ranGAP1 interacting protein, putative, expressed
OsSET1	Os11g43620	0.820276	small nuclear ribonucleoprotein F, putative, expressed
OsSET1	Os12g04180	0.807198	heterogeneous nuclear ribonucleoprotein R, putative, expressed
OsSET1	Os12g05120	0.858876	receptor kinase, putative, expressed
OsSET1	Os12g06200	0.838308	transcription factor E2F2, putative, expressed
OsSET1	Os12g06980	0.842432	SAP domain containing protein, expressed
OsSET1	Os12g07730	0.829652	SWIRM domain containing protein, expressed
OsSET1	Os12g13340	0.831801	expressed protein
OsSET1	Os12g13570	0.814631	myb, putative, expressed
OsSET1	Os12g17530	0.832361	expressed protein
OsSET1	Os12g18150	0.848195	jmjC domain containing protein, expressed
OsSET1	Os12g19180	0.813166	nucleoside-triphosphatase/ nucleotide binding protein, putative, expressed
OsSET1	Os12g34840	0.82308	rac GTPase activator, putative, expressed
OsSET1	Os12g34840	0.825808	rac GTPase activator, putative, expressed
OsSET1	Os12g36100	0.857598	kinesin-4, putative, expressed
OsSET1	Os12g39070	0.825498	TATA-binding protein 2, putative, expressed
OsSET1	Os12g39980	0.83989	kinesin like protein, putative, expressed
OsSET1	Os12g39980	0.850766	kinesin like protein, putative, expressed
OsSET1	Os12g41200	0.802968	expressed protein
OsSET1	Os12g41860	0.827191	class III HD-Zip protein 4, putative, expressed
OsSET1	Os12g41962	0.80298	expressed protein
OsSET1	Os12g43940	0.818354	ankyrin repeat and protein kinase domain-containing protein 1, putative, expressed
OsSET1	Os12g44090	0.865086	ATP binding protein, putative, expressed
OsSET1	OsSET1	1	histone-lysine N-methyltransferase ATX5, putative, expressed
OsSET1	OsSET11	0.846488	SET domain protein SDG117, putative, expressed
OsSET1	OsSET37	0.805701	SET domain containing protein, expressed
OsSET2	Os04g46450	0.76947	zinc finger, C3HC4 type family protein, expressed
OsSET2	Os04g52020	0.798104	EMB1135, putative, expressed
OsSET2	Os07g01940	0.766405	expressed protein
OsSET2	OsSET2	1	SET domain containing protein, expressed
OsSET4	OsSET4	1	histone-lysine N-methyltransferase, H3 lysine-9 specific SUVH1, putative, expressed
OsSET5	Os01g01350	0.808946	charged multivesicular body protein 5, putative, expressed
OsSET5	Os01g01600	0.839834	expressed protein
OsSET5	Os01g01890	0.878298	expressed protein
OsSET5	Os01g03490	0.885441	heavy metal-associated domain containing protein, expressed
OsSET5	Os01g04160	0.841574	expressed protein
OsSET5	Os01g04230	0.847166	receptor kinase, putative, expressed
OsSET5	Os01g04880	0.865072	transposon protein, putative, CACTA, En/Spm sub-class, expressed
OsSET5	Os01g05900	0.847868	histone H2B.1, putative, expressed
OsSET5	Os01g05970	0.815713	core histone H2A/H2B/H3/H4 family protein, expressed
OsSET5	Os01g05990	0.826382	histone H2B.1, putative, expressed
OsSET5	Os01g07140	0.869437	kelch motif family protein, expressed
OsSET5	Os01g07260	0.852117	expressed protein
OsSET5	Os01g07260	0.855111	expressed protein
OsSET5	Os01g07260	0.865119	expressed protein
OsSET5	Os01g07630	0.859205	BRASSINOSTEROID INSENSITIVE 1-associated receptor kinase 1 precursor, putative, expressed
OsSET5	Os01g07940	0.800241	protein kinase PVPK-1, putative, expressed
OsSET5	Os01g08150	0.872755	expressed protein
OsSET5	Os01g08190	0.860862	transcriptional corepressor LEUNIG, putative, expressed
OsSET5	Os01g08190	0.8746	transcriptional corepressor LEUNIG, putative, expressed
OsSET5	Os01g08200	0.804952	ubiquitin carboxyl-terminal hydrolase 14, putative, expressed
OsSET5	Os01g08200	0.836522	ubiquitin carboxyl-terminal hydrolase 14, putative, expressed
OsSET5	Os01g08520	0.879863	expressed protein
OsSET5	Os01g08520	0.887464	expressed protein
OsSET5	Os01g08540	0.810509	DNA mismatch repair protein MSH6-2, putative, expressed
OsSET5	Os01g08550	0.881725	aminoacyl-tRNA synthetase, putative, expressed
OsSET5	Os01g09580	0.860028	serine/threonine-protein kinase Eg2-like, putative, expressed
OsSET5	Os01g09790	0.879307	calmodulin binding protein, putative, expressed
OsSET5	Os01g10140	0.805671	RNA-directed RNA polymerase, putative, expressed
OsSET5	Os01g10490	0.802803	meiosis 5, putative, expressed
OsSET5	Os01g10490	0.803871	meiosis 5, putative, expressed
OsSET5	Os01g12250	0.821021	expressed protein
OsSET5	Os01g12640	0.856018	expressed protein
OsSET5	Os01g12640	0.85767	expressed protein
OsSET5	Os01g12860	0.837424	myb, putative, expressed
OsSET5	Os01g12860	0.857452	myb, putative, expressed
OsSET5	Os01g13229	0.840828	cyclin-A1, putative, expressed
OsSET5	Os01g13260	0.889628	cyclin-A2, putative, expressed
OsSET5	Os01g13300	0.818423	B3 DNA binding domain containing protein, expressed
OsSET5	Os01g13530	0.872912	protein ABIL1, putative, expressed
OsSET5	Os01g15480	0.892489	EMB3013, putative, expressed
OsSET5	Os01g16650	0.856582	ubiquitin-conjugating enzyme X, putative, expressed
OsSET5	Os01g16870	0.839286	argonaute-like protein, putative, expressed
OsSET5	Os01g18050	0.801681	tubulin beta-1 chain, putative, expressed
OsSET5	Os01g19694	0.848559	homeobox protein OSH1, putative, expressed
OsSET5	Os01g19990	0.882245	expressed protein
OsSET5	Os01g21070	0.810803	endoglucanase 1 precursor, putative, expressed
OsSET5	Os01g21940	0.847858	WD-40 repeat protein, putative, expressed
OsSET5	Os01g22380	0.807422	expressed protein
OsSET5	Os01g24940	0.860014	poly synthetase 2, putative, expressed
OsSET5	Os01g26872	0.88935	chromatin remodelling complex ATPase chain, putative, expressed
OsSET5	Os01g27040	0.876574	chromatin remodelling complex ATPase chain, putative, expressed
OsSET5	Os01g32640	0.858929	expressed protein
OsSET5	Os01g32640	0.88443	expressed protein
OsSET5	Os01g32890	0.852764	expressed protein
OsSET5	Os01g34690	0.831002	expressed protein
OsSET5	Os01g34870	0.839794	condensin complex subunit 2, putative, expressed
OsSET5	Os01g36390	0.826838	DNA replication licensing factor mcm4, putative, expressed
OsSET5	Os01g36890	0.801235	spliceosome RNA helicase BAT1, putative, expressed
OsSET5	Os01g36890	0.801407	spliceosome RNA helicase BAT1, putative, expressed
OsSET5	Os01g36890	0.804302	spliceosome RNA helicase BAT1, putative, expressed
OsSET5	Os01g39600	0.887022	ATP binding protein, putative, expressed
OsSET5	Os01g41640	0.819855	expressed protein
OsSET5	Os01g42040	0.876673	ubiquitin-conjugating enzyme family protein, expressed
OsSET5	Os01g42070	0.877681	ATP binding protein, putative, expressed
OsSET5	Os01g42460	0.824133	BAH domain containing protein, expressed
OsSET5	Os01g42620	0.808099	EMB2745, putative, expressed
OsSET5	Os01g43050	0.870869	CENP-C1, putative, expressed
OsSET5	Os01g43050	0.87151	CENP-C1, putative, expressed
OsSET5	Os01g44230	0.824918	transcription factor X1, putative, expressed
OsSET5	Os01g44394	0.894688	rae1-like protein, putative, expressed
OsSET5	Os01g45960	0.861157	hydrolase, putative, expressed
OsSET5	Os01g47180	0.868946	3-5 exonuclease/ nucleic acid binding protein, putative, expressed
OsSET5	Os01g47800	0.813556	ATP binding protein, putative, expressed
OsSET5	Os01g49200	0.894619	microtubule-associated protein, putative, expressed
OsSET5	Os01g51300	0.866698	WD-40 repeat protein MSI4, putative, expressed
OsSET5	Os01g52250	0.822281	glycogen synthase, putative, expressed
OsSET5	Os01g52780	0.862807	TB2/DP1, HVA22 family protein, expressed
OsSET5	Os01g53070	0.809306	nucleoside-triphosphatase/ nucleotide binding protein, putative, expressed
OsSET5	Os01g53750	0.839704	glucan endo-1,3-beta-glucosidase 4 precursor, putative, expressed
OsSET5	Os01g53750	0.841787	glucan endo-1,3-beta-glucosidase 4 precursor, putative, expressed
OsSET5	Os01g54080	0.90281	ATP binding protein, putative, expressed
OsSET5	Os01g54420	0.88715	ATP binding protein, putative, expressed
OsSET5	Os01g54420	0.889745	ATP binding protein, putative, expressed
OsSET5	Os01g55120	0.816571	hypothetical protein
OsSET5	Os01g55190	0.853821	expressed protein
OsSET5	Os01g55500	0.844817	solute carrier family 23 member 2, putative, expressed
OsSET5	Os01g56020	0.897172	expressed protein
OsSET5	Os01g56090	0.854948	expressed protein
OsSET5	Os01g56320	0.885138	peptidase/ subtilase, putative, expressed
OsSET5	Os01g57150	0.871815	SR protein related family member, putative, expressed
OsSET5	Os01g59120	0.880483	cyclin IaZm, putative, expressed
OsSET5	Os01g60670	0.882968	receptor-like protein kinase precursor, putative, expressed
OsSET5	Os01g61590	0.840429	calcium-dependent protein kinase, isoform AK1, putative, expressed
OsSET5	Os01g62040	0.816948	ruvB-like 1, putative, expressed
OsSET5	Os01g62800	0.836465	ankyrin-like protein, putative, expressed
OsSET5	Os01g63310	0.853172	expressed protein
OsSET5	Os01g64820	0.878129	DNA polymerase alpha catalytic subunit, putative, expressed
OsSET5	Os01g64820	0.879959	DNA polymerase alpha catalytic subunit, putative, expressed
OsSET5	Os01g64900	0.82261	HEAT repeat family protein, expressed
OsSET5	Os01g64900	0.844989	HEAT repeat family protein, expressed
OsSET5	Os01g65450	0.843221	ubiquitin-like domain containing CTD phosphatase 1, putative, expressed
OsSET5	Os01g65630	0.813246	expressed protein
OsSET5	Os01g67100	0.867502	expressed protein
OsSET5	Os01g67110	0.890782	expressed protein
OsSET5	Os01g67160	0.903264	cell division control protein 2 homolog C, putative, expressed
OsSET5	Os01g67300	0.804739	hypothetical protein
OsSET5	Os01g67740	0.888123	mitotic chromosome and X-chromosome-associated protein mix-1, putative, expressed
OsSET5	Os01g68104	0.821574	histone deacetylase 2a, putative, expressed
OsSET5	Os01g68120	0.845668	DCL3, putative, expressed
OsSET5	Os01g68570	0.800009	expressed protein
OsSET5	Os01g68870	0.838986	leucine-rich repeat receptor protein kinase EXS precursor, putative, expressed
OsSET5	Os01g69290	0.834956	expressed protein
OsSET5	Os01g70020	0.845985	dek protein, putative, expressed
OsSET5	Os01g70020	0.856198	dek protein, putative, expressed
OsSET5	Os01g70250	0.816798	dnaJ domain containing protein, expressed
OsSET5	Os01g70260	0.843177	receptor-like protein kinase 5 precursor, putative, expressed
OsSET5	Os01g70260	0.881266	receptor-like protein kinase 5 precursor, putative, expressed
OsSET5	Os01g70560	0.859861	expressed protein
OsSET5	Os01g71230	0.800555	nascent polypeptide-associated complex alpha subunit-like protein 3, putative, expressed
OsSET5	Os01g72650	0.81639	RNA recognition motif family protein, expressed
OsSET5	Os01g72700	0.808623	ATP binding protein, putative, expressed
OsSET5	Os01g72780	0.816767	expressed protein
OsSET5	Os01g72890	0.832579	serine/arginine repetitive matrix protein 1, putative, expressed
OsSET5	Os01g73160	0.815324	40S ribosomal protein S10, putative, expressed
OsSET5	Os01g73270	0.819	expressed protein
OsSET5	Os01g73310	0.805599	actin-1, putative, expressed
OsSET5	Os01g74146	0.83373	fizzy-related protein, putative, expressed
OsSET5	Os01g74170	0.866224	expressed protein
OsSET5	Os01g74170	0.889799	expressed protein
OsSET5	Os02g01130	0.811807	expressed protein
OsSET5	Os02g01740	0.815289	U5 small nuclear ribonucleoprotein 200 kDa helicase, putative, expressed
OsSET5	Os02g02500	0.878356	DNA binding protein, putative, expressed
OsSET5	Os02g02690	0.822391	expressed protein
OsSET5	Os02g03440	0.838635	small nuclear ribonucleoprotein E, putative, expressed
OsSET5	Os02g03940	0.835128	expressed protein
OsSET5	Os02g04040	0.818173	chromosome segregation protein sudA, putative, expressed
OsSET5	Os02g04480	0.853423	splicing factor 3B subunit 3, putative, expressed
OsSET5	Os02g04660	0.80049	protein arginine N-methyltransferase 5, putative, expressed
OsSET5	Os02g04670	0.857401	glucan endo-1,3-beta-glucosidase 6 precursor, putative, expressed
OsSET5	Os02g05310	0.822703	splicing factor 3B subunit 1, putative, expressed
OsSET5	Os02g05310	0.826062	splicing factor 3B subunit 1, putative, expressed
OsSET5	Os02g05520	0.868725	4/1 protein, putative, expressed
OsSET5	Os02g05620	0.875962	protein binding protein, putative, expressed
OsSET5	Os02g05880	0.815663	RNA polymerase Rpb1, domain 2 family protein, expressed
OsSET5	Os02g05880	0.85174	RNA polymerase Rpb1, domain 2 family protein, expressed
OsSET5	Os02g06340	0.835277	EH-domain-containing protein 1, putative, expressed
OsSET5	Os02g06500	0.814907	ATP binding protein, putative, expressed
OsSET5	Os02g06584	0.833224	zinc finger C-x8-C-x5-C-x3-H type family protein, expressed
OsSET5	Os02g07120	0.870121	cullin-associated NEDD8-dissociated protein 1, putative, expressed
OsSET5	Os02g07180	0.841104	expressed protein
OsSET5	Os02g07210	0.800942	cysteine-type peptidase, putative, expressed
OsSET5	Os02g07650	0.847813	zinc-binding protein, putative, expressed
OsSET5	Os02g08300	0.891251	DNA repair protein RAD23-1, putative, expressed
OsSET5	Os02g09140	0.805783	nucleolin, putative, expressed
OsSET5	Os02g10020	0.861888	mitotic spindle checkpoint component mad3, putative, expressed
OsSET5	Os02g10490	0.874132	expressed protein
OsSET5	Os02g10790	0.852328	expressed protein
OsSET5	Os02g11750	0.828726	RNA-binding protein 25, putative, expressed
OsSET5	Os02g12570	0.851027	pre-mRNA cleavage complex II protein Clp1, putative, expressed
OsSET5	Os02g13310	0.858518	homeodomain protein JUBEL1, putative, expressed
OsSET5	Os02g14730	0.822834	UBP15, putative, expressed
OsSET5	Os02g15810	0.902322	expressed protein
OsSET5	Os02g15820	0.853304	expressed protein
OsSET5	Os02g15980	0.831649	expressed protein
OsSET5	Os02g18840	0.83012	phosphatidylinositol 3- and 4-kinase family protein, expressed
OsSET5	Os02g25230	0.878277	expressed protein
OsSET5	Os02g27000	0.809105	ATP binding protein, putative, expressed
OsSET5	Os02g28850	0.842321	kinesin-like protein, putative, expressed
OsSET5	Os02g29130	0.832234	ankyrin-3, putative, expressed
OsSET5	Os02g29380	0.803113	expressed protein
OsSET5	Os02g29464	0.816022	DNA repair protein RAD50, putative, expressed
OsSET5	Os02g29464	0.820851	DNA repair protein RAD50, putative, expressed
OsSET5	Os02g29464	0.833272	DNA repair protein RAD50, putative, expressed
OsSET5	Os02g30800	0.864807	DNA polymerase family B, exonuclease domain containing protein, expressed
OsSET5	Os02g34840	0.864507	RNA polymerase II transcriptional coactivator KIWI, putative, expressed
OsSET5	Os02g35230	0.915048	expressed protein
OsSET5	Os02g36500	0.835018	expressed protein
OsSET5	Os02g36710	0.816329	protein SET, putative, expressed
OsSET5	Os02g37430	0.846176	small nuclear ribonucleoprotein Sm D1, putative, expressed
OsSET5	Os02g38574	0.841102	EMB2423, putative, expressed
OsSET5	Os02g39100	0.803425	fasciated ear2, putative, expressed
OsSET5	Os02g39390	0.82847	expressed protein
OsSET5	Os02g39700	0.83491	RNA-binding protein, putative, expressed
OsSET5	Os02g40010	0.857244	adenine phosphoribosyltransferase 2, putative, expressed
OsSET5	Os02g40410	0.833711	expressed protein
OsSET5	Os02g40410	0.846096	expressed protein
OsSET5	Os02g40680	0.820095	mis12 protein, expressed
OsSET5	Os02g42870	0.823187	P-type R2R3 Myb protein, putative, expressed
OsSET5	Os02g42910	0.805685	expressed protein
OsSET5	Os02g43740	0.839827	protein kinase G11A, putative, expressed
OsSET5	Os02g44704	0.815012	complex 1 protein containing protein, expressed
OsSET5	Os02g44860	0.857454	GSDL-motif lipase, putative, expressed
OsSET5	Os02g45570	0.85222	growth-regulating factor, putative, expressed
OsSET5	Os02g45570	0.859657	growth-regulating factor, putative, expressed
OsSET5	Os02g45940	0.862122	histone H4, putative, expressed
OsSET5	Os02g45980	0.858585	ZR1 protein, putative, expressed
OsSET5	Os02g46260	0.817788	serine carboxypeptidase 1 precursor, putative, expressed
OsSET5	Os02g47150	0.883943	DNA topoisomerase 2, putative, expressed
OsSET5	Os02g47280	0.816206	growth-regulating factor, putative, expressed
OsSET5	Os02g47640	0.808077	tubby-like protein, putative, expressed
OsSET5	Os02g47640	0.855218	tubby-like protein, putative, expressed
OsSET5	Os02g48600	0.815049	expressed protein
OsSET5	Os02g48830	0.8645	microtubule-associated protein MAP65-1a, putative, expressed
OsSET5	Os02g49150	0.846161	expressed protein
OsSET5	Os02g49150	0.872288	expressed protein
OsSET5	Os02g49600	0.83083	BRASSINOSTEROID INSENSITIVE 1-associated receptor kinase 1 precursor, putative, expressed
OsSET5	Os02g50040	0.803042	endoglucanase 1 precursor, putative, expressed
OsSET5	Os02g50050	0.804923	expressed protein
OsSET5	Os02g50320	0.827207	ATMAP70-3, putative, expressed
OsSET5	Os02g50330	0.822603	RNA-directed RNA polymerase 2, putative, expressed
OsSET5	Os02g50330	0.831521	RNA-directed RNA polymerase 2, putative, expressed
OsSET5	Os02g50630	0.841935	transcription regulator of the cell cycle TaE2Fe, putative, expressed
OsSET5	Os02g50790	0.809796	expressed protein
OsSET5	Os02g50820	0.855724	permease I, putative, expressed
OsSET5	Os02g51180	0.817026	cullin-4B, putative, expressed
OsSET5	Os02g51540	0.855003	pepsin A, putative, expressed
OsSET5	Os02g51810	0.824836	amidase, putative, expressed
OsSET5	Os02g52280	0.834229	expressed protein
OsSET5	Os02g52280	0.877721	expressed protein
OsSET5	Os02g52510	0.831419	DNA repair protein RAD54-like, putative
OsSET5	Os02g52810	0.826794	remorin, C-terminal region family protein, expressed
OsSET5	Os02g53000	0.909736	erwinia induced protein 1, putative, expressed
OsSET5	Os02g53120	0.836662	peptidase, putative, expressed
OsSET5	Os02g53120	0.85752	peptidase, putative, expressed
OsSET5	Os02g53280	0.847503	expressed protein
OsSET5	Os02g53520	0.862004	ATP binding protein, putative, expressed
OsSET5	Os02g53690	0.805208	atGRF5, putative, expressed
OsSET5	Os02g53720	0.817138	phytosulfokine receptor precursor, putative, expressed
OsSET5	Os02g54170	0.82841	protein BRUSHY 1, putative, expressed
OsSET5	Os02g54170	0.842929	protein BRUSHY 1, putative, expressed
OsSET5	Os02g54490	0.827722	anaphase promoting complex subunit 4, putative, expressed
OsSET5	Os02g55410	0.855747	DNA replication licensing factor MCM5, putative, expressed
OsSET5	Os02g55570	0.858088	shugoshin-1, putative, expressed
OsSET5	Os02g56490	0.833185	expressed protein
OsSET5	Os02g56520	0.892615	expressed protein
OsSET5	Os02g56540	0.887257	kinesin-like protein KIF3A, putative, expressed
OsSET5	Os02g57080	0.871348	ATP binding protein, putative, expressed
OsSET5	Os02g57090	0.827553	anthranilate phosphoribosyltransferase-like protein, putative, expressed
OsSET5	Os02g57140	0.850583	expressed protein
OsSET5	Os02g57820	0.890097	DNA binding protein, putative, expressed
OsSET5	Os02g58030	0.830092	leucine-rich repeat-containing protein 40, putative, expressed
OsSET5	Os02g58390	0.827976	receptor-kinase isolog, putative, expressed
OsSET5	Os02g58470	0.853674	expressed protein
OsSET5	Os02g58740	0.812293	expressed protein
OsSET5	Os03g01240	0.856659	CCR4-Not complex component, Not1 family protein, expressed
OsSET5	Os03g01530	0.847526	tubulin beta-2 chain, putative, expressed
OsSET5	Os03g01550	0.828692	expressed protein
OsSET5	Os03g01590	0.821649	protein PAIR1, putative, expressed
OsSET5	Os03g01850	0.840552	cell division control protein 2 homolog 1, putative, expressed
OsSET5	Os03g01850	0.853395	cell division control protein 2 homolog 1, putative, expressed
OsSET5	Os03g01890	0.846921	rolled leaf1, putative, expressed
OsSET5	Os03g01980	0.850077	protein Kinase interacting protein, putative, expressed
OsSET5	Os03g02290	0.874177	ATP binding protein, putative, expressed
OsSET5	Os03g02290	0.891604	ATP binding protein, putative, expressed
OsSET5	Os03g02680	0.827323	cell division control protein 2 homolog 1, putative, expressed
OsSET5	Os03g03560	0.835821	FHA domain containing protein, expressed
OsSET5	Os03g03560	0.857308	FHA domain containing protein, expressed
OsSET5	Os03g04490	0.861287	cyclin dependent kinase inhibitor, putative, expressed
OsSET5	Os03g04550	0.876542	expressed protein
OsSET5	Os03g05020	0.804808	protein PIR, putative, expressed
OsSET5	Os03g05020	0.816417	protein PIR, putative, expressed
OsSET5	Os03g05300	0.831176	cyclin-dependent kinases regulatory subunit, putative, expressed
OsSET5	Os03g06510	0.85236	viral A-type inclusion protein repeat containing protein, expressed
OsSET5	Os03g06510	0.866064	viral A-type inclusion protein repeat containing protein, expressed
OsSET5	Os03g06610	0.849539	expressed protein
OsSET5	Os03g06940	0.88774	beta-galactosidase precursor, putative, expressed
OsSET5	Os03g08440	0.818057	40S ribosomal protein SA, putative, expressed
OsSET5	Os03g09200	0.83073	expressed protein
OsSET5	Os03g10530	0.863099	hypothetical protein
OsSET5	Os03g10800	0.811287	transposon protein, putative, Mutator sub-class, expressed
OsSET5	Os03g10990	0.875761	retinoblastoma-binding protein-like, putative, expressed
OsSET5	Os03g11110	0.844349	metal ion binding protein, putative, expressed
OsSET5	Os03g11130	0.815607	conserved hypothetical protein
OsSET5	Os03g11400	0.867202	targeting protein for Xklp2 containing protein, expressed
OsSET5	Os03g11400	0.883917	targeting protein for Xklp2 containing protein, expressed
OsSET5	Os03g11540	0.863171	replication protein A 70 kDa DNA-binding subunit, putative, expressed
OsSET5	Os03g11770	0.877789	expressed protein
OsSET5	Os03g12140	0.892754	glucan endo-1,3-beta-glucosidase 3 precursor, putative, expressed
OsSET5	Os03g12450	0.837608	nucleoporin, putative, expressed
OsSET5	Os03g12450	0.848238	nucleoporin, putative, expressed
OsSET5	Os03g12730	0.818479	receptor protein kinase CLAVATA1 precursor, putative, expressed
OsSET5	Os03g12950	0.802592	protein AINTEGUMENTA, putative, expressed
OsSET5	Os03g13370	0.845018	cell division cycle protein 16, putative, expressed
OsSET5	Os03g13760	0.861379	small nuclear ribonucleoprotein Sm D3, putative, expressed
OsSET5	Os03g14580	0.824116	expressed protein
OsSET5	Os03g14720	0.827791	transcription initiation factor IIF, alpha subunit, putative, expressed
OsSET5	Os03g15190	0.82588	expressed protein
OsSET5	Os03g15550	0.828504	phosphatidylinositol-4-phosphate 5-kinase 2, putative, expressed
OsSET5	Os03g16070	0.829596	expressed protein
OsSET5	Os03g17164	0.836201	125 kDa kinesin-related protein, putative, expressed
OsSET5	Os03g17210	0.831793	expressed protein
OsSET5	Os03g17450	0.836017	expressed protein
OsSET5	Os03g17840	0.880859	expressed protein
OsSET5	Os03g17930	0.842474	alpha-taxilin, putative, expressed
OsSET5	Os03g17960	0.880867	expressed protein
OsSET5	Os03g18380	0.86653	ubiquitin-activating enzyme E1 3, putative, expressed
OsSET5	Os03g18530	0.801399	ECA1 protein, putative, expressed
OsSET5	Os03g19080	0.896158	expressed protein
OsSET5	Os03g19200	0.800016	heat shock protein binding protein, putative, expressed
OsSET5	Os03g19470	0.810514	expressed protein
OsSET5	Os03g19520	0.899433	expressed protein
OsSET5	Os03g19780	0.811922	expressed protein
OsSET5	Os03g20580	0.858843	expressed protein
OsSET5	Os03g21080	0.863128	guanine nucleotide exchange factor, putative, expressed
OsSET5	Os03g21090	0.89724	axi 1 protein, putative, expressed
OsSET5	Os03g21140	0.86704	RNA binding protein, putative, expressed
OsSET5	Os03g21160	0.876588	nucleic acid binding protein, putative, expressed
OsSET5	Os03g21270	0.827931	expressed protein
OsSET5	Os03g21530	0.841827	ribosome biogenesis protein Bms1, putative, expressed
OsSET5	Os03g21730	0.881452	receptor-like protein kinase precursor, putative, expressed
OsSET5	Os03g22040	0.881627	expressed protein
OsSET5	Os03g22380	0.806115	pre-mRNA-splicing factor SF2, putative, expressed
OsSET5	Os03g22570	0.923689	ABH1, putative, expressed
OsSET5	Os03g22690	0.826313	nucleoporin interacting component, putative, expressed
OsSET5	Os03g22880	0.836638	nucleolar protein Nop56, putative, expressed
OsSET5	Os03g24180	0.808284	rho GTPase activator, putative, expressed
OsSET5	Os03g29740	0.806413	small nuclear ribonucleoprotein G, putative, expressed
OsSET5	Os03g30260	0.876071	COBRA-like protein 4 precursor, putative, expressed
OsSET5	Os03g33650	0.81789	argonaute-like protein, putative, expressed
OsSET5	Os03g37100	0.811677	DTW domain containing protein, expressed
OsSET5	Os03g39020	0.887002	kinesin heavy chain, putative, expressed
OsSET5	Os03g40010	0.818473	expressed protein
OsSET5	Os03g40780	0.827163	expressed protein
OsSET5	Os03g41100	0.8167	cyclin-A2, putative, expressed
OsSET5	Os03g42040	0.873452	HEAT repeat family protein, expressed
OsSET5	Os03g44290	0.81957	beta-expansin 4 precursor, putative, expressed
OsSET5	Os03g44900	0.811316	CCR4-NOT transcription complex subunit 3, putative, expressed
OsSET5	Os03g45270	0.860067	prostaglandin E synthase 3, putative, expressed
OsSET5	Os03g45760	0.901331	expressed protein
OsSET5	Os03g46330	0.850131	pattern formation protein EMB30, putative, expressed
OsSET5	Os03g46920	0.873817	expressed protein
OsSET5	Os03g47140	0.861029	atGRF2, putative, expressed
OsSET5	Os03g47650	0.828937	ankyrin-1, putative, expressed
OsSET5	Os03g47940	0.852646	anther-specific proline-rich protein APG precursor, putative, expressed
OsSET5	Os03g48850	0.853166	valyl-tRNA synthetase, putative, expressed
OsSET5	Os03g49750	0.898207	ATP binding protein, putative, expressed
OsSET5	Os03g50140	0.887203	basic blue protein precursor, putative, expressed
OsSET5	Os03g50420	0.892827	expressed protein
OsSET5	Os03g50810	0.829706	receptor protein kinase TMK1 precursor, putative, expressed
OsSET5	Os03g51690	0.818709	homeobox protein OSH1, putative, expressed
OsSET5	Os03g51760	0.81314	F-box domain containing protein, expressed
OsSET5	Os03g51870	0.871831	kinetoplast-associated protein, putative, expressed
OsSET5	Os03g51880	0.810211	expressed protein
OsSET5	Os03g51970	0.814941	growth-regulating factor 1, putative, expressed
OsSET5	Os03g52320	0.829109	GIF2, putative, expressed
OsSET5	Os03g52650	0.877382	syntaxin-related protein KNOLLE, putative, expressed
OsSET5	Os03g53580	0.825087	expressed protein
OsSET5	Os03g53920	0.878437	kinesin, motor region, putative, expressed
OsSET5	Os03g53970	0.893978	expressed protein
OsSET5	Os03g54910	0.862869	glucan endo-1,3-beta-glucosidase 3 precursor, putative, expressed
OsSET5	Os03g54930	0.802137	VIP4, putative
OsSET5	Os03g55120	0.81054	blue copper protein precursor, putative, expressed
OsSET5	Os03g55120	0.851923	blue copper protein precursor, putative, expressed
OsSET5	Os03g55140	0.845369	nucleotide binding protein, putative, expressed
OsSET5	Os03g55470	0.869687	expressed protein
OsSET5	Os03g55890	0.856349	ternary complex factor MIP1, putative, expressed
OsSET5	Os03g55950	0.861274	protein binding protein, putative, expressed
OsSET5	Os03g56070	0.905092	expressed protein
OsSET5	Os03g56270	0.855232	receptor protein kinase CLAVATA1 precursor, putative, expressed
OsSET5	Os03g56590	0.91754	expressed protein
OsSET5	Os03g57050	0.819755	expressed protein
OsSET5	Os03g57330	0.862634	calmodulin binding protein, putative, expressed
OsSET5	Os03g58640	0.814647	FHA domain containing protein, expressed
OsSET5	Os03g58830	0.877677	protein SPATULA, putative, expressed
OsSET5	Os03g58850	0.825546	expressed protein
OsSET5	Os03g59240	0.812044	carboxyl-terminal peptidase, putative, expressed
OsSET5	Os03g59240	0.846729	carboxyl-terminal peptidase, putative, expressed
OsSET5	Os03g59300	0.817191	expressed protein
OsSET5	Os03g60460	0.821699	leukotriene A-4 hydrolase, putative, expressed
OsSET5	Os03g61010	0.820004	TPR-containing protein kinase, putative, expressed
OsSET5	Os03g61040	0.875097	expressed protein
OsSET5	Os03g61040	0.886104	expressed protein
OsSET5	Os03g61080	0.891817	expressed protein
OsSET5	Os03g61580	0.800002	expressed protein
OsSET5	Os03g61800	0.830342	polygalacturonase, putative, expressed
OsSET5	Os03g63300	0.868117	CTD small phosphatase like 2, putative, expressed
OsSET5	Os03g63590	0.80522	cleavage and polyadenylation specificity factor, 73 kDa subunit, putative, expressed
OsSET5	Os03g63920	0.805116	KAP-2, putative, expressed
OsSET5	Os03g64080	0.885136	retrotransposon protein, putative, unclassified
OsSET5	Os04g04000	0.826572	YT521-B-like family protein, expressed
OsSET5	Os04g06770	0.877457	argonaute-like protein, putative, expressed
OsSET5	Os04g09800	0.894877	SWI/SNF-related matrix-associated actin-dependent regulator of chromatin subfamily A member 3-like 3, putative
OsSET5	Os04g14410	0.835817	expressed protein
OsSET5	Os04g15800	0.902109	expressed protein
OsSET5	Os04g19140	0.855474	expressed protein
OsSET5	Os04g23220	0.808	expressed protein
OsSET5	Os04g26240	0.846864	F-box domain containing protein, expressed
OsSET5	Os04g28040	0.829814	expressed protein
OsSET5	Os04g28090	0.853924	cell division cycle 5-like protein, putative, expressed
OsSET5	Os04g28260	0.829428	kinesin-related family protein, expressed
OsSET5	Os04g28260	0.861744	kinesin-related family protein, expressed
OsSET5	Os04g28260	0.875347	kinesin-related family protein, expressed
OsSET5	Os04g30720	0.880383	kinesin motor domain containing protein, expressed
OsSET5	Os04g31190	0.831664	dynamin-related protein 3A, putative, expressed
OsSET5	Os04g31730	0.844128	expressed protein
OsSET5	Os04g32460	0.805536	transport inhibitor response 1 protein, putative, expressed
OsSET5	Os04g32470	0.822956	expressed protein
OsSET5	Os04g32540	0.821707	serine carboxypeptidase K10B2.2 precursor, putative, expressed
OsSET5	Os04g33400	0.820645	F-box domain containing protein, expressed
OsSET5	Os04g33670	0.809687	expressed protein
OsSET5	Os04g33680	0.902083	electron transporter, putative, expressed
OsSET5	Os04g33980	0.813538	transposon protein, putative, Mutator sub-class, expressed
OsSET5	Os04g35420	0.900583	ATSGS1, putative, expressed
OsSET5	Os04g35510	0.832298	CENP-E-like kinetochore protein, putative, expressed
OsSET5	Os04g35510	0.852326	CENP-E-like kinetochore protein, putative, expressed
OsSET5	Os04g36054	0.805529	auxin response factor 1, putative, expressed
OsSET5	Os04g36780	0.83703	expressed protein
OsSET5	Os04g38570	0.893067	multidrug resistance protein 11, putative, expressed
OsSET5	Os04g39280	0.820769	pot1-like protein, putative, expressed
OsSET5	Os04g39280	0.848089	pot1-like protein, putative, expressed
OsSET5	Os04g39670	0.819531	expressed protein
OsSET5	Os04g40740	0.80821	kelch domain-containing protein 4, putative, expressed
OsSET5	Os04g40940	0.864823	mitotic spindle checkpoint protein MAD2, putative, expressed
OsSET5	Os04g41820	0.858376	transcription factor RF2a, putative
OsSET5	Os04g41900	0.895746	expressed protein
OsSET5	Os04g42100	0.817136	peroxidase 18 precursor, putative, expressed
OsSET5	Os04g42290	0.89442	DNA-3-methyladenine glycosylase I, putative, expressed
OsSET5	Os04g42540	0.837777	expressed protein
OsSET5	Os04g42784	0.800994	DNA mismatch repair protein, putative, expressed
OsSET5	Os04g42860	0.802	anther-specific proline-rich protein APG, putative, expressed
OsSET5	Os04g43230	0.861933	expressed protein
OsSET5	Os04g43670	0.874882	expressed protein
OsSET5	Os04g45000	0.815105	short-chain dehydrogenase/reductase SDR, putative, expressed
OsSET5	Os04g45190	0.81083	vesicle-associated membrane protein-associated protein B, putative, expressed
OsSET5	Os04g45330	0.842418	yabby14 protein, putative, expressed
OsSET5	Os04g45720	0.846234	aldehyde dehydrogenase 3B1, putative, expressed
OsSET5	Os04g46060	0.803185	OsWRKY36 - Superfamily of rice TFs having WRKY and zinc finger domains, expressed
OsSET5	Os04g46320	0.827973	protein Kinase-like protein TMKL1 precursor, putative, expressed
OsSET5	Os04g46620	0.844404	T-complex protein 1 subunit alpha, putative, expressed
OsSET5	Os04g47170	0.860313	pollen-specific kinase partner protein, putative, expressed
OsSET5	Os04g47580	0.894994	cyclin B2, putative, expressed
OsSET5	Os04g47870	0.867395	PINHEAD protein, putative, expressed
OsSET5	Os04g47870	0.86871	PINHEAD protein, putative, expressed
OsSET5	Os04g47906	0.802384	gamma-tubulin complex component 6, putative, expressed
OsSET5	Os04g48370	0.843196	expressed protein
OsSET5	Os04g48760	0.846448	BRASSINOSTEROID INSENSITIVE 1 precursor, putative, expressed
OsSET5	Os04g49130	0.840537	ubiquitin-conjugating enzyme E2 I, putative, expressed
OsSET5	Os04g49430	0.856662	ZR1 protein, putative
OsSET5	Os04g49860	0.856603	EMB2411, putative, expressed
OsSET5	Os04g50960	0.879998	expressed protein
OsSET5	Os04g51110	0.844838	cell division cycle protein 20, putative, expressed
OsSET5	Os04g52040	0.820742	zinc finger domain, LSD1 subclass family protein, expressed
OsSET5	Os04g52040	0.823672	zinc finger domain, LSD1 subclass family protein, expressed
OsSET5	Os04g53350	0.878615	expressed protein
OsSET5	Os04g53350	0.879756	expressed protein
OsSET5	Os04g54840	0.884761	NRPD2a, putative, expressed
OsSET5	Os04g54930	0.833079	multidrug resistance protein 11, putative, expressed
OsSET5	Os04g54930	0.884073	multidrug resistance protein 11, putative, expressed
OsSET5	Os04g54940	0.834605	ATEB1A, putative, expressed
OsSET5	Os04g55490	0.818129	expressed protein
OsSET5	Os04g55570	0.842644	expressed protein
OsSET5	Os04g55620	0.841681	receptor kinase, putative, expressed
OsSET5	Os04g56850	0.873568	auxin response factor family protein, expressed
OsSET5	Os04g56850	0.877116	auxin response factor family protein, expressed
OsSET5	Os04g57140	0.849624	kinesin-like calmodulin binding protein, putative, expressed
OsSET5	Os04g58180	0.833413	signal transducer, putative, expressed
OsSET5	Os04g58470	0.889767	expressed protein
OsSET5	Os04g58504	0.886972	expressed protein
OsSET5	Os04g58590	0.824109	RNA recognition motif family protein, expressed
OsSET5	Os04g58840	0.809958	aspartic proteinase nepenthesin-2 precursor, putative, expressed
OsSET5	Os04g58960	0.852321	ran GTPase binding protein, putative, expressed
OsSET5	Os04g59320	0.83002	protein kinase domain containing protein, expressed
OsSET5	Os04g59620	0.826727	TATA-binding protein-associated factor MOT1, putative, expressed
OsSET5	Os05g01550	0.81588	nucleic acid binding protein, putative, expressed
OsSET5	Os05g01600	0.803345	actin-97, putative, expressed
OsSET5	Os05g01610	0.820928	chromosome condensation factor, putative, expressed
OsSET5	Os05g01910	0.852063	BPM, putative, expressed
OsSET5	Os05g02150	0.851075	expressed protein
OsSET5	Os05g02580	0.853955	expressed protein
OsSET5	Os05g03120	0.849046	myosin heavy chain-like protein, putative, expressed
OsSET5	Os05g03770	0.809035	expressed protein
OsSET5	Os05g04330	0.814929	DNA methyltransferase DMT106, putative, expressed
OsSET5	Os05g05150	0.827853	SLD5, putative, expressed
OsSET5	Os05g05470	0.805141	T-complex protein 1 subunit zeta, putative, expressed
OsSET5	Os05g06110	0.807131	villin-1, putative, expressed
OsSET5	Os05g06450	0.826453	tubulin gamma-2 chain, putative, expressed
OsSET5	Os05g07980	0.85333	expressed protein
OsSET5	Os05g08010	0.822771	F-box domain containing protein, expressed
OsSET5	Os05g08800	0.808291	expressed protein
OsSET5	Os05g09620	0.813761	sister-chromatide cohesion protein, putative, expressed
OsSET5	Os05g11750	0.824921	serine/threonine-protein kinase NAK, putative, expressed
OsSET5	Os05g11980	0.803316	timeless protein, expressed
OsSET5	Os05g11980	0.828664	timeless protein, expressed
OsSET5	Os05g13630	0.823233	ribonucleoprotein, chloroplast, putative, expressed
OsSET5	Os05g14590	0.849058	DNA replication licensing factor MCM6, putative, expressed
OsSET5	Os05g16250	0.814449	expressed protein
OsSET5	Os05g16640	0.839757	expressed protein
OsSET5	Os05g23393	0.826137	expressed protein
OsSET5	Os05g24970	0.826525	small nuclear ribonucleoprotein Sm D2, putative, expressed
OsSET5	Os05g25620	0.808105	expressed protein
OsSET5	Os05g28510	0.84342	importin beta-1 subunit, putative, expressed
OsSET5	Os05g29010	0.801265	DNA primase small subunit, putative, expressed
OsSET5	Os05g30750	0.830515	phosphoribosylanthranilate transferase, putative, expressed
OsSET5	Os05g31254	0.859983	N-acetyltransferase, putative, expressed
OsSET5	Os05g32170	0.819633	crinkly4-like protein, putative, expressed
OsSET5	Os05g32350	0.818012	protein binding protein, putative, expressed
OsSET5	Os05g33030	0.902445	kinesin-4, putative, expressed
OsSET5	Os05g33030	0.911942	kinesin-4, putative, expressed
OsSET5	Os05g33690	0.800868	receptor-like protein kinase precursor, putative, expressed
OsSET5	Os05g33890	0.875626	microtubule-associated protein MAP65-1a, putative, expressed
OsSET5	Os05g34700	0.860841	anther-specific proline-rich protein APG, putative, expressed
OsSET5	Os05g34700	0.867962	anther-specific proline-rich protein APG, putative, expressed
OsSET5	Os05g34780	0.808506	retrotransposon protein, putative, Ty3-gypsy subclass, expressed
OsSET5	Os05g34790	0.891475	GYF domain containing protein, expressed
OsSET5	Os05g35070	0.828978	expressed protein
OsSET5	Os05g36280	0.813425	histone H3, putative, expressed
OsSET5	Os05g37800	0.811621	expressed protein
OsSET5	Os05g37980	0.829747	DNA replication complex GINS protein PSF1, putative, expressed
OsSET5	Os05g38480	0.881954	kinesin-like protein KIF22, putative, expressed
OsSET5	Os05g39120	0.834494	expressed protein
OsSET5	Os05g39850	0.850234	DNA replication licensing factor MCM3, putative, expressed
OsSET5	Os05g39850	0.868817	DNA replication licensing factor MCM3, putative, expressed
OsSET5	Os05g39880	0.81417	expressed protein
OsSET5	Os05g40280	0.868954	DNA binding protein, putative, expressed
OsSET5	Os05g40420	0.827481	2,3-bisphosphoglycerate-independent phosphoglycerate mutase, putative, expressed
OsSET5	Os05g41080	0.886588	histone H3, putative, expressed
OsSET5	Os05g41390	0.906929	cyclin-A1, putative, expressed
OsSET5	Os05g41750	0.883405	ATSMC3, putative, expressed
OsSET5	Os05g41910	0.847092	expressed protein
OsSET5	Os05g43060	0.821857	NOWA1 protein, putative, expressed
OsSET5	Os05g43140	0.872955	expressed protein
OsSET5	Os05g43370	0.80196	pseudouridylate synthase, putative, expressed
OsSET5	Os05g43610	0.862386	ATBRCA1, putative, expressed
OsSET5	Os05g44190	0.886899	expressed protein
OsSET5	Os05g44560	0.875746	kinesin motor domain containing protein, expressed
OsSET5	Os05g45050	0.891357	seed maturation protein, putative, expressed
OsSET5	Os05g45580	0.804042	expressed protein
OsSET5	Os05g45870	0.839036	F-box domain containing protein, expressed
OsSET5	Os05g45930	0.867388	calmodulin binding protein, putative, expressed
OsSET5	Os05g46270	0.851464	flap endonuclease 1a, putative, expressed
OsSET5	Os05g46560	0.843178	ran GTPase activating protein, putative, expressed
OsSET5	Os05g47790	0.861683	expressed protein
OsSET5	Os05g48150	0.853334	transposon protein, putative, unclassified, expressed
OsSET5	Os05g48150	0.868719	transposon protein, putative, unclassified, expressed
OsSET5	Os05g49820	0.873147	pherophorin like protein, putative, expressed
OsSET5	Os05g51180	0.80996	plasminogen activator inhibitor 1 RNA-binding protein, putative, expressed
OsSET5	Os05g51190	0.897546	ATP binding protein, putative, expressed
OsSET5	Os05g51790	0.851911	ATP binding protein, putative, expressed
OsSET5	Os06g01320	0.806139	SNF2 family N-terminal domain containing protein, expressed
OsSET5	Os06g01320	0.812882	SNF2 family N-terminal domain containing protein, expressed
OsSET5	Os06g01490	0.839317	monocopper oxidase precursor, putative, expressed
OsSET5	Os06g03710	0.828611	DELLA protein SLR1, putative, expressed
OsSET5	Os06g03970	0.817265	receptor-like protein kinase 5 precursor, putative, expressed
OsSET5	Os06g04010	0.815477	GAGA-binding transcriptional activator, putative, expressed
OsSET5	Os06g04370	0.878395	ATP binding protein, putative, expressed
OsSET5	Os06g04560	0.837843	PAK, putative, expressed
OsSET5	Os06g05190	0.819478	DNA repair protein XRCC1, putative, expressed
OsSET5	Os06g05660	0.807339	expressed protein
OsSET5	Os06g06510	0.846548	histone H3, putative, expressed
OsSET5	Os06g06760	0.801913	protein kinase, putative, expressed
OsSET5	Os06g07630	0.839224	26S protease regulatory subunit 6A, putative, expressed
OsSET5	Os06g07770	0.828629	expressed protein
OsSET5	Os06g08530	0.826034	ubiquitin-specific protease 23, putative, expressed
OsSET5	Os06g08730	0.835131	expressed protein
OsSET5	Os06g08790	0.873132	origin recognition complex subunit 1, putative, expressed
OsSET5	Os06g09420	0.887505	DNA binding protein, putative, expressed
OsSET5	Os06g10230	0.878493	receptor-like protein kinase 5 precursor, putative, expressed
OsSET5	Os06g11500	0.845449	minichromosome maintenance protein MCM, putative, expressed
OsSET5	Os06g14460	0.89463	EMB2656, putative, expressed
OsSET5	Os06g14540	0.873867	endoglucanase 1 precursor, putative, expressed
OsSET5	Os06g15480	0.843276	transcription factor HBP-1b, putative, expressed
OsSET5	Os06g15620	0.804975	GAST1 protein precursor, putative, expressed
OsSET5	Os06g17440	0.829426	TMV-MP30 binding protein 2C, putative, expressed
OsSET5	Os06g17490	0.876835	protein kinase, putative, expressed
OsSET5	Os06g19980	0.853723	myb-like DNA-binding domain containing protein, expressed
OsSET5	Os06g20090	0.857917	NUP155, putative, expressed
OsSET5	Os06g20370	0.875774	microtubule-associated protein MAP65-1a, putative, expressed
OsSET5	Os06g20370	0.881795	microtubule-associated protein MAP65-1a, putative, expressed
OsSET5	Os06g20370	0.898984	microtubule-associated protein MAP65-1a, putative, expressed
OsSET5	Os06g22810	0.845878	protein kinase, putative, expressed
OsSET5	Os06g23370	0.837524	expressed protein
OsSET5	Os06g31190	0.870309	expressed protein
OsSET5	Os06g33810	0.835268	protein binding protein, putative, expressed
OsSET5	Os06g36520	0.845416	anther-specific proline-rich protein APG precursor, putative, expressed
OsSET5	Os06g39640	0.884909	PINHEAD protein, putative, expressed
OsSET5	Os06g40040	0.809054	expressed protein
OsSET5	Os06g40040	0.832638	expressed protein
OsSET5	Os06g40450	0.823801	WDL1, putative, expressed
OsSET5	Os06g40460	0.801636	expressed protein
OsSET5	Os06g40590	0.844829	expressed protein
OsSET5	Os06g40710	0.885683	MYB-CC type transfactor, putative, expressed
OsSET5	Os06g42020	0.807261	CSLA9 - cellulose synthase-like family A, expressed
OsSET5	Os06g43770	0.860184	expressed protein
OsSET5	Os06g44050	0.861386	methyladenine glycosylase family protein, expressed
OsSET5	Os06g44080	0.846936	RUB1, putative, expressed
OsSET5	Os06g44860	0.8173	SBP-domain protein 4, putative, expressed
OsSET5	Os06g45870	0.830239	expressed protein
OsSET5	Os06g45990	0.859714	patellin-5, putative, expressed
OsSET5	Os06g46250	0.806559	expressed protein
OsSET5	Os06g46380	0.80187	rab geranylgeranyl transferase like protein, putative, expressed
OsSET5	Os06g46400	0.815903	nucleic acid binding protein, putative, expressed
OsSET5	Os06g47830	0.810423	OB-fold nucleic acid binding domain containing protein, expressed
OsSET5	Os06g49100	0.828389	LRX2, putative, expressed
OsSET5	Os06g49100	0.835597	LRX2, putative, expressed
OsSET5	Os06g50910	0.856412	serine/threonine-protein kinase ATR, putative, expressed
OsSET5	Os06g51110	0.856196	cyclin IIIZm, putative, expressed
OsSET5	Os06g51110	0.85744	cyclin IIIZm, putative, expressed
OsSET5	Os06g51270	0.886478	CALS1, putative, expressed
OsSET5	Os06g51310	0.809958	PINHEAD protein, putative, expressed
OsSET5	Os07g01100	0.827188	legume lectins beta domain containing protein, expressed
OsSET5	Os07g01490	0.883456	kinesin-1, putative, expressed
OsSET5	Os07g04020	0.820456	expressed protein
OsSET5	Os07g04190	0.802533	receptor protein kinase CLAVATA1 precursor, putative, expressed
OsSET5	Os07g05190	0.91108	protein binding protein, putative, expressed
OsSET5	Os07g06970	0.884026	HEN1, putative, expressed
OsSET5	Os07g07950	0.811822	type I inositol-1,4,5-trisphosphate 5-phosphatase CVP2, putative, expressed
OsSET5	Os07g08500	0.841198	expressed protein
OsSET5	Os07g08500	0.845968	expressed protein
OsSET5	Os07g08729	0.837347	ATP-dependent DNA helicase 2 subunit 1, putative, expressed
OsSET5	Os07g10530	0.822319	carboxyl-terminal peptidase, putative, expressed
OsSET5	Os07g10630	0.817173	ATP binding protein, putative, expressed
OsSET5	Os07g10820	0.865422	carbohydrate transporter/ sugar porter/ transporter, putative, expressed
OsSET5	Os07g12520	0.819529	expressed protein
OsSET5	Os07g15600	0.811836	transcription regulator, putative, expressed
OsSET5	Os07g18560	0.906322	ribosomal RNA apurinic site specific lyase, putative, expressed
OsSET5	Os07g22220	0.803901	F-box-like/WD-repeat-containing protein TBL1XR1-A, putative, expressed
OsSET5	Os07g22400	0.821234	DNA primase large subunit, putative, expressed
OsSET5	Os07g22580	0.907934	rac GTPase activating protein, putative, expressed
OsSET5	Os07g23110	0.842576	poly synthetase 1, putative, expressed
OsSET5	Os07g23110	0.877773	poly synthetase 1, putative, expressed
OsSET5	Os07g23110	0.882224	poly synthetase 1, putative, expressed
OsSET5	Os07g29360	0.819734	TPR repeat nuclear phosphoprotein, putative, expressed
OsSET5	Os07g29360	0.836106	TPR repeat nuclear phosphoprotein, putative, expressed
OsSET5	Os07g30110	0.818815	expressed protein
OsSET5	Os07g31840	0.845789	protein binding protein, putative, expressed
OsSET5	Os07g32170	0.811856	SBP domain containing protein, expressed
OsSET5	Os07g32390	0.900167	targeting protein for Xklp2 containing protein, expressed
OsSET5	Os07g32412	0.800314	hydrolase/ protein serine/threonine phosphatase, putative, expressed
OsSET5	Os07g32480	0.85817	mitotic checkpoint serine/threonine-protein kinase BUB1, putative, expressed
OsSET5	Os07g32480	0.881891	mitotic checkpoint serine/threonine-protein kinase BUB1, putative, expressed
OsSET5	Os07g33360	0.816889	expressed protein
OsSET5	Os07g33360	0.826543	expressed protein
OsSET5	Os07g33370	0.800973	IQ calmodulin-binding motif family protein, expressed
OsSET5	Os07g33630	0.816229	microtubule-associated protein TORTIFOLIA1, putative, expressed
OsSET5	Os07g34598	0.822011	tyrosyl-DNA phosphodiesterase 1, putative, expressed
OsSET5	Os07g35610	0.845227	kelch motif family protein, expressed
OsSET5	Os07g36930	0.806633	expressed protein
OsSET5	Os07g37010	0.843545	CYCD6, putative, expressed
OsSET5	Os07g38060	0.891616	expressed protein
OsSET5	Os07g40310	0.841283	conserved hypothetical protein
OsSET5	Os07g40480	0.817227	metal ion binding protein, putative, expressed
OsSET5	Os07g40730	0.800679	ATP binding protein, putative, expressed
OsSET5	Os07g42860	0.867722	cyclin delta-2, putative, expressed
OsSET5	Os07g44004	0.819626	expressed protein
OsSET5	Os07g44400	0.854422	kinesin POK1, putative, expressed
OsSET5	Os07g44710	0.860592	CDPK-related protein kinase, putative, expressed
OsSET5	Os07g44830	0.862163	expressed protein
OsSET5	Os07g46540	0.905476	condensin complex subunit 1, putative, expressed
OsSET5	Os07g46540	0.915248	condensin complex subunit 1, putative, expressed
OsSET5	Os07g46560	0.877147	ubiquitin ligase SINAT5, putative, expressed
OsSET5	Os07g48360	0.858853	superfamily II DNA helicase, putative, expressed
OsSET5	Os07g48410	0.829882	nucleic acid binding protein, putative, expressed
OsSET5	Os07g48920	0.871845	betaine-aldehyde dehydrogenase, chloroplast precursor, putative, expressed
OsSET5	Os07g49210	0.816851	helicase conserved C-terminal domain containing protein, expressed
OsSET5	Os07g49380	0.833485	PWWP domain containing protein, expressed
OsSET5	Os08g01130	0.839351	XPG I-region family protein, expressed
OsSET5	Os08g01660	0.887124	protein mago nashi, putative, expressed
OsSET5	Os08g01660	0.909486	protein mago nashi, putative, expressed
OsSET5	Os08g02130	0.832465	squamous cell carcinoma antigen recognized by T-cells 3, putative, expressed
OsSET5	Os08g02250	0.816529	calmodulin binding protein, putative, expressed
OsSET5	Os08g02250	0.827144	calmodulin binding protein, putative, expressed
OsSET5	Os08g02360	0.83335	exosome complex exonuclease 1, putative, expressed
OsSET5	Os08g02380	0.835088	kinesin heavy chain-like protein, putative, expressed
OsSET5	Os08g02670	0.814745	nucleoside-triphosphatase/ nucleotide binding protein, putative, expressed
OsSET5	Os08g03520	0.803149	glycine-rich protein 2b, putative, expressed
OsSET5	Os08g03560	0.841853	pherophorin like protein, putative, expressed
OsSET5	Os08g03640	0.800162	60S acidic ribosomal protein P0, putative, expressed
OsSET5	Os08g04280	0.869022	actin-like protein 6A, putative, expressed
OsSET5	Os08g04780	0.854111	flowering locus D, putative, expressed
OsSET5	Os08g05560	0.851516	potyviral helper component protease-interacting protein 1, putative, expressed
OsSET5	Os08g06470	0.809172	transmembrane 9 superfamily protein member 1 precursor, putative, expressed
OsSET5	Os08g06620	0.840346	delta DNA polymerase, putative, expressed
OsSET5	Os08g09170	0.901932	expressed protein
OsSET5	Os08g09750	0.876389	F-box domain containing protein, expressed
OsSET5	Os08g09920	0.836479	F-box domain containing protein, expressed
OsSET5	Os08g09920	0.873886	F-box domain containing protein, expressed
OsSET5	Os08g14460	0.816185	expressed protein
OsSET5	Os08g23140	0.804519	expressed protein
OsSET5	Os08g24760	0.855195	pre-mRNA-splicing factor ATP-dependent RNA helicase DHX16, putative, expressed
OsSET5	Os08g25570	0.818147	histone deacetylase, putative, expressed
OsSET5	Os08g25820	0.802116	MYB-CC type transfactor, putative, expressed
OsSET5	Os08g27070	0.837512	co-chaperone protein SBA1, putative, expressed
OsSET5	Os08g28170	0.841656	solute carrier family 23 member 2, putative, expressed
OsSET5	Os08g28170	0.845403	solute carrier family 23 member 2, putative, expressed
OsSET5	Os08g32600	0.827803	protein kinase domain containing protein, expressed
OsSET5	Os08g32620	0.803999	DNA binding protein, putative, expressed
OsSET5	Os08g34380	0.838394	receptor-like kinase, putative, expressed
OsSET5	Os08g34380	0.860169	receptor-like kinase, putative, expressed
OsSET5	Os08g35090	0.82914	subtilisin-like protease precursor, putative, expressed
OsSET5	Os08g36020	0.81213	water channel, putative, expressed
OsSET5	Os08g36390	0.81439	zinc finger, C2H2 type family protein, expressed
OsSET5	Os08g36490	0.826263	HEC/Ndc80p family protein, expressed
OsSET5	Os08g37390	0.882154	cyclin delta-2, putative, expressed
OsSET5	Os08g38240	0.80585	cleavage and polyadenylation specificity factor 6, putative, expressed
OsSET5	Os08g38300	0.83991	histone H2B.2, putative, expressed
OsSET5	Os08g38970	0.809491	expressed protein
OsSET5	Os08g39250	0.819516	expressed protein
OsSET5	Os08g39590	0.847485	ATP binding protein, putative, expressed
OsSET5	Os08g39740	0.835252	expressed protein
OsSET5	Os08g40170	0.927312	cell division control protein 2 homolog D, putative, expressed
OsSET5	Os08g40820	0.830415	expressed protein
OsSET5	Os08g40820	0.855194	expressed protein
OsSET5	Os08g40880	0.847993	mRNA 3-UTR binding protein, putative, expressed
OsSET5	Os08g41630	0.858989	ubiquitin carboxyl-terminal hydrolase family protein, expressed
OsSET5	Os08g41700	0.849085	expressed protein
OsSET5	Os08g41900	0.826965	expressed protein
OsSET5	Os08g42470	0.861649	bHLH transcription factor GBOF-1, putative, expressed
OsSET5	Os08g42600	0.802036	retinoblastoma-related 3, putative, expressed
OsSET5	Os08g42600	0.814763	retinoblastoma-related 3, putative, expressed
OsSET5	Os08g42620	0.868868	palmitoyltransferase ZDHHC9, putative, expressed
OsSET5	Os08g43060	0.866307	expressed protein
OsSET5	Os08g43130	0.85917	protein NAP1, putative, expressed
OsSET5	Os08g44420	0.911042	kinesin-related protein, putative, expressed
OsSET5	Os08g44840	0.810322	acyltransferase, putative, expressed
OsSET5	Os09g02360	0.843762	cyclin delta-3, putative, expressed
OsSET5	Os09g06560	0.838146	transducin/WD-40 repeat family protein, putative, expressed
OsSET5	Os09g06560	0.857809	transducin/WD-40 repeat family protein, putative, expressed
OsSET5	Os09g09470	0.876121	nucleotide binding protein, putative, expressed
OsSET5	Os09g10770	0.810395	type II DNA topoisomerase VI subunit B, putative, expressed
OsSET5	Os09g11440	0.855309	expressed protein
OsSET5	Os09g15170	0.880983	permease, putative, expressed
OsSET5	Os09g15170	0.888069	permease, putative, expressed
OsSET5	Os09g17770	0.869942	retrotransposon protein, putative, unclassified, expressed
OsSET5	Os09g19930	0.860124	protein HOTHEAD precursor, putative, expressed
OsSET5	Os09g21510	0.826265	mitogen-activated protein kinase kinase kinase 2, putative, expressed
OsSET5	Os09g23220	0.845822	xyloglucan endotransglucosylase/hydrolase protein 28 precursor, putative, expressed
OsSET5	Os09g24210	0.801395	expressed protein
OsSET5	Os09g26340	0.811205	histone H4, putative, expressed
OsSET5	Os09g26760	0.818131	DNA repair metallo-beta-lactamase family protein, expressed
OsSET5	Os09g27060	0.89172	chromatin complex subunit A101, putative, expressed
OsSET5	Os09g27370	0.840534	gamma-tubulin complex component 3, putative, expressed
OsSET5	Os09g30070	0.804627	expressed protein
OsSET5	Os09g30330	0.906889	phosphatidylinositol transporter/ transporter, putative, expressed
OsSET5	Os09g31446	0.808427	expressed protein
OsSET5	Os09g32988	0.879107	pollen proteins Ole e I family protein, expressed
OsSET5	Os09g33460	0.820291	double-stranded RNA binding motif family protein, expressed
OsSET5	Os09g35000	0.837354	single strand DNA repair-like protein, putative, expressed
OsSET5	Os09g36110	0.878981	subtilisin-like protease precursor, putative, expressed
OsSET5	Os09g36740	0.838518	TPR Domain containing protein, expressed
OsSET5	Os09g37040	0.831505	bZIP protein, putative, expressed
OsSET5	Os09g37510	0.896958	expressed protein
OsSET5	Os09g37700	0.881786	expressed protein
OsSET5	Os09g37910	0.853612	HMG1/2-like protein, putative, expressed
OsSET5	Os09g37910	0.861579	HMG1/2-like protein, putative, expressed
OsSET5	Os09g38268	0.817083	expressed protein
OsSET5	Os09g38450	0.850353	expressed protein
OsSET5	Os09g38540	0.855101	blue copper protein precursor, putative, expressed
OsSET5	Os09g38710	0.86443	HEAT repeat family protein, expressed
OsSET5	Os09g38710	0.883429	HEAT repeat family protein, expressed
OsSET5	Os09g39210	0.886623	nuclear pore protein-like, putative, expressed
OsSET5	Os09g39210	0.891055	nuclear pore protein-like, putative, expressed
OsSET5	Os10g01570	0.863959	DNA cytosine methyltransferase MET2a, putative, expressed
OsSET5	Os10g01570	0.893584	DNA cytosine methyltransferase MET2a, putative, expressed
OsSET5	Os10g02509	0.813659	GAGA-binding protein, putative
OsSET5	Os10g02509	0.84077	GAGA-binding protein, putative
OsSET5	Os10g02814	0.865911	guanyl nucleotide binding protein, putative, expressed
OsSET5	Os10g03750	0.809931	F-box domain containing protein, expressed
OsSET5	Os10g05600	0.881422	thaumatin-like protein 1 precursor, putative, expressed
OsSET5	Os10g06610	0.813086	expressed protein
OsSET5	Os10g09870	0.86887	receptor expression-enhancing protein 1, putative, expressed
OsSET5	Os10g09870	0.903087	receptor expression-enhancing protein 1, putative, expressed
OsSET5	Os10g10190	0.826456	MORC family CW-type zinc finger 3, putative, expressed
OsSET5	Os10g11820	0.877384	expressed protein
OsSET5	Os10g17770	0.841798	chromdomain-containing protein CRD101, putative, expressed
OsSET5	Os10g19180	0.83246	metal ion binding protein, putative, expressed
OsSET5	Os10g19180	0.834993	metal ion binding protein, putative, expressed
OsSET5	Os10g20650	0.875772	expressed protein
OsSET5	Os10g21460	0.82223	expressed protein
OsSET5	Os10g25450	0.874549	subtilisin-like protease precursor, putative, expressed
OsSET5	Os10g26280	0.814339	origin recognition complex subunit 3, putative
OsSET5	Os10g26560	0.82722	expressed protein
OsSET5	Os10g28060	0.874562	fatty acid elongase, putative, expressed
OsSET5	Os10g28230	0.893415	histone H2A variant 2, putative, expressed
OsSET5	Os10g29310	0.824519	speckle-type POZ protein, putative, expressed
OsSET5	Os10g29502	0.862807	expressed protein
OsSET5	Os10g30280	0.810715	F-box domain containing protein, expressed
OsSET5	Os10g31856	0.827412	ATP binding protein, putative, expressed
OsSET5	Os10g31930	0.884425	shugoshin-1, putative, expressed
OsSET5	Os10g34820	0.883527	CDT1a protein, putative, expressed
OsSET5	Os10g35450	0.834856	BRASSINOSTEROID INSENSITIVE 1-associated receptor kinase 1 precursor, putative, expressed
OsSET5	Os10g35580	0.856237	microtubule-associated protein RP/EB family member 3, putative, expressed
OsSET5	Os10g36420	0.818376	axial regulator YABBY1, putative
OsSET5	Os10g36810	0.813717	plus-3 domain containing protein, expressed
OsSET5	Os10g38020	0.816734	expressed protein
OsSET5	Os10g38900	0.809957	angustifolia, putative, expressed
OsSET5	Os10g38980	0.837984	expressed protein
OsSET5	Os10g39850	0.842726	zinc finger, C3HC4 type family protein, expressed
OsSET5	Os10g41040	0.812531	expressed protein
OsSET5	Os10g41040	0.84504	expressed protein
OsSET5	Os10g41040	0.873041	expressed protein
OsSET5	Os10g41370	0.861665	WD-repeat protein 8, putative, expressed
OsSET5	Os10g41390	0.848078	protein kinase domain containing protein, expressed
OsSET5	Os10g41390	0.862677	protein kinase domain containing protein, expressed
OsSET5	Os10g41410	0.806594	nucleoside diphosphate kinase 1, putative, expressed
OsSET5	Os10g41960	0.869904	eukaryotic translation initiation factor 3 subunit 9, putative, expressed
OsSET5	Os10g42110	0.92016	ATP binding protein, putative, expressed
OsSET5	Os10g42490	0.871196	OCL4 protein, putative, expressed
OsSET5	Os10g42660	0.840502	expressed protein
OsSET5	Os11g01620	0.829428	brassinosteroid LRR receptor kinase precursor, putative, expressed
OsSET5	Os11g02464	0.858351	vacuolar sorting receptor 1 precursor, putative, expressed
OsSET5	Os11g02740	0.894173	expressed protein
OsSET5	Os11g03430	0.813163	cell division control protein 45, putative, expressed
OsSET5	Os11g04190	0.842889	auxin efflux carrier component 1b, putative, expressed
OsSET5	Os11g05190	0.800863	phytosulfokines 2 precursor, putative, expressed
OsSET5	Os11g06010	0.838161	helix-loop-helix DNA-binding, putative, expressed
OsSET5	Os11g06910	0.819021	coiled-coil protein, putative, expressed
OsSET5	Os11g07050	0.884906	FHA domain containing protein, expressed
OsSET5	Os11g08090	0.802959	armadillo/beta-catenin-like repeat family protein, expressed
OsSET5	Os11g08330	0.847113	DNA polymerase delta catalytic subunit, putative, expressed
OsSET5	Os11g08940	0.846228	DNA-directed RNA polymerase II 8.2 kDa polypeptide, putative
OsSET5	Os11g09670	0.819118	F-box domain containing protein, expressed
OsSET5	Os11g13880	0.832991	expressed protein
OsSET5	Os11g13990	0.881576	nucleoside-triphosphatase/ nucleotide binding protein, putative, expressed
OsSET5	Os11g13990	0.882336	nucleoside-triphosphatase/ nucleotide binding protein, putative, expressed
OsSET5	Os11g14240	0.835973	expressed protein
OsSET5	Os11g14390	0.809121	expressed protein
OsSET5	Os11g17080	0.829961	OsMPK16 - putative MAPK based on amino acid sequence homology, expressed
OsSET5	Os11g19730	0.827915	expressed protein
OsSET5	Os11g29380	0.883394	DNA replication licensing factor Mcm2, putative, expressed
OsSET5	Os11g29390	0.864122	bifunctional dihydrofolate reductase-thymidylate synthase, putative, expressed
OsSET5	Os11g31980	0.872235	serine carboxypeptidase 1 precursor, putative, expressed
OsSET5	Os11g32110	0.837524	auxin response factor 2, putative, expressed
OsSET5	Os11g32110	0.861541	auxin response factor 2, putative, expressed
OsSET5	Os11g34300	0.833623	chromatin modification-related protein EAF3, putative, expressed
OsSET5	Os11g35030	0.843405	expressed protein
OsSET5	Os11g35050	0.841578	expressed protein
OsSET5	Os11g35060	0.840025	agenet domain containing protein
OsSET5	Os11g35090	0.903269	centromeric protein E, putative, expressed
OsSET5	Os11g36390	0.876045	replication factor C subunit 1, putative, expressed
OsSET5	Os11g37100	0.871262	expressed protein
OsSET5	Os11g37100	0.885567	expressed protein
OsSET5	Os11g38920	0.838442	HVA22-like protein c, putative, expressed
OsSET5	Os11g40090	0.865411	A49-like RNA polymerase I associated factor family protein, expressed
OsSET5	Os11g40210	0.833036	DNA binding protein, putative, expressed
OsSET5	Os11g42420	0.803662	nuclear pore protein 84 / 107 containing protein, expressed
OsSET5	Os11g43590	0.882275	ranGAP1 interacting protein, putative, expressed
OsSET5	Os11g43620	0.808363	small nuclear ribonucleoprotein F, putative, expressed
OsSET5	Os11g43890	0.837593	expressed protein
OsSET5	Os11g45290	0.863372	retrotransposon protein, putative, unclassified, expressed
OsSET5	Os11g45590	0.806408	splicing factor U2AF 65 kDa subunit, putative, expressed
OsSET5	Os11g48070	0.852097	isoamyl acetate-hydrolyzing esterase, putative, expressed
OsSET5	Os12g01200	0.827278	transposon protein, putative, unclassified, expressed
OsSET5	Os12g02390	0.840903	vacuolar sorting receptor 1 precursor, putative, expressed
OsSET5	Os12g04180	0.800623	heterogeneous nuclear ribonucleoprotein R, putative, expressed
OsSET5	Os12g05120	0.861176	receptor kinase, putative, expressed
OsSET5	Os12g06150	0.812376	plant-specific domain TIGR01568 family protein, expressed
OsSET5	Os12g06464	0.807424	expressed protein
OsSET5	Os12g06480	0.878768	expressed protein
OsSET5	Os12g06890	0.833075	nucleoporin nup189, putative, expressed
OsSET5	Os12g06980	0.841666	SAP domain containing protein, expressed
OsSET5	Os12g09580	0.828088	expressed protein
OsSET5	Os12g09580	0.859436	expressed protein
OsSET5	Os12g10670	0.833031	STI, putative, expressed
OsSET5	Os12g10850	0.803481	A/G-specific adenine DNA glycosylase, putative
OsSET5	Os12g13100	0.815487	WW domain containing protein, expressed
OsSET5	Os12g13340	0.871525	expressed protein
OsSET5	Os12g13570	0.863705	myb, putative, expressed
OsSET5	Os12g13660	0.830906	expressed protein
OsSET5	Os12g16210	0.885722	metal ion binding protein, putative, expressed
OsSET5	Os12g16690	0.857943	ubiquitin-protein ligase/ zinc ion binding protein, putative, expressed
OsSET5	Os12g17530	0.892042	expressed protein
OsSET5	Os12g18150	0.895941	jmjC domain containing protein, expressed
OsSET5	Os12g18770	0.823355	oxysterol binding protein, putative, expressed
OsSET5	Os12g19040	0.826503	expressed protein
OsSET5	Os12g19070	0.820339	conserved hypothetical protein
OsSET5	Os12g19180	0.887274	nucleoside-triphosphatase/ nucleotide binding protein, putative, expressed
OsSET5	Os12g23760	0.848034	growth regulator like protein, putative, expressed
OsSET5	Os12g24550	0.894449	expressed protein
OsSET5	Os12g29580	0.815453	protein kinase PVPK-1, putative, expressed
OsSET5	Os12g29980	0.875523	atGRF2, putative, expressed
OsSET5	Os12g29980	0.89784	atGRF2, putative, expressed
OsSET5	Os12g31810	0.83882	cyclin-A2, putative, expressed
OsSET5	Os12g33210	0.831297	ubiquitin-protein ligase, putative, expressed
OsSET5	Os12g34510	0.878782	histone H2A, putative, expressed
OsSET5	Os12g34840	0.883452	rac GTPase activator, putative, expressed
OsSET5	Os12g34840	0.89977	rac GTPase activator, putative, expressed
OsSET5	Os12g35350	0.837891	ranGAP1 interacting protein, putative, expressed
OsSET5	Os12g35620	0.827157	expressed protein
OsSET5	Os12g36100	0.874181	kinesin-4, putative, expressed
OsSET5	Os12g36170	0.878529	HEAT repeat family protein, expressed
OsSET5	Os12g36890	0.816686	CSLD4 - cellulose synthase-like family D, expressed
OsSET5	Os12g37400	0.877823	PROLIFERA protein, putative, expressed
OsSET5	Os12g38440	0.844909	transcription factor X1-like protein, putative, expressed
OsSET5	Os12g39160	0.822224	expressed protein
OsSET5	Os12g39210	0.866003	cyclin-A2, putative, expressed
OsSET5	Os12g39980	0.838432	kinesin like protein, putative, expressed
OsSET5	Os12g39980	0.848399	kinesin like protein, putative, expressed
OsSET5	Os12g40010	0.870346	expressed protein
OsSET5	Os12g40770	0.861491	ankyrin-1, putative, expressed
OsSET5	Os12g40860	0.801083	Leucine Rich Repeat family protein, expressed
OsSET5	Os12g41180	0.830116	LSTK-1-like kinase, putative, expressed
OsSET5	Os12g41200	0.873562	expressed protein
OsSET5	Os12g41230	0.904019	TSO1, putative, expressed
OsSET5	Os12g41860	0.874845	class III HD-Zip protein 4, putative, expressed
OsSET5	Os12g41950	0.829642	auxin response factor 6, putative, expressed
OsSET5	Os12g42700	0.811682	expressed protein
OsSET5	Os12g43840	0.843476	ankyrin-1, putative, expressed
OsSET5	Os12g43940	0.848388	ankyrin repeat and protein kinase domain-containing protein 1, putative, expressed
OsSET5	Os12g44090	0.892277	ATP binding protein, putative, expressed
OsSET5	Os12g44340	0.848808	ATMAP70-2, putative, expressed
OsSET5	OsSET37	0.872335	SET domain containing protein, expressed
OsSET5	OsSET5	1	histone-lysine N-methyltransferase, H3 lysine-9 specific SUVH6, putative, expressed
OsSET6	Os01g02050	0.800817	phosphoenolpyruvate carboxylase 4, putative, expressed
OsSET6	Os01g05430	0.80416	membrane protein, putative, expressed
OsSET6	Os01g08310	0.846776	serine/threonine protein phosphatase 2A 59 kDa regulatory subunit Bgamma isoform, putative, expressed
OsSET6	Os01g08310	0.850895	serine/threonine protein phosphatase 2A 59 kDa regulatory subunit Bgamma isoform, putative, expressed
OsSET6	Os01g17214	0.806483	carbohydrate transporter/ sugar porter/ transporter, putative, expressed
OsSET6	Os01g24470	0.819791	PHS1, putative, expressed
OsSET6	Os01g33490	0.838873	F-box domain containing protein, expressed
OsSET6	Os01g41270	0.818115	ribosomal RNA apurinic site specific lyase, putative, expressed
OsSET6	Os01g41970	0.809686	hypothetical protein
OsSET6	Os01g45390	0.809874	HD domain containing protein, expressed
OsSET6	Os01g49260	0.842318	expressed protein
OsSET6	Os01g49260	0.87095	expressed protein
OsSET6	Os01g50470	0.824518	ran GTPase binding protein, putative, expressed
OsSET6	Os01g51040	0.802091	expressed protein
OsSET6	Os01g60110	0.808898	expressed protein
OsSET6	Os01g66920	0.840539	hydrolase/ protein serine/threonine phosphatase, putative, expressed
OsSET6	Os01g71780	0.835286	nucleotide binding protein, putative, expressed
OsSET6	Os01g74000	0.800357	glycerol-3-phosphate dehydrogenase, putative, expressed
OsSET6	Os02g09820	0.825945	zinc finger, C3HC4 type family protein, expressed
OsSET6	Os02g10440	0.815528	expressed protein
OsSET6	Os02g10470	0.869667	calcium ion binding protein, putative, expressed
OsSET6	Os02g10630	0.829464	C2 domain containing protein, expressed
OsSET6	Os02g14710	0.803716	expressed protein
OsSET6	Os02g15594	0.805943	catalytic/ protein phosphatase type 2C/ protein serine/threonine phosphatase, putative, expressed
OsSET6	Os02g26390	0.802951	expressed protein
OsSET6	Os02g44380	0.805461	beige/BEACH domain containing protein, expressed
OsSET6	Os02g47220	0.827755	serine/threonine-protein kinase ICK, putative, expressed
OsSET6	Os02g48330	0.81532	3-hydroxy-3-methylglutaryl-coenzyme A reductase 1, putative, expressed
OsSET6	Os02g49070	0.806648	ZAC, putative, expressed
OsSET6	Os02g54890	0.839677	expressed protein
OsSET6	Os02g56570	0.834668	TBC domain containing protein, expressed
OsSET6	Os03g06300	0.816288	pentatricopeptide repeat-containing protein, putative, expressed
OsSET6	Os03g06760	0.819763	exocyst complex subunit Sec15-like family protein, expressed
OsSET6	Os03g07310	0.821945	axi 1 protein, putative, expressed
OsSET6	Os03g11140	0.838139	rho GTPase activator, putative, expressed
OsSET6	Os03g14610	0.80683	receptor expression-enhancing protein 3, putative, expressed
OsSET6	Os03g14610	0.8112	receptor expression-enhancing protein 3, putative, expressed
OsSET6	Os03g15880	0.808427	coronatine-insensitive protein 1, putative, expressed
OsSET6	Os03g21120	0.801344	nucleoside-triphosphatase, putative, expressed
OsSET6	Os03g21800	0.819018	transcription factor RF2b, putative, expressed
OsSET6	Os03g23030	0.830086	aberrant pollen transmission 1, putative, expressed
OsSET6	Os03g39160	0.815612	expressed protein
OsSET6	Os03g43510	0.846824	expressed protein
OsSET6	Os03g44580	0.844458	expressed protein
OsSET6	Os03g50320	0.820654	phosphatidylinositol 4-kinase PI4K, putative, expressed
OsSET6	Os03g54091	0.818188	meiotic recombination protein SPO11, putative, expressed
OsSET6	Os03g59530	0.803486	protein Kinase-associated protein phosphatase, putative, expressed
OsSET6	Os03g61690	0.823176	catalytic/ protein phosphatase type 2C, putative, expressed
OsSET6	Os04g08410	0.807394	expressed protein
OsSET6	Os04g08410	0.85392	expressed protein
OsSET6	Os04g40430	0.846607	surfeit locus protein 2 containing protein, expressed
OsSET6	Os04g40430	0.847443	surfeit locus protein 2 containing protein, expressed
OsSET6	Os04g40430	0.858688	surfeit locus protein 2 containing protein, expressed
OsSET6	Os04g44090	0.874973	expressed protein
OsSET6	Os04g47320	0.801614	mechanosensitive ion channel family protein, expressed
OsSET6	Os04g50176	0.8646	expressed protein
OsSET6	Os04g51330	0.809752	maltose excess protein 1-like, chloroplast precursor, putative, expressed
OsSET6	Os04g58380	0.806934	expressed protein
OsSET6	Os04g58620	0.807307	KEA1, putative, expressed
OsSET6	Os05g02690	0.826653	SRR1-like protein, putative, expressed
OsSET6	Os05g24900	0.822457	expressed protein
OsSET6	Os05g28710	0.819691	expressed protein
OsSET6	Os05g40900	0.808493	expressed protein
OsSET6	Os05g40900	0.828096	expressed protein
OsSET6	Os05g42200	0.800265	cyclin, putative, expressed
OsSET6	Os05g43450	0.804005	ATP binding protein, putative, expressed
OsSET6	Os06g01780	0.801945	protease, putative, expressed
OsSET6	Os06g03980	0.826518	expressed protein
OsSET6	Os06g36770	0.808911	serine/threonine protein phosphatase 2A 55 kDa regulatory subunit Bbeta isoform, putative, expressed
OsSET6	Os06g40200	0.825683	calcium-binding mitochondrial carrier F55A11.4, putative, expressed
OsSET6	Os06g50910	0.823245	serine/threonine-protein kinase ATR, putative, expressed
OsSET6	Os07g04980	0.80783	hypothetical protein
OsSET6	Os07g13980	0.807402	glucose-1-phosphate adenylyltransferase large subunit, chloroplast precursor, putative, expressed
OsSET6	Os07g23200	0.81184	F-actin capping protein alpha subunit, putative, expressed
OsSET6	Os07g28920	0.865407	expressed protein
OsSET6	Os07g31650	0.822726	expressed protein
OsSET6	Os07g38560	0.853401	adenylyl-sulfate kinase, chloroplast precursor, putative, expressed
OsSET6	Os07g44700	0.820555	expressed protein
OsSET6	Os08g03670	0.878883	galactosyltransferase family, putative, expressed
OsSET6	Os08g05870	0.843923	oxysterol-binding protein-related protein 6, putative, expressed
OsSET6	Os08g17820	0.831086	actin binding protein, putative, expressed
OsSET6	Os08g17820	0.848899	actin binding protein, putative, expressed
OsSET6	Os08g29640	0.802769	hypothetical protein
OsSET6	Os08g42530	0.842041	VAN3, putative, expressed
OsSET6	Os09g12550	0.81378	expressed protein
OsSET6	Os09g24640	0.830988	selenium-binding protein, putative, expressed
OsSET6	Os09g32440	0.812873	inositol or phosphatidylinositol phosphatase/ inositol-polyphosphate 5-phosphatase, putative, expressed
OsSET6	Os09g32580	0.84856	expressed protein
OsSET6	Os09g33520	0.81101	expressed protein
OsSET6	Os09g33520	0.841166	expressed protein
OsSET6	Os09g35890	0.821519	ATP binding protein, putative, expressed
OsSET6	Os09g36280	0.855869	glucan endo-1,3-beta-glucosidase, acidic isoform precursor, putative, expressed
OsSET6	Os09g37590	0.82118	expressed protein
OsSET6	Os10g34680	0.807079	vacuolar protein sorting protein 52, putative, expressed
OsSET6	Os10g37740	0.856734	shaggy-related protein kinase theta, putative, expressed
OsSET6	Os11g07510	0.819535	growth regulator protein, putative
OsSET6	Os11g22404	0.820703	catalytic/ protein phosphatase type 2C, putative, expressed
OsSET6	Os12g02690	0.824591	expressed protein
OsSET6	Os12g06780	0.80844	expressed protein
OsSET6	Os12g09270	0.815179	DNA binding protein, putative, expressed
OsSET6	Os12g16680	0.806054	expressed protein
OsSET6	Os12g17310	0.874037	prefoldin, putative, expressed
OsSET6	Os12g30550	0.800838	expressed protein
OsSET6	Os12g38260	0.830472	expressed protein
OsSET6	Os12g40140	0.869306	F-box domain containing protein, expressed
OsSET6	Os12g41780	0.808748	acetylglucosaminyltransferase, putative, expressed
OsSET6	OsSET6	1	histone-lysine N-methyltransferase ATXR6, putative, expressed
OsSET7	Os01g01170	0.76218	expressed protein
OsSET7	Os01g01890	0.75067	expressed protein
OsSET7	Os01g07260	0.80301	expressed protein
OsSET7	Os01g07260	0.812612	expressed protein
OsSET7	Os01g07260	0.817699	expressed protein
OsSET7	Os01g12250	0.792819	expressed protein
OsSET7	Os01g15480	0.757873	EMB3013, putative, expressed
OsSET7	Os01g34870	0.76225	condensin complex subunit 2, putative, expressed
OsSET7	Os01g36390	0.830096	DNA replication licensing factor mcm4, putative, expressed
OsSET7	Os01g42040	0.751446	ubiquitin-conjugating enzyme family protein, expressed
OsSET7	Os01g64690	0.754494	U6 snRNA-associated Sm-like protein LSm3, putative, expressed
OsSET7	Os01g64820	0.7573	DNA polymerase alpha catalytic subunit, putative, expressed
OsSET7	Os01g70560	0.756175	expressed protein
OsSET7	Os01g73270	0.751143	expressed protein
OsSET7	Os02g10220	0.814445	chaperone protein dnaJ 6, putative, expressed
OsSET7	Os02g45940	0.769494	histone H4, putative, expressed
OsSET7	Os02g50630	0.75639	transcription regulator of the cell cycle TaE2Fe, putative, expressed
OsSET7	Os02g54170	0.750385	protein BRUSHY 1, putative, expressed
OsSET7	Os02g55410	0.82993	DNA replication licensing factor MCM5, putative, expressed
OsSET7	Os02g56130	0.794167	proliferating cell nuclear antigen, putative, expressed
OsSET7	Os03g01530	0.791053	tubulin beta-2 chain, putative, expressed
OsSET7	Os03g02820	0.760283	expressed protein
OsSET7	Os03g03650	0.75603	DNA polymerase delta small subunit, putative, expressed
OsSET7	Os03g04550	0.757278	expressed protein
OsSET7	Os03g06670	0.76895	histone H2A variant 1, putative, expressed
OsSET7	Os03g11400	0.755309	targeting protein for Xklp2 containing protein, expressed
OsSET7	Os03g11540	0.780542	replication protein A 70 kDa DNA-binding subunit, putative, expressed
OsSET7	Os03g13760	0.759131	small nuclear ribonucleoprotein Sm D3, putative, expressed
OsSET7	Os03g39740	0.804303	expressed protein
OsSET7	Os03g41100	0.784618	cyclin-A2, putative, expressed
OsSET7	Os03g45760	0.777945	expressed protein
OsSET7	Os03g49200	0.760017	cell division cycle protein cdt2, putative, expressed
OsSET7	Os03g52650	0.778495	syntaxin-related protein KNOLLE, putative, expressed
OsSET7	Os04g10650	0.768232	CDT1a protein, putative, expressed
OsSET7	Os04g15800	0.762395	expressed protein
OsSET7	Os04g43300	0.763908	ATBRCA1, putative, expressed
OsSET7	Os04g47580	0.754175	cyclin B2, putative, expressed
OsSET7	Os04g58504	0.75024	expressed protein
OsSET7	Os05g06840	0.75181	DNA polymerase epsilon subunit 2, putative, expressed
OsSET7	Os05g11980	0.767112	timeless protein, expressed
OsSET7	Os05g14590	0.807441	DNA replication licensing factor MCM6, putative, expressed
OsSET7	Os05g29010	0.857552	DNA primase small subunit, putative, expressed
OsSET7	Os05g32350	0.753932	protein binding protein, putative, expressed
OsSET7	Os05g36280	0.767778	histone H3, putative, expressed
OsSET7	Os05g39850	0.828182	DNA replication licensing factor MCM3, putative, expressed
OsSET7	Os05g43140	0.760595	expressed protein
OsSET7	Os05g43610	0.795023	ATBRCA1, putative, expressed
OsSET7	Os06g01490	0.750563	monocopper oxidase precursor, putative, expressed
OsSET7	Os06g02530	0.83953	expressed protein
OsSET7	Os06g06510	0.759221	histone H3, putative, expressed
OsSET7	Os06g08790	0.762404	origin recognition complex subunit 1, putative, expressed
OsSET7	Os07g01490	0.783025	kinesin-1, putative, expressed
OsSET7	Os07g22400	0.790763	DNA primase large subunit, putative, expressed
OsSET7	Os07g33360	0.766009	expressed protein
OsSET7	Os07g40480	0.754168	metal ion binding protein, putative, expressed
OsSET7	Os07g45220	0.767606	transposon protein, putative, Mutator sub-class
OsSET7	Os08g01100	0.819961	HMG1/2-like protein, putative, expressed
OsSET7	Os08g16610	0.776118	sister chromatid cohesion 1 protein 3, putative, expressed
OsSET7	Os08g25570	0.75636	histone deacetylase, putative, expressed
OsSET7	Os08g37390	0.75186	cyclin delta-2, putative, expressed
OsSET7	Os08g42600	0.797624	retinoblastoma-related 3, putative, expressed
OsSET7	Os09g06560	0.806282	transducin/WD-40 repeat family protein, putative, expressed
OsSET7	Os09g17850	0.816487	acetyltransferase type B catalytic subunit, putative, expressed
OsSET7	Os09g26340	0.762027	histone H4, putative, expressed
OsSET7	Os09g36740	0.765717	TPR Domain containing protein, expressed
OsSET7	Os09g38450	0.755877	expressed protein
OsSET7	Os09g38710	0.774135	HEAT repeat family protein, expressed
OsSET7	Os10g26280	0.796814	origin recognition complex subunit 3, putative
OsSET7	Os10g28230	0.792007	histone H2A variant 2, putative, expressed
OsSET7	Os10g30280	0.766356	F-box domain containing protein, expressed
OsSET7	Os10g30280	0.787314	F-box domain containing protein, expressed
OsSET7	Os10g39850	0.768322	zinc finger, C3HC4 type family protein, expressed
OsSET7	Os11g02740	0.768077	expressed protein
OsSET7	Os11g03430	0.817957	cell division control protein 45, putative, expressed
OsSET7	Os11g08330	0.750582	DNA polymerase delta catalytic subunit, putative, expressed
OsSET7	Os11g29380	0.794623	DNA replication licensing factor Mcm2, putative, expressed
OsSET7	Os11g37100	0.772677	expressed protein
OsSET7	Os11g44910	0.778634	bloom syndrome protein, putative, expressed
OsSET7	Os12g03130	0.768253	CDC45-related protein, putative, expressed
OsSET7	Os12g34510	0.825144	histone H2A, putative, expressed
OsSET7	Os12g37400	0.836268	PROLIFERA protein, putative, expressed
OsSET7	Os12g39210	0.789904	cyclin-A2, putative, expressed
OsSET7	Os12g41230	0.759289	TSO1, putative, expressed
OsSET7	OsSET7	1	histone-lysine N-methyltransferase ATXR6, putative, expressed
OsSET8	Os01g12950	0.761076	ubiquitin-conjugating enzyme, putative, expressed
OsSET8	Os02g55770	0.761536	expressed protein
OsSET8	Os04g19684	0.754292	methyl-CpG binding domain containing protein, expressed
OsSET8	Os10g26859	0.758427	hypothetical protein
OsSET8	OsSET8	1	histone-lysine N-methyltransferase, H3 lysine-4 and H3 lysine-36specific ASHH2, expressed
OsSET10	Os01g12490	0.768898	disulfide oxidoreductase/ monooxygenase/ oxidoreductase, putative, expressed
OsSET10	Os01g14926	0.760874	ATP binding protein, putative, expressed
OsSET10	Os01g14926	0.771189	ATP binding protein, putative, expressed
OsSET10	Os01g60080	0.765515	L-ascorbate oxidase homolog precursor, putative, expressed
OsSET10	Os01g61390	0.774958	transposon protein, putative, unclassified, expressed
OsSET10	Os01g68540	0.772601	rho GDP-dissociation inhibitor 1, putative, expressed
OsSET10	Os01g69240	0.770383	AKIN gamma, putative, expressed
OsSET10	Os01g69930	0.792016	dnaJ domain containing protein, expressed
OsSET10	Os01g71240	0.774563	calcium-transporting ATPase 11, plasma membrane-type, putative, expressed
OsSET10	Os01g72280	0.767567	mitochondria fission 1 protein, putative, expressed
OsSET10	Os01g74510	0.762904	protein kinase interacting protein 1, putative, expressed
OsSET10	Os02g03400	0.78237	microtubule-associated protein, putative, expressed
OsSET10	Os02g09540	0.762964	expressed protein
OsSET10	Os02g09820	0.785982	zinc finger, C3HC4 type family protein, expressed
OsSET10	Os02g30200	0.763288	PE-PGRS family protein, putative
OsSET10	Os02g32970	0.780783	catalytic/ hydrolase, putative, expressed
OsSET10	Os02g55500	0.764234	expressed protein
OsSET10	Os02g55649	0.765672	expressed protein
OsSET10	Os03g01640	0.762263	major pollen allergen Ory s 1 precursor, putative, expressed
OsSET10	Os03g03270	0.77446	transferase, transferring glycosyl groups, putative, expressed
OsSET10	Os03g05770	0.767592	peroxidase 28 precursor, putative, expressed
OsSET10	Os03g06750	0.784191	expressed protein
OsSET10	Os03g10334	0.763792	expressed protein
OsSET10	Os03g12180	0.767264	topoisomerase, putative, expressed
OsSET10	Os03g16900	0.774228	rab GDP dissociation inhibitor alpha, putative, expressed
OsSET10	Os03g46690	0.765992	F-box domain containing protein, expressed
OsSET10	Os03g59660	0.774418	AP-1 complex subunit sigma-2, putative, expressed
OsSET10	Os04g11130	0.765709	low-molecular-weight cysteine-rich protein LCR68 precursor, putative, expressed
OsSET10	Os04g14190	0.787443	prenyltransferase/ zinc ion binding protein, putative, expressed
OsSET10	Os04g25190	0.761283	pollen allergen Phl p 2 precursor, putative, expressed
OsSET10	Os04g26230	0.766932	pollen allergen Phl p 2 precursor, putative, expressed
OsSET10	Os04g32960	0.768985	4SNc-Tudor domain protein, putative, expressed
OsSET10	Os04g37600	0.776165	phosphate carrier protein, mitochondrial precursor, putative, expressed
OsSET10	Os04g46760	0.763024	conserved hypothetical protein
OsSET10	Os04g47320	0.762675	mechanosensitive ion channel family protein, expressed
OsSET10	Os04g51440	0.766465	villin-4, putative, expressed
OsSET10	Os04g53330	0.784428	RNA recognition motif containing protein, putative, expressed
OsSET10	Os04g57270	0.762932	expressed protein
OsSET10	Os04g57280	0.764952	expressed protein
OsSET10	Os04g57750	0.771027	early nodulin-like protein 1 precursor, putative, expressed
OsSET10	Os05g05640	0.767491	pectinesterase inhibitor domain containing protein, expressed
OsSET10	Os05g08540	0.773981	gibberellin 3-beta-dioxygenase 2-2, putative, expressed
OsSET10	Os05g16280	0.76624	transposon protein, putative, unclassified
OsSET10	Os05g24770	0.771358	seed maturation protein, putative, expressed
OsSET10	Os05g26070	0.872553	expressed protein
OsSET10	Os05g26660	0.831358	expressed protein
OsSET10	Os05g38984	0.765947	expressed protein
OsSET10	Os05g43450	0.82488	ATP binding protein, putative, expressed
OsSET10	Os05g51900	0.767567	expressed protein
OsSET10	Os06g11440	0.803126	transposon protein, putative, Mutator sub-class, expressed
OsSET10	Os06g11970	0.773624	MADS-box protein AGL66, putative, expressed
OsSET10	Os06g27910	0.804308	oleosin Zm-II, putative, expressed
OsSET10	Os06g35320	0.761975	exopolygalacturonase precursor, putative, expressed
OsSET10	Os06g42060	0.801192	expressed protein
OsSET10	Os06g44470	0.76488	pollen allergen Phl p 2 precursor, putative, expressed
OsSET10	Os06g45160	0.767739	pollen allergen Phl p 2 precursor, putative, expressed
OsSET10	Os06g49860	0.782281	ankyrin-like protein, putative, expressed
OsSET10	Os07g02790	0.832116	expressed protein
OsSET10	Os07g13440	0.765591	hypothetical protein
OsSET10	Os07g16970	0.823176	rab GDP dissociation inhibitor alpha, putative, expressed
OsSET10	Os08g04650	0.762851	pectinesterase inhibitor domain containing protein, expressed
OsSET10	Os08g07600	0.77933	expressed protein
OsSET10	Os08g08070	0.764954	sugar transport protein 1, putative, expressed
OsSET10	Os08g12160	0.763826	expressed protein
OsSET10	Os08g26700	0.787148	expressed protein
OsSET10	Os08g31769	0.775319	expressed protein
OsSET10	Os08g32920	0.762986	dynamin-2B, putative, expressed
OsSET10	Os08g32920	0.777112	dynamin-2B, putative, expressed
OsSET10	Os08g33350	0.762652	expressed protein
OsSET10	Os08g34780	0.764649	adenylyl cyclase-associated protein, putative, expressed
OsSET10	Os08g42750	0.793728	calcium-dependent protein kinase, isoform AK1, putative, expressed
OsSET10	Os08g44660	0.766166	EF hand family protein, expressed
OsSET10	Os09g23966	0.760946	pollen allergen Cyn d 23, putative, expressed
OsSET10	Os09g33790	0.787338	snRK1-interacting protein 1, putative, expressed
OsSET10	Os09g36810	0.777305	beta-galactosidase precursor, putative, expressed
OsSET10	Os10g11022	0.888533	expressed protein
OsSET10	Os10g13694	0.785101	expressed protein
OsSET10	Os10g25660	0.768872	F-box domain containing protein, expressed
OsSET10	Os10g32900	0.762838	CCT motif family protein, expressed
OsSET10	Os11g06930	0.765547	CBS domain containing protein, expressed
OsSET10	Os11g08707	0.768174	expressed protein
OsSET10	Os11g09500	0.793154	F-box domain containing protein, expressed
OsSET10	Os11g20384	0.763004	recessive suppressor of secretory defect, putative, expressed
OsSET10	Os11g22396	0.771394	expressed protein
OsSET10	Os11g22396	0.780711	expressed protein
OsSET10	Os11g38860	0.761968	methyltransferase, putative, expressed
OsSET10	Os12g05660	0.788843	membrane-associated phospholipid phosphatase, putative, expressed
OsSET10	Os12g16680	0.766881	expressed protein
OsSET10	Os12g35690	0.768644	rapid alkalinization factor 2 precursor, putative, expressed
OsSET10	Os12g39180	0.769253	metal transporter Nramp2, putative, expressed
OsSET10	Os12g43990	0.79875	expressed protein
OsSET10	Os12g44350	0.762627	actin-1, putative, expressed
OsSET10	OsSET10	1	pre-SET motif family protein, expressed
OsSET11	Os01g01390	0.818565	expressed protein
OsSET11	Os01g01890	0.802229	expressed protein
OsSET11	Os01g03490	0.869906	heavy metal-associated domain containing protein, expressed
OsSET11	Os01g04230	0.808837	receptor kinase, putative, expressed
OsSET11	Os01g04880	0.849138	transposon protein, putative, CACTA, En/Spm sub-class, expressed
OsSET11	Os01g07140	0.821248	kelch motif family protein, expressed
OsSET11	Os01g07170	0.80355	HORMA domain containing protein, expressed
OsSET11	Os01g07260	0.847955	expressed protein
OsSET11	Os01g07490	0.817206	RST1, putative, expressed
OsSET11	Os01g07490	0.828836	RST1, putative, expressed
OsSET11	Os01g07740	0.833009	ATP-dependent RNA helicase-like protein DB10, putative, expressed
OsSET11	Os01g08190	0.806446	transcriptional corepressor LEUNIG, putative, expressed
OsSET11	Os01g08190	0.8414	transcriptional corepressor LEUNIG, putative, expressed
OsSET11	Os01g08190	0.857222	transcriptional corepressor LEUNIG, putative, expressed
OsSET11	Os01g08190	0.896342	transcriptional corepressor LEUNIG, putative, expressed
OsSET11	Os01g08540	0.851331	DNA mismatch repair protein MSH6-2, putative, expressed
OsSET11	Os01g08550	0.874863	aminoacyl-tRNA synthetase, putative, expressed
OsSET11	Os01g09760	0.80164	DIRP family protein, expressed
OsSET11	Os01g09790	0.850092	calmodulin binding protein, putative, expressed
OsSET11	Os01g10690	0.821251	expressed protein
OsSET11	Os01g12640	0.800497	expressed protein
OsSET11	Os01g13260	0.845916	cyclin-A2, putative, expressed
OsSET11	Os01g13660	0.80901	expressed protein
OsSET11	Os01g14370	0.819564	histone acetyltransferase/ protein binding protein, putative, expressed
OsSET11	Os01g14370	0.82018	histone acetyltransferase/ protein binding protein, putative, expressed
OsSET11	Os01g14370	0.85622	histone acetyltransferase/ protein binding protein, putative, expressed
OsSET11	Os01g15480	0.840384	EMB3013, putative, expressed
OsSET11	Os01g16870	0.801682	argonaute-like protein, putative, expressed
OsSET11	Os01g16870	0.868358	argonaute-like protein, putative, expressed
OsSET11	Os01g19990	0.838607	expressed protein
OsSET11	Os01g21940	0.835712	WD-40 repeat protein, putative, expressed
OsSET11	Os01g22380	0.815132	expressed protein
OsSET11	Os01g24940	0.829697	poly synthetase 2, putative, expressed
OsSET11	Os01g26872	0.86752	chromatin remodelling complex ATPase chain, putative, expressed
OsSET11	Os01g26872	0.874885	chromatin remodelling complex ATPase chain, putative, expressed
OsSET11	Os01g27040	0.832884	chromatin remodelling complex ATPase chain, putative, expressed
OsSET11	Os01g27040	0.915884	chromatin remodelling complex ATPase chain, putative, expressed
OsSET11	Os01g28690	0.803251	expressed protein
OsSET11	Os01g32640	0.842736	expressed protein
OsSET11	Os01g34610	0.862635	expressed protein
OsSET11	Os01g34780	0.860121	protein binding protein, putative, expressed
OsSET11	Os01g34870	0.86195	condensin complex subunit 2, putative, expressed
OsSET11	Os01g36890	0.811586	spliceosome RNA helicase BAT1, putative, expressed
OsSET11	Os01g36890	0.830456	spliceosome RNA helicase BAT1, putative, expressed
OsSET11	Os01g36890	0.834066	spliceosome RNA helicase BAT1, putative, expressed
OsSET11	Os01g39600	0.852938	ATP binding protein, putative, expressed
OsSET11	Os01g40250	0.821782	HEAT repeat family protein, expressed
OsSET11	Os01g40980	0.836335	regulator of telomere elongation helicase 1, putative, expressed
OsSET11	Os01g42040	0.883868	ubiquitin-conjugating enzyme family protein, expressed
OsSET11	Os01g42070	0.817626	ATP binding protein, putative, expressed
OsSET11	Os01g43050	0.840795	CENP-C1, putative, expressed
OsSET11	Os01g43050	0.85008	CENP-C1, putative, expressed
OsSET11	Os01g43050	0.851711	CENP-C1, putative, expressed
OsSET11	Os01g44230	0.855778	transcription factor X1, putative, expressed
OsSET11	Os01g44394	0.860438	rae1-like protein, putative, expressed
OsSET11	Os01g45960	0.823523	hydrolase, putative, expressed
OsSET11	Os01g47180	0.80573	3-5 exonuclease/ nucleic acid binding protein, putative, expressed
OsSET11	Os01g47180	0.809642	3-5 exonuclease/ nucleic acid binding protein, putative, expressed
OsSET11	Os01g47800	0.816041	ATP binding protein, putative, expressed
OsSET11	Os01g47800	0.832595	ATP binding protein, putative, expressed
OsSET11	Os01g48060	0.820189	auxin response factor 3, putative, expressed
OsSET11	Os01g48060	0.827351	auxin response factor 3, putative, expressed
OsSET11	Os01g49200	0.837776	microtubule-associated protein, putative, expressed
OsSET11	Os01g50340	0.83104	transposon protein, putative, unclassified, expressed
OsSET11	Os01g51300	0.892299	WD-40 repeat protein MSI4, putative, expressed
OsSET11	Os01g52780	0.858498	TB2/DP1, HVA22 family protein, expressed
OsSET11	Os01g53750	0.87223	glucan endo-1,3-beta-glucosidase 4 precursor, putative, expressed
OsSET11	Os01g53750	0.887348	glucan endo-1,3-beta-glucosidase 4 precursor, putative, expressed
OsSET11	Os01g54080	0.846135	ATP binding protein, putative, expressed
OsSET11	Os01g54100	0.881756	ATP binding protein, putative, expressed
OsSET11	Os01g54240	0.858195	nup85 Nucleoporin family protein, expressed
OsSET11	Os01g54420	0.800839	ATP binding protein, putative, expressed
OsSET11	Os01g55560	0.823809	expressed protein
OsSET11	Os01g55580	0.836819	tesmin/TSO1-like CXC domain containing protein, expressed
OsSET11	Os01g55580	0.891223	tesmin/TSO1-like CXC domain containing protein, expressed
OsSET11	Os01g56020	0.843483	expressed protein
OsSET11	Os01g56090	0.801896	expressed protein
OsSET11	Os01g56140	0.816866	expressed protein
OsSET11	Os01g56520	0.811312	double-stranded RNA binding motif family protein, expressed
OsSET11	Os01g59120	0.804178	cyclin IaZm, putative, expressed
OsSET11	Os01g60040	0.807812	cytoskeleton-associated protein 5, putative, expressed
OsSET11	Os01g60040	0.817402	cytoskeleton-associated protein 5, putative, expressed
OsSET11	Os01g60040	0.820786	cytoskeleton-associated protein 5, putative, expressed
OsSET11	Os01g60040	0.849734	cytoskeleton-associated protein 5, putative, expressed
OsSET11	Os01g60670	0.832243	receptor-like protein kinase precursor, putative, expressed
OsSET11	Os01g62500	0.880928	OsFtsH3 - Oryza sativa FtsH protease, homologue of AtFtsH3/10, expressed
OsSET11	Os01g63310	0.811425	expressed protein
OsSET11	Os01g63490	0.820664	hypothetical protein
OsSET11	Os01g64560	0.859088	helix-loop-helix DNA-binding, putative, expressed
OsSET11	Os01g64560	0.875573	helix-loop-helix DNA-binding, putative, expressed
OsSET11	Os01g64720	0.811606	expressed protein
OsSET11	Os01g64820	0.802722	DNA polymerase alpha catalytic subunit, putative, expressed
OsSET11	Os01g64820	0.884931	DNA polymerase alpha catalytic subunit, putative, expressed
OsSET11	Os01g64900	0.800069	HEAT repeat family protein, expressed
OsSET11	Os01g66050	0.88291	expressed protein
OsSET11	Os01g66130	0.800773	armadillo-repeat containing protein, putative, expressed
OsSET11	Os01g67740	0.834546	mitotic chromosome and X-chromosome-associated protein mix-1, putative, expressed
OsSET11	Os01g67740	0.865449	mitotic chromosome and X-chromosome-associated protein mix-1, putative, expressed
OsSET11	Os01g67970	0.805265	jmjC domain containing protein, expressed
OsSET11	Os01g67970	0.847397	jmjC domain containing protein, expressed
OsSET11	Os01g68104	0.820433	histone deacetylase 2a, putative, expressed
OsSET11	Os01g68120	0.818115	DCL3, putative, expressed
OsSET11	Os01g68570	0.853524	expressed protein
OsSET11	Os01g68810	0.891299	expressed protein
OsSET11	Os01g68870	0.860089	leucine-rich repeat receptor protein kinase EXS precursor, putative, expressed
OsSET11	Os01g70020	0.829001	dek protein, putative, expressed
OsSET11	Os01g70020	0.901739	dek protein, putative, expressed
OsSET11	Os01g70260	0.823997	receptor-like protein kinase 5 precursor, putative, expressed
OsSET11	Os01g70260	0.860698	receptor-like protein kinase 5 precursor, putative, expressed
OsSET11	Os01g70260	0.871754	receptor-like protein kinase 5 precursor, putative, expressed
OsSET11	Os01g71770	0.812084	heterogeneous nuclear ribonucleoprotein 27C, putative, expressed
OsSET11	Os01g71960	0.888857	ERCC4 domain containing protein, expressed
OsSET11	Os01g72049	0.815117	mitochondrial SBP40, putative, expressed
OsSET11	Os01g73270	0.807198	expressed protein
OsSET11	Os01g73620	0.801734	expressed protein
OsSET11	Os01g74170	0.840807	expressed protein
OsSET11	Os02g01020	0.835409	expressed protein
OsSET11	Os02g01180	0.833702	ATP binding protein, putative, expressed
OsSET11	Os02g01740	0.822787	U5 small nuclear ribonucleoprotein 200 kDa helicase, putative, expressed
OsSET11	Os02g01740	0.826368	U5 small nuclear ribonucleoprotein 200 kDa helicase, putative, expressed
OsSET11	Os02g01740	0.857983	U5 small nuclear ribonucleoprotein 200 kDa helicase, putative, expressed
OsSET11	Os02g02290	0.827381	SNF2 family N-terminal domain containing protein, expressed
OsSET11	Os02g02290	0.873968	SNF2 family N-terminal domain containing protein, expressed
OsSET11	Os02g02500	0.808327	DNA binding protein, putative, expressed
OsSET11	Os02g03440	0.85333	small nuclear ribonucleoprotein E, putative, expressed
OsSET11	Os02g04040	0.833975	chromosome segregation protein sudA, putative, expressed
OsSET11	Os02g04040	0.922245	chromosome segregation protein sudA, putative, expressed
OsSET11	Os02g04480	0.874707	splicing factor 3B subunit 3, putative, expressed
OsSET11	Os02g04860	0.850801	expressed protein
OsSET11	Os02g05310	0.827424	splicing factor 3B subunit 1, putative, expressed
OsSET11	Os02g05310	0.836166	splicing factor 3B subunit 1, putative, expressed
OsSET11	Os02g05520	0.867025	4/1 protein, putative, expressed
OsSET11	Os02g05880	0.833774	RNA polymerase Rpb1, domain 2 family protein, expressed
OsSET11	Os02g05880	0.852604	RNA polymerase Rpb1, domain 2 family protein, expressed
OsSET11	Os02g05880	0.858794	RNA polymerase Rpb1, domain 2 family protein, expressed
OsSET11	Os02g06500	0.893619	ATP binding protein, putative, expressed
OsSET11	Os02g06584	0.862236	zinc finger C-x8-C-x5-C-x3-H type family protein, expressed
OsSET11	Os02g07120	0.876542	cullin-associated NEDD8-dissociated protein 1, putative, expressed
OsSET11	Os02g07210	0.835299	cysteine-type peptidase, putative, expressed
OsSET11	Os02g07310	0.814436	argonaute-like protein, putative, expressed
OsSET11	Os02g08300	0.847509	DNA repair protein RAD23-1, putative, expressed
OsSET11	Os02g09140	0.802289	nucleolin, putative, expressed
OsSET11	Os02g09920	0.85428	PHD-finger family protein, expressed
OsSET11	Os02g10790	0.829633	expressed protein
OsSET11	Os02g10790	0.837948	expressed protein
OsSET11	Os02g11750	0.893751	RNA-binding protein 25, putative, expressed
OsSET11	Os02g12570	0.884644	pre-mRNA cleavage complex II protein Clp1, putative, expressed
OsSET11	Os02g14730	0.815292	UBP15, putative, expressed
OsSET11	Os02g14730	0.910273	UBP15, putative, expressed
OsSET11	Os02g15220	0.877335	DNA binding protein, putative, expressed
OsSET11	Os02g15820	0.816811	expressed protein
OsSET11	Os02g18370	0.854472	transposon protein, putative, unclassified, expressed
OsSET11	Os02g18840	0.819159	phosphatidylinositol 3- and 4-kinase family protein, expressed
OsSET11	Os02g19860	0.804439	pre-mRNA-splicing factor ATP-dependent RNA helicase, putative, expressed
OsSET11	Os02g25230	0.822176	expressed protein
OsSET11	Os02g25870	0.812805	eukaryotic peptide chain release factor GTP-binding subunit, putative, expressed
OsSET11	Os02g27000	0.818586	ATP binding protein, putative, expressed
OsSET11	Os02g29130	0.860534	ankyrin-3, putative, expressed
OsSET11	Os02g29380	0.849409	expressed protein
OsSET11	Os02g29464	0.837458	DNA repair protein RAD50, putative, expressed
OsSET11	Os02g29464	0.851273	DNA repair protein RAD50, putative, expressed
OsSET11	Os02g29464	0.882718	DNA repair protein RAD50, putative, expressed
OsSET11	Os02g30140	0.800169	expressed protein
OsSET11	Os02g30620	0.867032	dnaJ domain containing protein, expressed
OsSET11	Os02g30650	0.80725	ATFP3, putative, expressed
OsSET11	Os02g30800	0.80987	DNA polymerase family B, exonuclease domain containing protein, expressed
OsSET11	Os02g30800	0.83222	DNA polymerase family B, exonuclease domain containing protein, expressed
OsSET11	Os02g33420	0.810578	ATPase, AAA family protein, expressed
OsSET11	Os02g33750	0.816918	transposon protein, putative, unclassified, expressed
OsSET11	Os02g33750	0.861978	transposon protein, putative, unclassified, expressed
OsSET11	Os02g34630	0.824799	myb-like DNA-binding domain containing protein, expressed
OsSET11	Os02g34630	0.869509	myb-like DNA-binding domain containing protein, expressed
OsSET11	Os02g34840	0.815108	RNA polymerase II transcriptional coactivator KIWI, putative, expressed
OsSET11	Os02g35230	0.843186	expressed protein
OsSET11	Os02g35600	0.810221	PHD finger protein, putative, expressed
OsSET11	Os02g35600	0.864173	PHD finger protein, putative, expressed
OsSET11	Os02g36500	0.802815	expressed protein
OsSET11	Os02g36710	0.812548	protein SET, putative, expressed
OsSET11	Os02g37430	0.82988	small nuclear ribonucleoprotein Sm D1, putative, expressed
OsSET11	Os02g37950	0.844034	hydrolase/ protein serine/threonine phosphatase, putative, expressed
OsSET11	Os02g38574	0.877188	EMB2423, putative, expressed
OsSET11	Os02g39100	0.822593	fasciated ear2, putative, expressed
OsSET11	Os02g39390	0.816561	expressed protein
OsSET11	Os02g39540	0.822345	transposon protein, putative, unclassified, expressed
OsSET11	Os02g39550	0.818598	calcium-binding mitochondrial protein Anon-60Da, putative, expressed
OsSET11	Os02g39700	0.813968	RNA-binding protein, putative, expressed
OsSET11	Os02g39890	0.835281	nuclear cap-binding protein subunit 2, putative, expressed
OsSET11	Os02g39920	0.821589	AT hook motif family protein, expressed
OsSET11	Os02g40000	0.876469	trafficking protein particle complex protein 2, putative, expressed
OsSET11	Os02g40010	0.814261	adenine phosphoribosyltransferase 2, putative, expressed
OsSET11	Os02g40410	0.84202	expressed protein
OsSET11	Os02g42200	0.841169	expressed protein
OsSET11	Os02g42670	0.806873	expressed protein
OsSET11	Os02g42670	0.875281	expressed protein
OsSET11	Os02g42910	0.872177	expressed protein
OsSET11	Os02g43150	0.837545	GATA zinc finger family protein, expressed
OsSET11	Os02g45570	0.806682	growth-regulating factor, putative, expressed
OsSET11	Os02g45980	0.812723	ZR1 protein, putative, expressed
OsSET11	Os02g46450	0.834899	PIE1, putative, expressed
OsSET11	Os02g46450	0.84976	PIE1, putative, expressed
OsSET11	Os02g47150	0.803572	DNA topoisomerase 2, putative, expressed
OsSET11	Os02g47150	0.873054	DNA topoisomerase 2, putative, expressed
OsSET11	Os02g48010	0.81034	nuclear matrix constituent protein 1, putative, expressed
OsSET11	Os02g48830	0.835439	microtubule-associated protein MAP65-1a, putative, expressed
OsSET11	Os02g49150	0.80413	expressed protein
OsSET11	Os02g49150	0.828645	expressed protein
OsSET11	Os02g49530	0.845038	expressed protein
OsSET11	Os02g49600	0.858935	BRASSINOSTEROID INSENSITIVE 1-associated receptor kinase 1 precursor, putative, expressed
OsSET11	Os02g49992	0.8439	expressed protein
OsSET11	Os02g49992	0.901673	expressed protein
OsSET11	Os02g50040	0.853731	endoglucanase 1 precursor, putative, expressed
OsSET11	Os02g50330	0.817736	RNA-directed RNA polymerase 2, putative, expressed
OsSET11	Os02g50790	0.806621	expressed protein
OsSET11	Os02g50790	0.842551	expressed protein
OsSET11	Os02g50790	0.861521	expressed protein
OsSET11	Os02g50820	0.805057	permease I, putative, expressed
OsSET11	Os02g50910	0.809098	ATP binding protein, putative, expressed
OsSET11	Os02g50910	0.829839	ATP binding protein, putative, expressed
OsSET11	Os02g51540	0.830727	pepsin A, putative, expressed
OsSET11	Os02g51810	0.810103	amidase, putative, expressed
OsSET11	Os02g52280	0.821935	expressed protein
OsSET11	Os02g52280	0.830586	expressed protein
OsSET11	Os02g52510	0.820867	DNA repair protein RAD54-like, putative
OsSET11	Os02g53120	0.811617	peptidase, putative, expressed
OsSET11	Os02g53120	0.818299	peptidase, putative, expressed
OsSET11	Os02g53340	0.842661	cyclic nucleotide-gated ion channel 19, putative, expressed
OsSET11	Os02g53520	0.807358	ATP binding protein, putative, expressed
OsSET11	Os02g54000	0.865364	S-adenosylmethionine-dependent methyltransferase/ catalytic, putative, expressed
OsSET11	Os02g54170	0.872446	protein BRUSHY 1, putative, expressed
OsSET11	Os02g55410	0.855375	DNA replication licensing factor MCM5, putative, expressed
OsSET11	Os02g56520	0.820271	expressed protein
OsSET11	Os02g56520	0.862363	expressed protein
OsSET11	Os02g56540	0.849489	kinesin-like protein KIF3A, putative, expressed
OsSET11	Os02g57090	0.803428	anthranilate phosphoribosyltransferase-like protein, putative, expressed
OsSET11	Os02g57820	0.864965	DNA binding protein, putative, expressed
OsSET11	Os02g58410	0.801783	expressed protein
OsSET11	Os02g58410	0.837362	expressed protein
OsSET11	Os02g58560	0.820582	CALS1, putative, expressed
OsSET11	Os03g01240	0.83351	CCR4-Not complex component, Not1 family protein, expressed
OsSET11	Os03g01240	0.866025	CCR4-Not complex component, Not1 family protein, expressed
OsSET11	Os03g02290	0.819351	ATP binding protein, putative, expressed
OsSET11	Os03g02290	0.862225	ATP binding protein, putative, expressed
OsSET11	Os03g02290	0.867948	ATP binding protein, putative, expressed
OsSET11	Os03g02756	0.856879	1,3-beta-glucan synthase component bgs3, putative, expressed
OsSET11	Os03g02756	0.867692	1,3-beta-glucan synthase component bgs3, putative, expressed
OsSET11	Os03g03460	0.810462	angustifolia, putative, expressed
OsSET11	Os03g03560	0.811096	FHA domain containing protein, expressed
OsSET11	Os03g03560	0.838109	FHA domain containing protein, expressed
OsSET11	Os03g03560	0.876773	FHA domain containing protein, expressed
OsSET11	Os03g03870	0.835132	DNA binding protein, putative, expressed
OsSET11	Os03g04490	0.861191	cyclin dependent kinase inhibitor, putative, expressed
OsSET11	Os03g05020	0.821745	protein PIR, putative, expressed
OsSET11	Os03g05040	0.817659	expressed protein
OsSET11	Os03g05690	0.803107	zinc finger, C2H2 type family protein, expressed
OsSET11	Os03g05690	0.812828	zinc finger, C2H2 type family protein, expressed
OsSET11	Os03g05690	0.838123	zinc finger, C2H2 type family protein, expressed
OsSET11	Os03g06510	0.828709	viral A-type inclusion protein repeat containing protein, expressed
OsSET11	Os03g06510	0.832835	viral A-type inclusion protein repeat containing protein, expressed
OsSET11	Os03g09270	0.801176	UBP26, putative, expressed
OsSET11	Os03g09270	0.823383	UBP26, putative, expressed
OsSET11	Os03g10530	0.801768	hypothetical protein
OsSET11	Os03g10800	0.838003	transposon protein, putative, Mutator sub-class, expressed
OsSET11	Os03g10990	0.832515	retinoblastoma-binding protein-like, putative, expressed
OsSET11	Os03g11240	0.804119	nucleic acid binding protein, putative, expressed
OsSET11	Os03g11400	0.818461	targeting protein for Xklp2 containing protein, expressed
OsSET11	Os03g11400	0.835615	targeting protein for Xklp2 containing protein, expressed
OsSET11	Os03g11460	0.840252	expressed protein
OsSET11	Os03g12140	0.856995	glucan endo-1,3-beta-glucosidase 3 precursor, putative, expressed
OsSET11	Os03g12450	0.854903	nucleoporin, putative, expressed
OsSET11	Os03g13370	0.807863	cell division cycle protein 16, putative, expressed
OsSET11	Os03g13720	0.806087	expressed protein
OsSET11	Os03g15190	0.835721	expressed protein
OsSET11	Os03g16070	0.809524	expressed protein
OsSET11	Os03g16369	0.840648	serine/arginine repetitive matrix protein 1, putative, expressed
OsSET11	Os03g17050	0.835847	expressed protein
OsSET11	Os03g17050	0.857177	expressed protein
OsSET11	Os03g17164	0.87359	125 kDa kinesin-related protein, putative, expressed
OsSET11	Os03g17210	0.809189	expressed protein
OsSET11	Os03g17960	0.833572	expressed protein
OsSET11	Os03g18190	0.80722	protein transporter, putative
OsSET11	Os03g18210	0.800031	appr-1-p processing enzyme family protein, expressed
OsSET11	Os03g19520	0.825091	expressed protein
OsSET11	Os03g19520	0.87355	expressed protein
OsSET11	Os03g20580	0.803517	expressed protein
OsSET11	Os03g21090	0.829181	axi 1 protein, putative, expressed
OsSET11	Os03g21140	0.836943	RNA binding protein, putative, expressed
OsSET11	Os03g21140	0.88172	RNA binding protein, putative, expressed
OsSET11	Os03g21160	0.875336	nucleic acid binding protein, putative, expressed
OsSET11	Os03g21270	0.827485	expressed protein
OsSET11	Os03g21730	0.888401	receptor-like protein kinase precursor, putative, expressed
OsSET11	Os03g22040	0.865978	expressed protein
OsSET11	Os03g22570	0.812532	ABH1, putative, expressed
OsSET11	Os03g22570	0.852806	ABH1, putative, expressed
OsSET11	Os03g22900	0.831108	ATP binding protein, putative, expressed
OsSET11	Os03g22900	0.906144	ATP binding protein, putative, expressed
OsSET11	Os03g24040	0.837919	ubiquitin ligase SINAT4, putative, expressed
OsSET11	Os03g26960	0.816225	aquarius, putative, expressed
OsSET11	Os03g29960	0.846852	expressed protein
OsSET11	Os03g30260	0.890245	COBRA-like protein 4 precursor, putative, expressed
OsSET11	Os03g39020	0.827914	kinesin heavy chain, putative, expressed
OsSET11	Os03g40010	0.860082	expressed protein
OsSET11	Os03g40780	0.806726	expressed protein
OsSET11	Os03g40780	0.86051	expressed protein
OsSET11	Os03g41060	0.833386	gibberellin-regulated protein 1 precursor, putative, expressed
OsSET11	Os03g42010	0.817089	polymerase kappa isoform 3, putative, expressed
OsSET11	Os03g42350	0.814483	ankyrin-like protein, putative, expressed
OsSET11	Os03g43800	0.848726	always early protein 3, putative, expressed
OsSET11	Os03g43800	0.856784	always early protein 3, putative, expressed
OsSET11	Os03g44484	0.831033	DNA-directed RNA polymerase II 135 kDa polypeptide, putative, expressed
OsSET11	Os03g44900	0.834311	CCR4-NOT transcription complex subunit 3, putative, expressed
OsSET11	Os03g45180	0.823436	expressed protein
OsSET11	Os03g45270	0.807763	prostaglandin E synthase 3, putative, expressed
OsSET11	Os03g45270	0.907702	prostaglandin E synthase 3, putative, expressed
OsSET11	Os03g46090	0.860591	type I inositol-1,4,5-trisphosphate 5-phosphatase CVP2, putative, expressed
OsSET11	Os03g46920	0.807084	expressed protein
OsSET11	Os03g47140	0.851846	atGRF2, putative, expressed
OsSET11	Os03g47650	0.804567	ankyrin-1, putative, expressed
OsSET11	Os03g47650	0.822816	ankyrin-1, putative, expressed
OsSET11	Os03g47760	0.85456	SAB, putative, expressed
OsSET11	Os03g49170	0.819966	nucleic acid binding protein, putative, expressed
OsSET11	Os03g50140	0.871888	basic blue protein precursor, putative, expressed
OsSET11	Os03g51020	0.827107	ATP binding protein, putative, expressed
OsSET11	Os03g51020	0.830932	ATP binding protein, putative, expressed
OsSET11	Os03g51140	0.831618	GCN1-like protein 1, putative, expressed
OsSET11	Os03g51870	0.851939	kinetoplast-associated protein, putative, expressed
OsSET11	Os03g53880	0.813006	tousled-like kinase 2, putative, expressed
OsSET11	Os03g53920	0.827009	kinesin, motor region, putative, expressed
OsSET11	Os03g53920	0.842182	kinesin, motor region, putative, expressed
OsSET11	Os03g54910	0.816329	glucan endo-1,3-beta-glucosidase 3 precursor, putative, expressed
OsSET11	Os03g55470	0.819334	expressed protein
OsSET11	Os03g55890	0.822198	ternary complex factor MIP1, putative, expressed
OsSET11	Os03g55890	0.869593	ternary complex factor MIP1, putative, expressed
OsSET11	Os03g55950	0.822623	protein binding protein, putative, expressed
OsSET11	Os03g56270	0.85389	receptor protein kinase CLAVATA1 precursor, putative, expressed
OsSET11	Os03g56590	0.843881	expressed protein
OsSET11	Os03g57160	0.824531	expressed protein
OsSET11	Os03g57330	0.842847	calmodulin binding protein, putative, expressed
OsSET11	Os03g57940	0.877103	ATP binding protein, putative, expressed
OsSET11	Os03g58640	0.867345	FHA domain containing protein, expressed
OsSET11	Os03g58850	0.861392	expressed protein
OsSET11	Os03g59480	0.831953	expressed protein
OsSET11	Os03g60170	0.861238	expressed protein
OsSET11	Os03g60170	0.862962	expressed protein
OsSET11	Os03g60190	0.814934	DNA repair protein, putative, expressed
OsSET11	Os03g61040	0.829635	expressed protein
OsSET11	Os03g61080	0.820535	expressed protein
OsSET11	Os03g63590	0.806189	cleavage and polyadenylation specificity factor, 73 kDa subunit, putative, expressed
OsSET11	Os03g64080	0.86567	retrotransposon protein, putative, unclassified
OsSET11	Os04g04000	0.850746	YT521-B-like family protein, expressed
OsSET11	Os04g06770	0.866017	argonaute-like protein, putative, expressed
OsSET11	Os04g09800	0.813819	SWI/SNF-related matrix-associated actin-dependent regulator of chromatin subfamily A member 3-like 3, putative
OsSET11	Os04g09860	0.836461	ATARP9, putative, expressed
OsSET11	Os04g14410	0.815047	expressed protein
OsSET11	Os04g14410	0.887602	expressed protein
OsSET11	Os04g14510	0.86306	PHD-finger family protein, expressed
OsSET11	Os04g15790	0.807334	aspartic-type endopeptidase/ pepsin A, putative, expressed
OsSET11	Os04g18010	0.830613	cleavage and polyadenylation specificity factor, 160 kDasubunit, putative, expressed
OsSET11	Os04g18010	0.846164	cleavage and polyadenylation specificity factor, 160 kDasubunit, putative, expressed
OsSET11	Os04g18010	0.880917	cleavage and polyadenylation specificity factor, 160 kDasubunit, putative, expressed
OsSET11	Os04g20920	0.81679	transcription regulator, putative, expressed
OsSET11	Os04g21610	0.863236	expressed protein
OsSET11	Os04g21660	0.805176	26S protease regulatory subunit 6A, putative, expressed
OsSET11	Os04g24550	0.800101	ATP binding protein, putative, expressed
OsSET11	Os04g24550	0.835218	ATP binding protein, putative, expressed
OsSET11	Os04g24550	0.864359	ATP binding protein, putative, expressed
OsSET11	Os04g25550	0.850105	cell division control protein 68, putative, expressed
OsSET11	Os04g28040	0.84158	expressed protein
OsSET11	Os04g28090	0.844079	cell division cycle 5-like protein, putative, expressed
OsSET11	Os04g32470	0.827769	expressed protein
OsSET11	Os04g34430	0.809196	transposon protein, putative, unclassified, expressed
OsSET11	Os04g34720	0.822612	DNA binding protein, putative, expressed
OsSET11	Os04g35420	0.823536	ATSGS1, putative, expressed
OsSET11	Os04g35420	0.870796	ATSGS1, putative, expressed
OsSET11	Os04g35430	0.806424	PHD-finger family protein, expressed
OsSET11	Os04g35430	0.848702	PHD-finger family protein, expressed
OsSET11	Os04g35510	0.80286	CENP-E-like kinetochore protein, putative, expressed
OsSET11	Os04g35510	0.86925	CENP-E-like kinetochore protein, putative, expressed
OsSET11	Os04g36780	0.842117	expressed protein
OsSET11	Os04g38570	0.832222	multidrug resistance protein 11, putative, expressed
OsSET11	Os04g39280	0.862427	pot1-like protein, putative, expressed
OsSET11	Os04g40420	0.812616	ATSWI3A, putative, expressed
OsSET11	Os04g41490	0.844732	DNA-directed RNA polymerase III largest subunit, putative, expressed
OsSET11	Os04g41820	0.855046	transcription factor RF2a, putative
OsSET11	Os04g41910	0.815492	splicing factor U2AF-associated protein 2, putative, expressed
OsSET11	Os04g42290	0.803131	DNA-3-methyladenine glycosylase I, putative, expressed
OsSET11	Os04g42290	0.853913	DNA-3-methyladenine glycosylase I, putative, expressed
OsSET11	Os04g42320	0.874068	AT hook motif family protein, expressed
OsSET11	Os04g42784	0.824545	DNA mismatch repair protein, putative, expressed
OsSET11	Os04g43050	0.816177	dicer-like protein 4, putative, expressed
OsSET11	Os04g45330	0.855557	yabby14 protein, putative, expressed
OsSET11	Os04g45650	0.841517	expressed protein
OsSET11	Os04g46320	0.818352	protein Kinase-like protein TMKL1 precursor, putative, expressed
OsSET11	Os04g46892	0.837331	expressed protein
OsSET11	Os04g47240	0.815975	YDA, putative, expressed
OsSET11	Os04g47580	0.802841	cyclin B2, putative, expressed
OsSET11	Os04g47690	0.801571	HMG1/2-like protein, putative, expressed
OsSET11	Os04g47870	0.812186	PINHEAD protein, putative, expressed
OsSET11	Os04g47870	0.831501	PINHEAD protein, putative, expressed
OsSET11	Os04g47870	0.868065	PINHEAD protein, putative, expressed
OsSET11	Os04g47906	0.807448	gamma-tubulin complex component 6, putative, expressed
OsSET11	Os04g47906	0.900505	gamma-tubulin complex component 6, putative, expressed
OsSET11	Os04g48370	0.811448	expressed protein
OsSET11	Os04g48370	0.895798	expressed protein
OsSET11	Os04g49430	0.830625	ZR1 protein, putative
OsSET11	Os04g49860	0.83482	EMB2411, putative, expressed
OsSET11	Os04g51110	0.822583	cell division cycle protein 20, putative, expressed
OsSET11	Os04g51700	0.82253	DNA ligase I, ATP-dependent family protein, expressed
OsSET11	Os04g51700	0.871696	DNA ligase I, ATP-dependent family protein, expressed
OsSET11	Os04g51960	0.817606	expressed protein
OsSET11	Os04g52040	0.822015	zinc finger domain, LSD1 subclass family protein, expressed
OsSET11	Os04g52040	0.864572	zinc finger domain, LSD1 subclass family protein, expressed
OsSET11	Os04g52380	0.819389	methyl-CpG binding domain containing protein, expressed
OsSET11	Os04g52920	0.822621	DNA binding protein, putative, expressed
OsSET11	Os04g53380	0.854774	expressed protein
OsSET11	Os04g54840	0.800463	NRPD2a, putative, expressed
OsSET11	Os04g54840	0.880703	NRPD2a, putative, expressed
OsSET11	Os04g54940	0.852292	ATEB1A, putative, expressed
OsSET11	Os04g55490	0.839519	expressed protein
OsSET11	Os04g55570	0.805062	expressed protein
OsSET11	Os04g56850	0.810165	auxin response factor family protein, expressed
OsSET11	Os04g56850	0.827188	auxin response factor family protein, expressed
OsSET11	Os04g56850	0.828675	auxin response factor family protein, expressed
OsSET11	Os04g56850	0.893754	auxin response factor family protein, expressed
OsSET11	Os04g57140	0.805431	kinesin-like calmodulin binding protein, putative, expressed
OsSET11	Os04g57140	0.850773	kinesin-like calmodulin binding protein, putative, expressed
OsSET11	Os04g58470	0.824792	expressed protein
OsSET11	Os04g58590	0.885019	RNA recognition motif family protein, expressed
OsSET11	Os04g58960	0.871869	ran GTPase binding protein, putative, expressed
OsSET11	Os04g59320	0.824209	protein kinase domain containing protein, expressed
OsSET11	Os04g59510	0.836926	DNA binding protein, putative, expressed
OsSET11	Os05g01020	0.862429	paired amphipathic helix repeat family protein, expressed
OsSET11	Os05g01020	0.898706	paired amphipathic helix repeat family protein, expressed
OsSET11	Os05g01550	0.87655	nucleic acid binding protein, putative, expressed
OsSET11	Os05g01690	0.854996	expressed protein
OsSET11	Os05g02580	0.897252	expressed protein
OsSET11	Os05g02680	0.842039	DNA-binding protein-like -, putative, expressed
OsSET11	Os05g03770	0.807382	expressed protein
OsSET11	Os05g04330	0.856642	DNA methyltransferase DMT106, putative, expressed
OsSET11	Os05g09620	0.817337	sister-chromatide cohesion protein, putative, expressed
OsSET11	Os05g09620	0.911734	sister-chromatide cohesion protein, putative, expressed
OsSET11	Os05g11750	0.861799	serine/threonine-protein kinase NAK, putative, expressed
OsSET11	Os05g11980	0.8159	timeless protein, expressed
OsSET11	Os05g14590	0.815801	DNA replication licensing factor MCM6, putative, expressed
OsSET11	Os05g22920	0.820815	expressed protein
OsSET11	Os05g23940	0.832785	RNA polymerase II transcription factor/ transcription factor/ zinc ion binding protein, putative, expressed
OsSET11	Os05g30430	0.809808	expressed protein
OsSET11	Os05g31254	0.870125	N-acetyltransferase, putative, expressed
OsSET11	Os05g33030	0.821686	kinesin-4, putative, expressed
OsSET11	Os05g33030	0.846535	kinesin-4, putative, expressed
OsSET11	Os05g33030	0.862592	kinesin-4, putative, expressed
OsSET11	Os05g33050	0.811939	protein binding protein, putative, expressed
OsSET11	Os05g33890	0.8744	microtubule-associated protein MAP65-1a, putative, expressed
OsSET11	Os05g34150	0.802317	glutathione S-transferase GSTU6, putative, expressed
OsSET11	Os05g34150	0.805982	glutathione S-transferase GSTU6, putative, expressed
OsSET11	Os05g34700	0.807785	anther-specific proline-rich protein APG, putative, expressed
OsSET11	Os05g34700	0.833947	anther-specific proline-rich protein APG, putative, expressed
OsSET11	Os05g34790	0.877401	GYF domain containing protein, expressed
OsSET11	Os05g37350	0.814921	hhH-GPD superfamily base excision DNA repair protein
OsSET11	Os05g37350	0.816933	hhH-GPD superfamily base excision DNA repair protein
OsSET11	Os05g38480	0.807122	kinesin-like protein KIF22, putative, expressed
OsSET11	Os05g38480	0.889395	kinesin-like protein KIF22, putative, expressed
OsSET11	Os05g38810	0.859766	PWWP domain containing protein, expressed
OsSET11	Os05g39850	0.818364	DNA replication licensing factor MCM3, putative, expressed
OsSET11	Os05g39850	0.841002	DNA replication licensing factor MCM3, putative, expressed
OsSET11	Os05g41080	0.84913	histone H3, putative, expressed
OsSET11	Os05g41390	0.800974	cyclin-A1, putative, expressed
OsSET11	Os05g41750	0.814023	ATSMC3, putative, expressed
OsSET11	Os05g41750	0.890962	ATSMC3, putative, expressed
OsSET11	Os05g43060	0.803597	NOWA1 protein, putative, expressed
OsSET11	Os05g43370	0.831995	pseudouridylate synthase, putative, expressed
OsSET11	Os05g43610	0.8467	ATBRCA1, putative, expressed
OsSET11	Os05g44190	0.834593	expressed protein
OsSET11	Os05g44560	0.837051	kinesin motor domain containing protein, expressed
OsSET11	Os05g45050	0.831368	seed maturation protein, putative, expressed
OsSET11	Os05g45870	0.819099	F-box domain containing protein, expressed
OsSET11	Os05g46560	0.818568	ran GTPase activating protein, putative, expressed
OsSET11	Os05g48150	0.82963	transposon protein, putative, unclassified, expressed
OsSET11	Os05g49680	0.819838	F-box domain containing protein, expressed
OsSET11	Os05g49820	0.831106	pherophorin like protein, putative, expressed
OsSET11	Os05g50370	0.815519	AUL1, putative, expressed
[truncated: 4,738 more rows]

## Sheet: Table S6b
Table S6b. GO Enrichment of Co-expression Genes
Accession No.	Term Type	Term	Query Item	Query Total	Background Item	Background Total	P-Value	False Discovery Rate	Entries
GO:0009987	P	cellular process	695	2366	7980	45586	2.3e-32	3.4e-29	LOC_Os04g46760 LOC_Os08g25900 LOC_Os06g05820 LOC_Os12g41780 LOC_Os02g34840 LOC_Os04g01530 LOC_Os05g41640 LOC_Os02g29550 LOC_Os03g02756 LOC_Os03g21730 LOC_Os04g42010 LOC_Os05g24970 LOC_Os01g54080 LOC_Os05g37350 LOC_Os03g17580 LOC_Os08g25820 LOC_Os01g64820 LOC_Os08g10020 LOC_Os08g38970 LOC_Os05g49060 LOC_Os07g08660 LOC_Os04g57140 LOC_Os01g01710 LOC_Os01g08970 LOC_Os12g37400 LOC_Os07g07310 LOC_Os08g…
GO:0006139	P	nucleobase, nucleoside, nucleotide and nucleic acid metabolic process	285	2366	2512	45586	8.7e-32	6.5e-29	LOC_Os10g01570 LOC_Os06g39906 LOC_Os08g02130 LOC_Os06g05820 LOC_Os01g36390 LOC_Os05g41750 LOC_Os06g04610 LOC_Os02g34840 LOC_Os06g36680 LOC_Os04g46450 LOC_Os10g05220 LOC_Os02g29550 LOC_Os12g29520 LOC_Os07g22400 LOC_Os04g42010 LOC_Os05g24970 LOC_Os10g10990 LOC_Os01g52680 LOC_Os01g74540 LOC_Os01g68120 LOC_Os04g02730 LOC_Os03g21140 LOC_Os11g37100 LOC_Os04g58630 LOC_Os03g63720 LOC_Os03g54170 LOC_Os01g…
GO:0006259	P	DNA metabolic process	90	2366	408	45586	5.4e-31	2.6e-28	LOC_Os10g01570 LOC_Os06g05820 LOC_Os01g64820 LOC_Os02g56130 LOC_Os03g03650 LOC_Os04g42784 LOC_Os05g51790 LOC_Os05g37350 LOC_Os04g58630 LOC_Os01g56940 LOC_Os11g29380 LOC_Os09g10770 LOC_Os02g30800 LOC_Os06g44050 LOC_Os12g37400 LOC_Os03g54091 LOC_Os02g27440 LOC_Os08g07540 LOC_Os05g39850 LOC_Os09g35000 LOC_Os12g12850 LOC_Os07g34598 LOC_Os02g37920 LOC_Os02g47150 LOC_Os07g08500 LOC_Os04g35420 LOC_Os08g…
GO:0006807	P	nitrogen compound metabolic process	308	2366	2897	45586	2.7e-29	1e-26	LOC_Os04g56400 LOC_Os10g01570 LOC_Os06g39906 LOC_Os08g02130 LOC_Os06g05820 LOC_Os01g36390 LOC_Os06g04150 LOC_Os06g04610 LOC_Os02g34840 LOC_Os06g36680 LOC_Os04g46450 LOC_Os10g05220 LOC_Os02g29550 LOC_Os12g29520 LOC_Os07g22400 LOC_Os04g42010 LOC_Os05g24970 LOC_Os10g10990 LOC_Os01g52680 LOC_Os01g74540 LOC_Os01g68120 LOC_Os04g02730 LOC_Os03g21140 LOC_Os11g03470 LOC_Os04g58630 LOC_Os03g63720 LOC_Os03g…
GO:0044237	P	cellular metabolic process	575	2366	6576	45586	2.9e-28	8.7e-26	LOC_Os04g46760 LOC_Os08g25900 LOC_Os06g05820 LOC_Os12g41780 LOC_Os02g34840 LOC_Os04g01530 LOC_Os05g41640 LOC_Os02g29550 LOC_Os03g02756 LOC_Os03g21730 LOC_Os04g42010 LOC_Os05g24970 LOC_Os05g37350 LOC_Os08g25820 LOC_Os01g64820 LOC_Os08g10020 LOC_Os05g49060 LOC_Os07g08660 LOC_Os01g01710 LOC_Os12g37400 LOC_Os07g07310 LOC_Os08g32600 LOC_Os05g06490 LOC_Os04g38600 LOC_Os03g60100 LOC_Os02g37920 LOC_Os07g…
GO:0044260	P	cellular macromolecule metabolic process	482	2366	5328	45586	2.1e-27	5.2e-25	LOC_Os06g05820 LOC_Os12g41780 LOC_Os02g34840 LOC_Os05g41640 LOC_Os02g29550 LOC_Os03g02756 LOC_Os03g21730 LOC_Os04g42010 LOC_Os05g24970 LOC_Os05g37350 LOC_Os01g64820 LOC_Os07g08660 LOC_Os12g37400 LOC_Os07g07310 LOC_Os08g32600 LOC_Os05g06490 LOC_Os04g38600 LOC_Os03g60100 LOC_Os02g37920 LOC_Os07g38300 LOC_Os01g27740 LOC_Os07g30800 LOC_Os03g56270 LOC_Os03g22700 LOC_Os05g48422 LOC_Os05g22260 LOC_Os01g…
GO:0016070	P	RNA metabolic process	149	2366	1126	45586	3.7e-24	7.7e-22	LOC_Os01g52680 LOC_Os06g39906 LOC_Os08g02130 LOC_Os06g11970 LOC_Os02g34840 LOC_Os10g05220 LOC_Os02g29550 LOC_Os12g29520 LOC_Os04g42010 LOC_Os05g24970 LOC_Os10g10990 LOC_Os01g74540 LOC_Os04g02730 LOC_Os03g21140 LOC_Os03g63720 LOC_Os03g54170 LOC_Os11g09160 LOC_Os11g45590 LOC_Os03g51690 LOC_Os02g30800 LOC_Os02g43150 LOC_Os12g06200 LOC_Os06g13660 LOC_Os04g46450 LOC_Os03g23909 LOC_Os01g72980 LOC_Os07g…
GO:0043170	P	macromolecule metabolic process	537	2366	6374	45586	1.7e-23	3.2e-21	LOC_Os10g25450 LOC_Os06g05820 LOC_Os12g41780 LOC_Os02g34840 LOC_Os05g41640 LOC_Os02g29550 LOC_Os06g45820 LOC_Os05g34460 LOC_Os04g42010 LOC_Os05g24970 LOC_Os05g37350 LOC_Os07g25410 LOC_Os07g08660 LOC_Os12g37400 LOC_Os07g07310 LOC_Os08g32600 LOC_Os05g06490 LOC_Os04g38600 LOC_Os03g60100 LOC_Os02g37920 LOC_Os07g38300 LOC_Os01g27740 LOC_Os07g30800 LOC_Os03g02756 LOC_Os03g56270 LOC_Os03g22700 LOC_Os03g…
GO:0007017	P	microtubule-based process	33	2366	81	45586	2.2e-21	3.6e-19	LOC_Os03g17164 LOC_Os09g27370 LOC_Os03g02290 LOC_Os01g54080 LOC_Os04g28260 LOC_Os11g40600 LOC_Os05g33030 LOC_Os04g30720 LOC_Os05g06450 LOC_Os04g47906 LOC_Os07g01490 LOC_Os03g56260 LOC_Os05g38480 LOC_Os09g35890 LOC_Os12g42160 LOC_Os04g57140 LOC_Os03g39020 LOC_Os02g36990 LOC_Os01g42070 LOC_Os03g01530 LOC_Os12g39980 LOC_Os06g04560 LOC_Os11g35090 LOC_Os01g18050 LOC_Os12g36100 LOC_Os05g44560 LOC_Os03g…
GO:0044238	P	primary metabolic process	614	2366	7728	45586	8.6e-21	1.3e-18	LOC_Os10g25450 LOC_Os04g46760 LOC_Os06g05820 LOC_Os12g41780 LOC_Os02g34840 LOC_Os04g01530 LOC_Os05g41640 LOC_Os02g29550 LOC_Os06g45820 LOC_Os05g34460 LOC_Os04g42010 LOC_Os05g24970 LOC_Os05g37350 LOC_Os02g30200 LOC_Os07g25410 LOC_Os07g08660 LOC_Os01g01710 LOC_Os12g37400 LOC_Os07g07310 LOC_Os08g32600 LOC_Os05g06490 LOC_Os04g38600 LOC_Os03g60100 LOC_Os08g23720 LOC_Os02g37920 LOC_Os07g38300 LOC_Os01g…
GO:0008152	P	metabolic process	729	2366	9541	45586	5.7e-20	7.7e-18	LOC_Os10g25450 LOC_Os04g46760 LOC_Os08g25900 LOC_Os06g05820 LOC_Os12g41780 LOC_Os02g34840 LOC_Os04g01530 LOC_Os05g41640 LOC_Os02g29550 LOC_Os06g45820 LOC_Os05g34460 LOC_Os04g42010 LOC_Os05g24970 LOC_Os05g37350 LOC_Os05g40260 LOC_Os05g22614 LOC_Os08g25820 LOC_Os02g30200 LOC_Os07g25410 LOC_Os08g10020 LOC_Os05g49060 LOC_Os07g08660 LOC_Os01g01710 LOC_Os12g37400 LOC_Os07g07310 LOC_Os08g32600 LOC_Os05g…
GO:0006281	P	DNA repair	37	2366	114	45586	8.5e-20	1.1e-17	LOC_Os07g30980 LOC_Os06g05820 LOC_Os08g21330 LOC_Os01g08540 LOC_Os04g37920 LOC_Os02g08300 LOC_Os08g01130 LOC_Os12g18200 LOC_Os04g42290 LOC_Os05g37350 LOC_Os04g58630 LOC_Os03g63920 LOC_Os01g56940 LOC_Os01g58680 LOC_Os05g19270 LOC_Os03g42010 LOC_Os12g07650 LOC_Os06g43610 LOC_Os12g10850 LOC_Os06g44050 LOC_Os02g29464 LOC_Os10g36530 LOC_Os05g46270 LOC_Os01g72880 LOC_Os05g05260 LOC_Os04g51700 LOC_Os08g…
GO:0006974	P	response to DNA damage stimulus	37	2366	115	45586	1.2e-19	1.4e-17	LOC_Os07g30980 LOC_Os06g05820 LOC_Os08g21330 LOC_Os01g08540 LOC_Os04g37920 LOC_Os02g08300 LOC_Os08g01130 LOC_Os12g18200 LOC_Os04g42290 LOC_Os05g37350 LOC_Os04g58630 LOC_Os03g63920 LOC_Os01g56940 LOC_Os01g58680 LOC_Os05g19270 LOC_Os03g42010 LOC_Os12g07650 LOC_Os06g43610 LOC_Os12g10850 LOC_Os06g44050 LOC_Os02g29464 LOC_Os10g36530 LOC_Os05g46270 LOC_Os01g72880 LOC_Os05g05260 LOC_Os04g51700 LOC_Os08g…
GO:0033554	P	cellular response to stress	38	2366	125	45586	3.6e-19	3.8e-17	LOC_Os07g30980 LOC_Os06g05820 LOC_Os08g21330 LOC_Os01g08540 LOC_Os04g37920 LOC_Os02g08300 LOC_Os08g01130 LOC_Os12g18200 LOC_Os04g42290 LOC_Os07g46410 LOC_Os05g37350 LOC_Os04g58630 LOC_Os03g63920 LOC_Os01g56940 LOC_Os01g58680 LOC_Os05g19270 LOC_Os03g42010 LOC_Os12g07650 LOC_Os06g43610 LOC_Os12g10850 LOC_Os06g44050 LOC_Os02g29464 LOC_Os10g36530 LOC_Os05g46270 LOC_Os01g72880 LOC_Os05g05260 LOC_Os04g…
GO:0007018	P	microtubule-based movement	26	2366	56	45586	6.4e-19	6.3e-17	LOC_Os03g17164 LOC_Os03g02290 LOC_Os01g54080 LOC_Os04g28260 LOC_Os05g33030 LOC_Os04g30720 LOC_Os07g01490 LOC_Os03g56260 LOC_Os05g38480 LOC_Os09g35890 LOC_Os12g42160 LOC_Os04g57140 LOC_Os03g39020 LOC_Os01g42070 LOC_Os03g01530 LOC_Os12g39980 LOC_Os06g04560 LOC_Os11g35090 LOC_Os01g18050 LOC_Os12g36100 LOC_Os05g44560 LOC_Os03g53920 LOC_Os02g56540 LOC_Os02g28850 LOC_Os08g02380 LOC_Os02g01180
GO:0051716	P	cellular response to stimulus	38	2366	130	45586	1.6e-18	1.5e-16	LOC_Os07g30980 LOC_Os06g05820 LOC_Os08g21330 LOC_Os01g08540 LOC_Os04g37920 LOC_Os02g08300 LOC_Os08g01130 LOC_Os12g18200 LOC_Os04g42290 LOC_Os07g46410 LOC_Os05g37350 LOC_Os04g58630 LOC_Os03g63920 LOC_Os01g56940 LOC_Os01g58680 LOC_Os05g19270 LOC_Os03g42010 LOC_Os12g07650 LOC_Os06g43610 LOC_Os12g10850 LOC_Os06g44050 LOC_Os02g29464 LOC_Os10g36530 LOC_Os05g46270 LOC_Os01g72880 LOC_Os05g05260 LOC_Os04g…
GO:0016043	P	cellular component organization	66	2366	377	45586	1e-17	9e-16	LOC_Os04g51440 LOC_Os01g63940 LOC_Os10g10990 LOC_Os07g31450 LOC_Os05g28510 LOC_Os09g27370 LOC_Os07g46540 LOC_Os03g32590 LOC_Os03g38010 LOC_Os06g05660 LOC_Os06g06510 LOC_Os08g34780 LOC_Os02g12570 LOC_Os03g10070 LOC_Os10g17770 LOC_Os01g07170 LOC_Os07g36250 LOC_Os01g05900 LOC_Os05g05780 LOC_Os01g05800 LOC_Os02g45940 LOC_Os07g36150 LOC_Os01g27040 LOC_Os05g38640 LOC_Os11g37100 LOC_Os04g47906 LOC_Os03g…
GO:0006260	P	DNA replication	38	2366	152	45586	5e-16	3.9e-14	LOC_Os01g64820 LOC_Os03g03650 LOC_Os11g08330 LOC_Os02g56130 LOC_Os08g06620 LOC_Os07g22400 LOC_Os05g39850 LOC_Os02g05880 LOC_Os09g32450 LOC_Os08g07840 LOC_Os08g02670 LOC_Os11g03430 LOC_Os01g36390 LOC_Os12g19180 LOC_Os11g29380 LOC_Os09g10770 LOC_Os02g30800 LOC_Os05g29010 LOC_Os11g13990 LOC_Os06g11500 LOC_Os02g55410 LOC_Os12g37400 LOC_Os03g11540 LOC_Os05g14590 LOC_Os05g06840 LOC_Os02g27440 LOC_Os04g…
GO:0006261	P	DNA-dependent DNA replication	16	2366	23	45586	5e-16	3.9e-14	LOC_Os06g11500 LOC_Os09g32450 LOC_Os02g27440 LOC_Os11g03430 LOC_Os12g37400 LOC_Os01g36390 LOC_Os05g14590 LOC_Os11g29380 LOC_Os09g10770 LOC_Os04g58410 LOC_Os02g55410 LOC_Os07g22400 LOC_Os12g03130 LOC_Os05g39850 LOC_Os05g08100 LOC_Os05g29010
GO:0015979	P	photosynthesis	33	2366	125	45586	7.1e-15	5.3e-13	LOC_Os07g25430 LOC_Os08g25900 LOC_Os01g64960 LOC_Os12g08770 LOC_Os03g39610 LOC_Os06g04150 LOC_Os10g35370 LOC_Os01g41710 LOC_Os03g56670 LOC_Os01g31690 LOC_Os04g38410 LOC_Os08g44680 LOC_Os08g10020 LOC_Os03g59640 LOC_Os03g17174 LOC_Os07g37550 LOC_Os06g21590 LOC_Os11g13890 LOC_Os07g37240 LOC_Os07g05480 LOC_Os07g47640 LOC_Os02g10390 LOC_Os08g33820 LOC_Os01g71190 LOC_Os09g30340 LOC_Os05g48630 LOC_Os07g…
GO:0034645	P	cellular macromolecule biosynthetic process	230	2366	2546	45586	8.7e-15	6.1e-13	LOC_Os01g52680 LOC_Os06g39906 LOC_Os05g18750 LOC_Os12g41780 LOC_Os02g34840 LOC_Os04g46450 LOC_Os02g29550 LOC_Os03g02756 LOC_Os09g34010 LOC_Os06g36680 LOC_Os10g10990 LOC_Os12g35630 LOC_Os01g74540 LOC_Os12g37610 LOC_Os04g32710 LOC_Os07g36250 LOC_Os03g58830 LOC_Os07g09690 LOC_Os01g12860 LOC_Os03g54170 LOC_Os11g34210 LOC_Os11g09160 LOC_Os03g51690 LOC_Os01g44980 LOC_Os06g03790 LOC_Os12g03880 LOC_Os11g…
GO:0009059	P	macromolecule biosynthetic process	230	2366	2550	45586	1e-14	6.8e-13	LOC_Os01g52680 LOC_Os06g39906 LOC_Os05g18750 LOC_Os12g41780 LOC_Os02g34840 LOC_Os04g46450 LOC_Os02g29550 LOC_Os03g02756 LOC_Os09g34010 LOC_Os06g36680 LOC_Os10g10990 LOC_Os12g35630 LOC_Os01g74540 LOC_Os12g37610 LOC_Os04g32710 LOC_Os07g36250 LOC_Os03g58830 LOC_Os07g09690 LOC_Os01g12860 LOC_Os03g54170 LOC_Os11g34210 LOC_Os11g09160 LOC_Os03g51690 LOC_Os01g44980 LOC_Os06g03790 LOC_Os12g03880 LOC_Os11g…
GO:0044249	P	cellular biosynthetic process	263	2366	3054	45586	3.2e-14	2e-12	LOC_Os04g46760 LOC_Os01g52680 LOC_Os06g39906 LOC_Os05g18750 LOC_Os12g41780 LOC_Os02g34840 LOC_Os06g36680 LOC_Os04g46450 LOC_Os10g05220 LOC_Os02g29550 LOC_Os03g02756 LOC_Os09g34010 LOC_Os05g45340 LOC_Os10g10990 LOC_Os12g35630 LOC_Os01g74540 LOC_Os03g19780 LOC_Os04g32710 LOC_Os07g36250 LOC_Os03g58830 LOC_Os07g09690 LOC_Os01g12860 LOC_Os03g54170 LOC_Os11g34210 LOC_Os11g09160 LOC_Os03g51690 LOC_Os01g…
GO:0010467	P	gene expression	221	2366	2459	45586	4.3e-14	2.7e-12	LOC_Os10g01570 LOC_Os06g39906 LOC_Os08g02130 LOC_Os05g18750 LOC_Os05g25260 LOC_Os02g34840 LOC_Os04g32960 LOC_Os04g46450 LOC_Os10g05220 LOC_Os02g29550 LOC_Os12g29520 LOC_Os04g42010 LOC_Os07g10890 LOC_Os10g10990 LOC_Os01g52680 LOC_Os12g35630 LOC_Os01g74540 LOC_Os12g37610 LOC_Os04g02730 LOC_Os04g32710 LOC_Os07g36250 LOC_Os03g63720 LOC_Os03g54170 LOC_Os11g34210 LOC_Os11g09160 LOC_Os11g45590 LOC_Os03g…
GO:0006996	P	organelle organization	41	2366	216	45586	7.9e-13	4.7e-11	LOC_Os07g31450 LOC_Os09g27370 LOC_Os07g46540 LOC_Os03g38010 LOC_Os06g05660 LOC_Os06g06510 LOC_Os08g34780 LOC_Os07g08710 LOC_Os10g17770 LOC_Os01g07170 LOC_Os01g05900 LOC_Os05g05780 LOC_Os02g45940 LOC_Os01g27040 LOC_Os05g38640 LOC_Os04g47906 LOC_Os05g41080 LOC_Os01g34870 LOC_Os06g08480 LOC_Os08g25570 LOC_Os07g36150 LOC_Os01g67740 LOC_Os09g26340 LOC_Os10g02980 LOC_Os04g51440 LOC_Os04g39280 LOC_Os12g…
GO:0071103	P	DNA conformation change	26	2366	95	45586	1.9e-12	1.1e-10	LOC_Os07g46540 LOC_Os06g05660 LOC_Os06g06510 LOC_Os07g08710 LOC_Os01g40980 LOC_Os09g32450 LOC_Os02g27440 LOC_Os01g05900 LOC_Os02g45940 LOC_Os09g10770 LOC_Os05g38640 LOC_Os05g41080 LOC_Os03g17610 LOC_Os09g26340 LOC_Os03g54091 LOC_Os12g34510 LOC_Os05g46230 LOC_Os03g06670 LOC_Os08g38300 LOC_Os09g23730 LOC_Os01g05970 LOC_Os05g36280 LOC_Os02g47150 LOC_Os07g06950 LOC_Os10g28230 LOC_Os02g36710
GO:0009058	P	biosynthetic process	268	2366	3274	45586	3.8e-12	2.1e-10	LOC_Os04g46760 LOC_Os01g52680 LOC_Os06g39906 LOC_Os05g18750 LOC_Os12g41780 LOC_Os02g34840 LOC_Os06g36680 LOC_Os04g46450 LOC_Os10g05220 LOC_Os02g29550 LOC_Os03g02756 LOC_Os09g34010 LOC_Os05g45340 LOC_Os10g10990 LOC_Os12g35630 LOC_Os01g74540 LOC_Os03g19780 LOC_Os11g42510 LOC_Os04g32710 LOC_Os07g36250 LOC_Os03g58830 LOC_Os07g09690 LOC_Os01g12860 LOC_Os03g54170 LOC_Os11g34210 LOC_Os11g09160 LOC_Os07g…
GO:0006270	P	DNA replication initiation	10	2366	12	45586	8.7e-12	4.6e-10	LOC_Os06g11500 LOC_Os02g55410 LOC_Os11g03430 LOC_Os12g37400 LOC_Os01g36390 LOC_Os05g14590 LOC_Os11g29380 LOC_Os12g03130 LOC_Os05g39850 LOC_Os05g08100
GO:0051276	P	chromosome organization	28	2366	119	45586	1.5e-11	7.7e-10	LOC_Os07g31450 LOC_Os07g46540 LOC_Os06g05660 LOC_Os06g06510 LOC_Os07g08710 LOC_Os10g17770 LOC_Os01g05900 LOC_Os05g05780 LOC_Os02g45940 LOC_Os01g27040 LOC_Os05g38640 LOC_Os06g08480 LOC_Os05g41080 LOC_Os01g67740 LOC_Os09g26340 LOC_Os09g23730 LOC_Os12g34510 LOC_Os05g46230 LOC_Os03g06670 LOC_Os08g38300 LOC_Os08g25570 LOC_Os01g05970 LOC_Os05g36280 LOC_Os04g39280 LOC_Os10g28230 LOC_Os11g34300 LOC_Os02g…
GO:0043933	P	macromolecular complex subunit organization	41	2366	237	45586	1.7e-11	8.6e-10	LOC_Os01g63940 LOC_Os05g28510 LOC_Os09g23730 LOC_Os05g46230 LOC_Os06g05660 LOC_Os06g06510 LOC_Os10g10990 LOC_Os02g12570 LOC_Os03g10070 LOC_Os07g36250 LOC_Os01g05900 LOC_Os02g45940 LOC_Os03g18190 LOC_Os05g38640 LOC_Os11g37100 LOC_Os03g59660 LOC_Os05g41080 LOC_Os02g30800 LOC_Os05g06450 LOC_Os11g43600 LOC_Os03g14720 LOC_Os12g39070 LOC_Os09g26340 LOC_Os05g43450 LOC_Os03g16430 LOC_Os03g01530 LOC_Os05g…
GO:0044085	P	cellular component biogenesis	46	2366	288	45586	1.9e-11	9e-10	LOC_Os01g63940 LOC_Os03g17580 LOC_Os05g28510 LOC_Os09g23730 LOC_Os03g32590 LOC_Os06g05660 LOC_Os06g06510 LOC_Os10g10990 LOC_Os02g12570 LOC_Os03g10070 LOC_Os07g08710 LOC_Os01g05900 LOC_Os08g03640 LOC_Os02g45940 LOC_Os03g18190 LOC_Os03g21530 LOC_Os12g03880 LOC_Os11g37100 LOC_Os03g59660 LOC_Os05g41080 LOC_Os02g30800 LOC_Os05g06450 LOC_Os03g14720 LOC_Os12g39070 LOC_Os09g26340 LOC_Os05g43450 LOC_Os03g…
GO:0065003	P	macromolecular complex assembly	39	2366	224	45586	4.3e-11	2e-09	LOC_Os01g63940 LOC_Os05g28510 LOC_Os09g23730 LOC_Os05g46230 LOC_Os06g05660 LOC_Os06g06510 LOC_Os10g10990 LOC_Os02g12570 LOC_Os03g10070 LOC_Os07g08710 LOC_Os04g58240 LOC_Os02g45940 LOC_Os03g18190 LOC_Os05g38640 LOC_Os11g37100 LOC_Os03g59660 LOC_Os05g41080 LOC_Os02g30800 LOC_Os05g06450 LOC_Os03g14720 LOC_Os12g39070 LOC_Os09g26340 LOC_Os05g43450 LOC_Os03g16430 LOC_Os03g01530 LOC_Os05g23940 LOC_Os12g…
GO:0022607	P	cellular component assembly	39	2366	226	45586	5.7e-11	2.5e-09	LOC_Os01g63940 LOC_Os05g28510 LOC_Os09g23730 LOC_Os05g46230 LOC_Os06g05660 LOC_Os06g06510 LOC_Os10g10990 LOC_Os02g12570 LOC_Os03g10070 LOC_Os07g08710 LOC_Os04g58240 LOC_Os02g45940 LOC_Os03g18190 LOC_Os05g38640 LOC_Os11g37100 LOC_Os03g59660 LOC_Os05g41080 LOC_Os02g30800 LOC_Os05g06450 LOC_Os03g14720 LOC_Os12g39070 LOC_Os09g26340 LOC_Os05g43450 LOC_Os03g16430 LOC_Os03g01530 LOC_Os05g23940 LOC_Os12g…
GO:0006396	P	RNA processing	33	2366	171	45586	7.7e-11	3.4e-09	LOC_Os05g22260 LOC_Os11g20689 LOC_Os08g02130 LOC_Os07g44970 LOC_Os03g01110 LOC_Os04g42010 LOC_Os11g11070 LOC_Os04g02730 LOC_Os07g44190 LOC_Os02g01350 LOC_Os08g23430 LOC_Os11g45590 LOC_Os08g39600 LOC_Os02g44810 LOC_Os02g39700 LOC_Os11g37100 LOC_Os03g25450 LOC_Os12g34860 LOC_Os03g23909 LOC_Os01g72980 LOC_Os07g07310 LOC_Os06g04610 LOC_Os10g05220 LOC_Os05g36120 LOC_Os01g68120 LOC_Os11g13420 LOC_Os04g…
GO:0016071	P	mRNA metabolic process	18	2366	54	45586	1.3e-10	5.3e-09	LOC_Os08g05850 LOC_Os03g21140 LOC_Os02g40460 LOC_Os02g08090 LOC_Os02g03440 LOC_Os03g21160 LOC_Os03g13760 LOC_Os07g07310 LOC_Os11g43620 LOC_Os07g48410 LOC_Os11g37100 LOC_Os01g64690 LOC_Os05g24970 LOC_Os11g11070 LOC_Os07g07220 LOC_Os11g45590 LOC_Os02g37430 LOC_Os05g36120
GO:0009765	P	photosynthesis, light harvesting	11	2366	18	45586	1.7e-10	7e-09	LOC_Os06g21590 LOC_Os01g41710 LOC_Os02g10390 LOC_Os11g13890 LOC_Os09g26810 LOC_Os07g37240 LOC_Os04g38410 LOC_Os03g39610 LOC_Os01g64960 LOC_Os08g33820 LOC_Os07g37550
GO:0006333	P	chromatin assembly or disassembly	22	2366	84	45586	2.4e-10	9.4e-09	LOC_Os07g31450 LOC_Os09g23730 LOC_Os06g05660 LOC_Os06g06510 LOC_Os07g08710 LOC_Os10g17770 LOC_Os01g05900 LOC_Os02g45940 LOC_Os05g38640 LOC_Os06g08480 LOC_Os05g41080 LOC_Os09g26340 LOC_Os12g34510 LOC_Os05g46230 LOC_Os03g06670 LOC_Os08g38300 LOC_Os01g05970 LOC_Os05g36280 LOC_Os10g28230 LOC_Os11g34300 LOC_Os02g36710 LOC_Os06g01320
GO:0006325	P	chromatin organization	25	2366	113	45586	7.2e-10	2.8e-08	LOC_Os07g31450 LOC_Os09g23730 LOC_Os06g05660 LOC_Os06g06510 LOC_Os07g08710 LOC_Os10g17770 LOC_Os01g05900 LOC_Os05g05780 LOC_Os02g45940 LOC_Os01g27040 LOC_Os05g38640 LOC_Os06g08480 LOC_Os05g41080 LOC_Os09g26340 LOC_Os12g34510 LOC_Os05g46230 LOC_Os03g06670 LOC_Os08g38300 LOC_Os08g25570 LOC_Os01g05970 LOC_Os05g36280 LOC_Os10g28230 LOC_Os11g34300 LOC_Os02g36710 LOC_Os06g01320
GO:0032774	P	RNA biosynthetic process	85	2366	808	45586	1.6e-09	5.9e-08	LOC_Os12g42970 LOC_Os01g52680 LOC_Os04g41820 LOC_Os07g48660 LOC_Os05g25260 LOC_Os01g66030 LOC_Os02g34840 LOC_Os04g46450 LOC_Os04g47690 LOC_Os02g29550 LOC_Os07g10890 LOC_Os12g29520 LOC_Os05g38120 LOC_Os09g30070 LOC_Os07g22400 LOC_Os10g10990 LOC_Os06g15480 LOC_Os01g74540 LOC_Os01g40980 LOC_Os12g41860 LOC_Os03g21800 LOC_Os12g06200 LOC_Os06g48534 LOC_Os07g42400 LOC_Os09g20350 LOC_Os01g70270 LOC_Os04g…
GO:0006351	P	transcription, DNA-dependent	83	2366	806	45586	6.2e-09	2.3e-07	LOC_Os12g42970 LOC_Os01g52680 LOC_Os04g41820 LOC_Os07g48660 LOC_Os05g25260 LOC_Os01g66030 LOC_Os02g34840 LOC_Os04g46450 LOC_Os04g47690 LOC_Os02g29550 LOC_Os12g29520 LOC_Os05g38120 LOC_Os09g30070 LOC_Os07g10890 LOC_Os10g10990 LOC_Os06g15480 LOC_Os01g74540 LOC_Os01g40980 LOC_Os12g41860 LOC_Os03g21800 LOC_Os12g06200 LOC_Os06g48534 LOC_Os07g42400 LOC_Os09g20350 LOC_Os01g70270 LOC_Os04g31730 LOC_Os01g…
GO:0006323	P	DNA packaging	18	2366	71	45586	1.7e-08	6.2e-07	LOC_Os08g38300 LOC_Os07g46540 LOC_Os01g05970 LOC_Os07g08710 LOC_Os05g36280 LOC_Os01g05900 LOC_Os09g26340 LOC_Os10g28230 LOC_Os02g45940 LOC_Os09g23730 LOC_Os12g34510 LOC_Os06g05660 LOC_Os06g06510 LOC_Os05g46230 LOC_Os05g38640 LOC_Os05g41080 LOC_Os02g36710 LOC_Os03g06670
GO:0006355	P	regulation of transcription, DNA-dependent	78	2366	773	45586	4e-08	1.4e-06	LOC_Os12g42970 LOC_Os01g52680 LOC_Os04g41820 LOC_Os07g48660 LOC_Os05g25260 LOC_Os01g66030 LOC_Os02g34840 LOC_Os04g46450 LOC_Os04g47690 LOC_Os02g29550 LOC_Os12g29520 LOC_Os05g38120 LOC_Os09g30070 LOC_Os07g10890 LOC_Os06g15480 LOC_Os01g74540 LOC_Os01g40980 LOC_Os12g41860 LOC_Os03g21800 LOC_Os12g06200 LOC_Os06g48534 LOC_Os07g42400 LOC_Os09g20350 LOC_Os01g70270 LOC_Os04g31730 LOC_Os01g52540 LOC_Os01g…
GO:0051252	P	regulation of RNA metabolic process	78	2366	776	45586	4.6e-08	1.6e-06	LOC_Os12g42970 LOC_Os01g52680 LOC_Os04g41820 LOC_Os07g48660 LOC_Os05g25260 LOC_Os01g66030 LOC_Os02g34840 LOC_Os04g46450 LOC_Os04g47690 LOC_Os02g29550 LOC_Os12g29520 LOC_Os05g38120 LOC_Os09g30070 LOC_Os07g10890 LOC_Os06g15480 LOC_Os01g74540 LOC_Os01g40980 LOC_Os12g41860 LOC_Os03g21800 LOC_Os12g06200 LOC_Os06g48534 LOC_Os07g42400 LOC_Os09g20350 LOC_Os01g70270 LOC_Os04g31730 LOC_Os01g52540 LOC_Os01g…
GO:0006457	P	protein folding	31	2366	198	45586	5e-08	1.7e-06	LOC_Os02g07220 LOC_Os01g69930 LOC_Os04g35180 LOC_Os03g60790 LOC_Os08g44330 LOC_Os01g70460 LOC_Os04g46620 LOC_Os06g47320 LOC_Os03g42220 LOC_Os06g20320 LOC_Os02g02550 LOC_Os01g51710 LOC_Os08g36140 LOC_Os02g30620 LOC_Os05g26902 LOC_Os06g11440 LOC_Os08g19610 LOC_Os06g45340 LOC_Os07g37830 LOC_Os07g04160 LOC_Os03g14040 LOC_Os09g34000 LOC_Os02g56040 LOC_Os05g05470 LOC_Os11g37000 LOC_Os01g27740 LOC_Os02g…
GO:0034621	P	cellular macromolecular complex subunit organization	26	2366	149	45586	6.2e-08	2.1e-06	LOC_Os05g28510 LOC_Os09g23730 LOC_Os06g05660 LOC_Os06g06510 LOC_Os07g08710 LOC_Os07g36250 LOC_Os01g05900 LOC_Os02g45940 LOC_Os05g38640 LOC_Os11g37100 LOC_Os05g06450 LOC_Os05g41080 LOC_Os11g43600 LOC_Os03g18190 LOC_Os09g26340 LOC_Os03g01530 LOC_Os12g34510 LOC_Os05g46230 LOC_Os01g18050 LOC_Os03g06670 LOC_Os08g38300 LOC_Os01g05970 LOC_Os05g36280 LOC_Os10g28230 LOC_Os12g04270 LOC_Os02g36710
GO:0065004	P	protein-DNA complex assembly	17	2366	70	45586	8.4e-08	2.5e-06	LOC_Os08g38300 LOC_Os09g23730 LOC_Os01g05970 LOC_Os07g08710 LOC_Os05g36280 LOC_Os01g05900 LOC_Os09g26340 LOC_Os10g28230 LOC_Os02g45940 LOC_Os12g34510 LOC_Os06g05660 LOC_Os06g06510 LOC_Os05g46230 LOC_Os05g38640 LOC_Os05g41080 LOC_Os02g36710 LOC_Os03g06670
GO:0034728	P	nucleosome organization	17	2366	70	45586	8.4e-08	2.5e-06	LOC_Os08g38300 LOC_Os09g23730 LOC_Os01g05970 LOC_Os07g08710 LOC_Os05g36280 LOC_Os01g05900 LOC_Os09g26340 LOC_Os10g28230 LOC_Os02g45940 LOC_Os12g34510 LOC_Os06g05660 LOC_Os06g06510 LOC_Os05g46230 LOC_Os05g38640 LOC_Os05g41080 LOC_Os02g36710 LOC_Os03g06670
GO:0031497	P	chromatin assembly	17	2366	70	45586	8.4e-08	2.5e-06	LOC_Os08g38300 LOC_Os09g23730 LOC_Os01g05970 LOC_Os07g08710 LOC_Os05g36280 LOC_Os01g05900 LOC_Os09g26340 LOC_Os10g28230 LOC_Os02g45940 LOC_Os12g34510 LOC_Os06g05660 LOC_Os06g06510 LOC_Os05g46230 LOC_Os05g38640 LOC_Os05g41080 LOC_Os02g36710 LOC_Os03g06670
GO:0006334	P	nucleosome assembly	17	2366	70	45586	8.4e-08	2.5e-06	LOC_Os08g38300 LOC_Os09g23730 LOC_Os01g05970 LOC_Os07g08710 LOC_Os05g36280 LOC_Os01g05900 LOC_Os09g26340 LOC_Os10g28230 LOC_Os02g45940 LOC_Os12g34510 LOC_Os06g05660 LOC_Os06g06510 LOC_Os05g46230 LOC_Os05g38640 LOC_Os05g41080 LOC_Os02g36710 LOC_Os03g06670
GO:0006298	P	mismatch repair	8	2366	14	45586	1.2e-07	3.6e-06	LOC_Os01g08540 LOC_Os04g58630 LOC_Os02g37920 LOC_Os10g36530 LOC_Os04g58410 LOC_Os05g19270 LOC_Os04g42784 LOC_Os01g72880
GO:0034622	P	cellular macromolecular complex assembly	24	2366	136	45586	1.6e-07	4.6e-06	LOC_Os05g28510 LOC_Os09g23730 LOC_Os06g05660 LOC_Os06g06510 LOC_Os07g08710 LOC_Os01g05900 LOC_Os02g45940 LOC_Os05g38640 LOC_Os11g37100 LOC_Os05g06450 LOC_Os05g41080 LOC_Os03g18190 LOC_Os09g26340 LOC_Os03g01530 LOC_Os12g34510 LOC_Os05g46230 LOC_Os01g18050 LOC_Os03g06670 LOC_Os08g38300 LOC_Os01g05970 LOC_Os05g36280 LOC_Os10g28230 LOC_Os12g04270 LOC_Os02g36710
GO:0034660	P	ncRNA metabolic process	27	2366	167	45586	1.8e-07	5.1e-06	LOC_Os02g33500 LOC_Os03g25450 LOC_Os07g30200 LOC_Os06g01400 LOC_Os05g26660 LOC_Os04g02730 LOC_Os07g44190 LOC_Os03g11120 LOC_Os01g03020 LOC_Os02g41470 LOC_Os02g44810 LOC_Os01g72980 LOC_Os07g47860 LOC_Os02g02860 LOC_Os12g34860 LOC_Os06g13660 LOC_Os11g39670 LOC_Os06g04610 LOC_Os10g05220 LOC_Os02g51830 LOC_Os01g06020 LOC_Os09g38420 LOC_Os05g08990 LOC_Os03g48850 LOC_Os07g47300 LOC_Os05g49130 LOC_Os02g…
GO:0044267	P	cellular protein metabolic process	221	2366	2971	45586	2.9e-07	8.3e-06	LOC_Os01g68870 LOC_Os01g69930 LOC_Os05g18750 LOC_Os12g41780 LOC_Os02g58390 LOC_Os02g51180 LOC_Os03g21730 LOC_Os09g34010 LOC_Os12g35630 LOC_Os02g18840 LOC_Os12g37610 LOC_Os04g32710 LOC_Os07g36250 LOC_Os02g57080 LOC_Os06g47320 LOC_Os12g29580 LOC_Os11g34210 LOC_Os11g09160 LOC_Os06g43790 LOC_Os12g01200 LOC_Os06g03790 LOC_Os12g03880 LOC_Os11g43600 LOC_Os03g09270 LOC_Os10g41390 LOC_Os06g10230 LOC_Os07g…
GO:0006399	P	tRNA metabolic process	24	2366	142	45586	3.6e-07	9.9e-06	LOC_Os02g33500 LOC_Os03g25450 LOC_Os07g30200 LOC_Os06g01400 LOC_Os05g26660 LOC_Os04g02730 LOC_Os07g44190 LOC_Os03g11120 LOC_Os01g03020 LOC_Os02g41470 LOC_Os02g44810 LOC_Os01g72980 LOC_Os07g47860 LOC_Os02g02860 LOC_Os12g34860 LOC_Os06g13660 LOC_Os11g39670 LOC_Os10g05220 LOC_Os02g51830 LOC_Os01g06020 LOC_Os09g38420 LOC_Os05g08990 LOC_Os03g48850 LOC_Os07g47300
GO:0006418	P	tRNA aminoacylation for protein translation	18	2366	92	45586	1.1e-06	2.9e-05	LOC_Os07g47860 LOC_Os09g38420 LOC_Os02g02860 LOC_Os12g34860 LOC_Os02g33500 LOC_Os06g13660 LOC_Os02g41470 LOC_Os11g39670 LOC_Os07g30200 LOC_Os05g08990 LOC_Os01g06020 LOC_Os03g11120 LOC_Os06g01400 LOC_Os02g51830 LOC_Os05g26660 LOC_Os03g48850 LOC_Os07g47300 LOC_Os01g03020
GO:0043038	P	amino acid activation	18	2366	92	45586	1.1e-06	2.9e-05	LOC_Os07g47860 LOC_Os09g38420 LOC_Os02g02860 LOC_Os12g34860 LOC_Os02g33500 LOC_Os06g13660 LOC_Os02g41470 LOC_Os11g39670 LOC_Os07g30200 LOC_Os05g08990 LOC_Os01g06020 LOC_Os03g11120 LOC_Os06g01400 LOC_Os02g51830 LOC_Os05g26660 LOC_Os03g48850 LOC_Os07g47300 LOC_Os01g03020
GO:0043039	P	tRNA aminoacylation	18	2366	92	45586	1.1e-06	2.9e-05	LOC_Os07g47860 LOC_Os09g38420 LOC_Os02g02860 LOC_Os12g34860 LOC_Os02g33500 LOC_Os06g13660 LOC_Os02g41470 LOC_Os11g39670 LOC_Os07g30200 LOC_Os05g08990 LOC_Os01g06020 LOC_Os03g11120 LOC_Os06g01400 LOC_Os02g51830 LOC_Os05g26660 LOC_Os03g48850 LOC_Os07g47300 LOC_Os01g03020
GO:0006412	P	translation	66	2366	681	45586	1.6e-06	4e-05	LOC_Os07g38300 LOC_Os02g33500 LOC_Os04g52040 LOC_Os05g18750 LOC_Os10g41960 LOC_Os07g30200 LOC_Os06g01400 LOC_Os01g44980 LOC_Os01g14830 LOC_Os03g03360 LOC_Os09g34010 LOC_Os01g69950 LOC_Os01g06020 LOC_Os05g26660 LOC_Os12g35630 LOC_Os03g10070 LOC_Os12g37610 LOC_Os11g34210 LOC_Os07g47860 LOC_Os02g14059 LOC_Os03g11120 LOC_Os09g32450 LOC_Os01g54870 LOC_Os05g48410 LOC_Os03g44580 LOC_Os01g03020 LOC_Os02g…
GO:0065007	P	biological regulation	161	2366	2100	45586	1.7e-06	4.4e-05	LOC_Os10g25450 LOC_Os10g01570 LOC_Os06g39906 LOC_Os06g11970 LOC_Os02g34840 LOC_Os04g32960 LOC_Os04g46450 LOC_Os02g29550 LOC_Os12g29520 LOC_Os10g10990 LOC_Os01g52680 LOC_Os01g74540 LOC_Os07g08710 LOC_Os01g52540 LOC_Os03g11140 LOC_Os01g12860 LOC_Os03g54170 LOC_Os11g09160 LOC_Os03g51690 LOC_Os08g25799 LOC_Os02g30800 LOC_Os08g38970 LOC_Os01g08970 LOC_Os01g01600 LOC_Os02g33750 LOC_Os01g19694 LOC_Os07g…
GO:0006352	P	transcription initiation	11	2366	38	45586	2.4e-06	6e-05	LOC_Os05g43450 LOC_Os03g14720 LOC_Os12g39070 LOC_Os11g26160 LOC_Os01g63940 LOC_Os03g16430 LOC_Os10g10990 LOC_Os05g23940 LOC_Os03g32590 LOC_Os03g10070 LOC_Os02g30800
GO:0010033	P	response to organic substance	9	2366	26	45586	3.9e-06	8.8e-05	LOC_Os12g41950 LOC_Os04g36054 LOC_Os12g29520 LOC_Os04g56850 LOC_Os11g32110 LOC_Os02g35140 LOC_Os01g48060 LOC_Os01g70270 LOC_Os04g57610
GO:0006284	P	base-excision repair	8	2366	20	45586	3.8e-06	8.8e-05	LOC_Os06g43610 LOC_Os04g42290 LOC_Os06g44050 LOC_Os08g21330 LOC_Os12g10850 LOC_Os02g29380 LOC_Os05g37410 LOC_Os05g37350
GO:0009725	P	response to hormone stimulus	9	2366	26	45586	3.9e-06	8.8e-05	LOC_Os12g41950 LOC_Os04g36054 LOC_Os12g29520 LOC_Os04g56850 LOC_Os11g32110 LOC_Os02g35140 LOC_Os01g48060 LOC_Os01g70270 LOC_Os04g57610
GO:0050789	P	regulation of biological process	152	2366	1988	45586	3.7e-06	8.8e-05	LOC_Os10g01570 LOC_Os06g39906 LOC_Os06g11970 LOC_Os02g34840 LOC_Os04g32960 LOC_Os04g46450 LOC_Os02g29550 LOC_Os12g29520 LOC_Os10g10990 LOC_Os01g52680 LOC_Os01g74540 LOC_Os07g08710 LOC_Os01g52540 LOC_Os03g11140 LOC_Os01g12860 LOC_Os03g54170 LOC_Os11g09160 LOC_Os03g51690 LOC_Os08g25799 LOC_Os02g30800 LOC_Os08g38970 LOC_Os01g08970 LOC_Os01g01600 LOC_Os02g33750 LOC_Os01g19694 LOC_Os07g37750 LOC_Os07g…
GO:0009719	P	response to endogenous stimulus	9	2366	26	45586	3.9e-06	8.8e-05	LOC_Os12g41950 LOC_Os04g36054 LOC_Os12g29520 LOC_Os04g56850 LOC_Os11g32110 LOC_Os02g35140 LOC_Os01g48060 LOC_Os01g70270 LOC_Os04g57610
GO:0019538	P	protein metabolic process	278	2366	4043	45586	5.9e-06	0.00013	LOC_Os10g25450 LOC_Os01g68870 LOC_Os01g69930 LOC_Os06g05820 LOC_Os05g18750 LOC_Os12g41780 LOC_Os08g19610 LOC_Os03g12010 LOC_Os02g51180 LOC_Os01g18050 LOC_Os06g45820 LOC_Os05g34460 LOC_Os09g34010 LOC_Os12g35630 LOC_Os02g18840 LOC_Os12g37610 LOC_Os01g16530 LOC_Os03g38230 LOC_Os04g32710 LOC_Os07g36250 LOC_Os02g57080 LOC_Os06g47320 LOC_Os12g29580 LOC_Os11g31980 LOC_Os11g34210 LOC_Os11g09160 LOC_Os06g…
GO:0019684	P	photosynthesis, light reaction	12	2366	49	45586	5.9e-06	0.00013	LOC_Os06g21590 LOC_Os01g41710 LOC_Os02g10390 LOC_Os11g13890 LOC_Os09g26810 LOC_Os07g37240 LOC_Os01g31690 LOC_Os04g38410 LOC_Os03g39610 LOC_Os01g64960 LOC_Os08g33820 LOC_Os07g37550
GO:0050794	P	regulation of cellular process	143	2366	1898	45586	1.4e-05	0.0003	LOC_Os01g52680 LOC_Os06g39906 LOC_Os06g11970 LOC_Os02g34840 LOC_Os04g46450 LOC_Os02g29550 LOC_Os12g29520 LOC_Os10g10990 LOC_Os01g74540 LOC_Os07g08710 LOC_Os01g52540 LOC_Os03g11140 LOC_Os01g12860 LOC_Os03g54170 LOC_Os11g09160 LOC_Os03g51690 LOC_Os08g25799 LOC_Os02g30800 LOC_Os08g38970 LOC_Os01g08970 LOC_Os01g01600 LOC_Os02g33750 LOC_Os01g19694 LOC_Os07g37750 LOC_Os07g10890 LOC_Os08g37730 LOC_Os02g…
GO:0006265	P	DNA topological change	8	2366	24	45586	1.8e-05	0.0004	LOC_Os09g32450 LOC_Os02g27440 LOC_Os03g17610 LOC_Os07g06950 LOC_Os02g47150 LOC_Os03g54091 LOC_Os09g10770 LOC_Os01g40980
GO:0006350	P	transcription	123	2366	1598	45586	2e-05	0.00042	LOC_Os01g52680 LOC_Os06g39906 LOC_Os06g11970 LOC_Os02g34840 LOC_Os02g29550 LOC_Os12g29520 LOC_Os10g10990 LOC_Os01g74540 LOC_Os01g52540 LOC_Os01g12860 LOC_Os03g54170 LOC_Os11g09160 LOC_Os03g51690 LOC_Os08g25799 LOC_Os02g30800 LOC_Os12g36100 LOC_Os01g01600 LOC_Os02g33750 LOC_Os09g23730 LOC_Os01g19694 LOC_Os05g06490 LOC_Os07g10890 LOC_Os08g37730 LOC_Os02g55120 LOC_Os07g38300 LOC_Os06g09420 LOC_Os08g…
GO:0070271	P	protein complex biogenesis	21	2366	149	45586	3.3e-05	0.00069	LOC_Os01g18050 LOC_Os03g14720 LOC_Os12g39070 LOC_Os05g28510 LOC_Os04g58240 LOC_Os03g18190 LOC_Os03g16430 LOC_Os01g63940 LOC_Os03g01530 LOC_Os10g10990 LOC_Os05g23940 LOC_Os05g06450 LOC_Os08g08000 LOC_Os02g12570 LOC_Os03g32590 LOC_Os03g59660 LOC_Os12g04270 LOC_Os03g10070 LOC_Os02g30800 LOC_Os05g43450 LOC_Os11g26160
GO:0006461	P	protein complex assembly	21	2366	149	45586	3.3e-05	0.00069	LOC_Os01g18050 LOC_Os03g14720 LOC_Os12g39070 LOC_Os05g28510 LOC_Os04g58240 LOC_Os03g18190 LOC_Os03g16430 LOC_Os01g63940 LOC_Os03g01530 LOC_Os10g10990 LOC_Os05g23940 LOC_Os05g06450 LOC_Os08g08000 LOC_Os02g12570 LOC_Os03g32590 LOC_Os03g59660 LOC_Os12g04270 LOC_Os03g10070 LOC_Os02g30800 LOC_Os05g43450 LOC_Os11g26160
GO:0033014	P	tetrapyrrole biosynthetic process	9	2366	33	45586	3.4e-05	0.00069	LOC_Os08g41990 LOC_Os02g51080 LOC_Os10g35370 LOC_Os05g29760 LOC_Os03g20700 LOC_Os03g59640 LOC_Os01g18320 LOC_Os10g35840 LOC_Os06g04150
GO:0000279	P	M phase	7	2366	20	45586	4.4e-05	0.00087	LOC_Os01g07170 LOC_Os01g34870 LOC_Os04g40940 LOC_Os07g46540 LOC_Os03g38010 LOC_Os02g55570 LOC_Os02g40680
GO:0046148	P	pigment biosynthetic process	8	2366	27	45586	4.8e-05	0.00096	LOC_Os02g51080 LOC_Os10g35370 LOC_Os05g29760 LOC_Os02g40010 LOC_Os03g20700 LOC_Os03g59640 LOC_Os01g39960 LOC_Os06g04150
GO:0034641	P	cellular nitrogen compound metabolic process	45	2366	461	45586	5.2e-05	0.001	LOC_Os04g56400 LOC_Os02g33500 LOC_Os12g01200 LOC_Os07g30200 LOC_Os06g01400 LOC_Os01g73450 LOC_Os05g26660 LOC_Os12g34860 LOC_Os06g04150 LOC_Os05g38570 LOC_Os07g47860 LOC_Os03g11120 LOC_Os01g39270 LOC_Os01g03020 LOC_Os02g41470 LOC_Os03g20700 LOC_Os03g59640 LOC_Os11g03470 LOC_Os05g29760 LOC_Os04g53230 LOC_Os01g51410 LOC_Os02g02860 LOC_Os10g37180 LOC_Os10g35370 LOC_Os06g13660 LOC_Os03g52840 LOC_Os11g…
GO:0022403	P	cell cycle phase	7	2366	21	45586	6.2e-05	0.0012	LOC_Os01g07170 LOC_Os01g34870 LOC_Os04g40940 LOC_Os07g46540 LOC_Os03g38010 LOC_Os02g55570 LOC_Os02g40680
GO:0015995	P	chlorophyll biosynthetic process	5	2366	10	45586	7.7e-05	0.0015	LOC_Os06g04150 LOC_Os03g20700 LOC_Os03g59640 LOC_Os02g51080 LOC_Os10g35370
GO:0060255	P	regulation of macromolecule metabolic process	119	2366	1612	45586	0.00014	0.0026	LOC_Os10g01570 LOC_Os06g39906 LOC_Os06g11970 LOC_Os02g34840 LOC_Os04g32960 LOC_Os02g29550 LOC_Os12g29520 LOC_Os10g10990 LOC_Os01g52680 LOC_Os01g74540 LOC_Os01g52540 LOC_Os01g12860 LOC_Os03g54170 LOC_Os11g09160 LOC_Os03g51690 LOC_Os08g25799 LOC_Os02g30800 LOC_Os01g08970 LOC_Os01g01600 LOC_Os02g33750 LOC_Os09g23730 LOC_Os01g19694 LOC_Os07g10890 LOC_Os08g37730 LOC_Os02g55120 LOC_Os02g56130 LOC_Os07g…
GO:0019222	P	regulation of metabolic process	120	2366	1630	45586	0.00015	0.0026	LOC_Os10g01570 LOC_Os06g39906 LOC_Os06g11970 LOC_Os02g34840 LOC_Os04g32960 LOC_Os02g29550 LOC_Os12g29520 LOC_Os10g10990 LOC_Os01g52680 LOC_Os01g74540 LOC_Os01g52540 LOC_Os01g12860 LOC_Os03g54170 LOC_Os11g09160 LOC_Os03g51690 LOC_Os08g25799 LOC_Os02g30800 LOC_Os01g08970 LOC_Os01g01600 LOC_Os02g33750 LOC_Os09g23730 LOC_Os01g19694 LOC_Os07g10890 LOC_Os08g37730 LOC_Os02g55120 LOC_Os02g56130 LOC_Os07g…
GO:0000087	P	M phase of mitotic cell cycle	6	2366	17	45586	0.00015	0.0026	LOC_Os01g07170 LOC_Os01g34870 LOC_Os04g40940 LOC_Os07g46540 LOC_Os03g38010 LOC_Os02g40680
GO:0007067	P	mitosis	6	2366	17	45586	0.00015	0.0026	LOC_Os01g07170 LOC_Os01g34870 LOC_Os04g40940 LOC_Os07g46540 LOC_Os03g38010 LOC_Os02g40680
GO:0000280	P	nuclear division	6	2366	17	45586	0.00015	0.0026	LOC_Os01g07170 LOC_Os01g34870 LOC_Os04g40940 LOC_Os07g46540 LOC_Os03g38010 LOC_Os02g40680
GO:0006779	P	porphyrin biosynthetic process	7	2366	24	45586	0.00016	0.0029	LOC_Os02g51080 LOC_Os10g35370 LOC_Os05g29760 LOC_Os03g20700 LOC_Os03g59640 LOC_Os01g18320 LOC_Os06g04150
GO:0033013	P	tetrapyrrole metabolic process	9	2366	40	45586	0.00017	0.003	LOC_Os08g41990 LOC_Os02g51080 LOC_Os10g35370 LOC_Os05g29760 LOC_Os03g20700 LOC_Os03g59640 LOC_Os01g18320 LOC_Os10g35840 LOC_Os06g04150
GO:0022402	P	cell cycle process	7	2366	25	45586	0.00021	0.0036	LOC_Os01g07170 LOC_Os01g34870 LOC_Os04g40940 LOC_Os07g46540 LOC_Os03g38010 LOC_Os02g55570 LOC_Os02g40680
GO:0000278	P	mitotic cell cycle	6	2366	18	45586	0.00021	0.0036	LOC_Os01g07170 LOC_Os01g34870 LOC_Os04g40940 LOC_Os07g46540 LOC_Os03g38010 LOC_Os02g40680
GO:0019219	P	regulation of nucleobase, nucleoside, nucleotide and nucleic acid metabolic process	111	2366	1501	45586	0.00021	0.0036	LOC_Os01g52680 LOC_Os06g39906 LOC_Os06g11970 LOC_Os02g34840 LOC_Os02g29550 LOC_Os12g29520 LOC_Os10g10990 LOC_Os01g74540 LOC_Os01g52540 LOC_Os01g12860 LOC_Os03g54170 LOC_Os11g09160 LOC_Os03g51690 LOC_Os08g25799 LOC_Os02g30800 LOC_Os01g08970 LOC_Os01g01600 LOC_Os02g33750 LOC_Os09g23730 LOC_Os01g19694 LOC_Os07g10890 LOC_Os08g37730 LOC_Os02g55120 LOC_Os02g56130 LOC_Os07g38300 LOC_Os06g09420 LOC_Os08g…
GO:0051171	P	regulation of nitrogen compound metabolic process	111	2366	1501	45586	0.00021	0.0036	LOC_Os01g52680 LOC_Os06g39906 LOC_Os06g11970 LOC_Os02g34840 LOC_Os02g29550 LOC_Os12g29520 LOC_Os10g10990 LOC_Os01g74540 LOC_Os01g52540 LOC_Os01g12860 LOC_Os03g54170 LOC_Os11g09160 LOC_Os03g51690 LOC_Os08g25799 LOC_Os02g30800 LOC_Os01g08970 LOC_Os01g01600 LOC_Os02g33750 LOC_Os09g23730 LOC_Os01g19694 LOC_Os07g10890 LOC_Os08g37730 LOC_Os02g55120 LOC_Os02g56130 LOC_Os07g38300 LOC_Os06g09420 LOC_Os08g…
GO:0045449	P	regulation of transcription	110	2366	1495	45586	0.00027	0.0043	LOC_Os01g52680 LOC_Os06g39906 LOC_Os06g11970 LOC_Os02g34840 LOC_Os02g29550 LOC_Os12g29520 LOC_Os10g10990 LOC_Os01g74540 LOC_Os01g52540 LOC_Os01g12860 LOC_Os03g54170 LOC_Os11g09160 LOC_Os03g51690 LOC_Os08g25799 LOC_Os02g30800 LOC_Os01g08970 LOC_Os01g01600 LOC_Os02g33750 LOC_Os09g23730 LOC_Os01g19694 LOC_Os07g10890 LOC_Os08g37730 LOC_Os02g55120 LOC_Os07g38300 LOC_Os06g09420 LOC_Os08g43090 LOC_Os02g…
GO:0010468	P	regulation of gene expression	114	2366	1559	45586	0.00027	0.0043	LOC_Os10g01570 LOC_Os06g39906 LOC_Os06g11970 LOC_Os02g34840 LOC_Os04g32960 LOC_Os02g29550 LOC_Os12g29520 LOC_Os10g10990 LOC_Os01g52680 LOC_Os01g74540 LOC_Os01g52540 LOC_Os01g12860 LOC_Os03g54170 LOC_Os11g09160 LOC_Os03g51690 LOC_Os08g25799 LOC_Os02g30800 LOC_Os01g08970 LOC_Os01g01600 LOC_Os02g33750 LOC_Os09g23730 LOC_Os01g19694 LOC_Os07g10890 LOC_Os08g37730 LOC_Os02g55120 LOC_Os07g38300 LOC_Os07g…
GO:0042440	P	pigment metabolic process	8	2366	34	45586	0.00029	0.0046	LOC_Os02g51080 LOC_Os10g35370 LOC_Os05g29760 LOC_Os02g40010 LOC_Os03g20700 LOC_Os03g59640 LOC_Os01g39960 LOC_Os06g04150
GO:0006544	P	glycine metabolic process	5	2366	13	45586	0.00034	0.0055	LOC_Os01g51410 LOC_Os03g52840 LOC_Os11g29390 LOC_Os10g37180 LOC_Os04g53230
GO:0080090	P	regulation of primary metabolic process	115	2366	1589	45586	0.00036	0.0057	LOC_Os01g52680 LOC_Os06g39906 LOC_Os06g11970 LOC_Os02g34840 LOC_Os02g29550 LOC_Os12g29520 LOC_Os10g10990 LOC_Os01g74540 LOC_Os01g52540 LOC_Os01g12860 LOC_Os03g54170 LOC_Os11g09160 LOC_Os03g51690 LOC_Os08g25799 LOC_Os02g30800 LOC_Os01g08970 LOC_Os01g01600 LOC_Os02g33750 LOC_Os09g23730 LOC_Os01g19694 LOC_Os07g10890 LOC_Os08g37730 LOC_Os02g55120 LOC_Os02g56130 LOC_Os07g38300 LOC_Os06g09420 LOC_Os08g…
GO:0010556	P	regulation of macromolecule biosynthetic process	111	2366	1538	45586	0.00049	0.0076	LOC_Os01g52680 LOC_Os06g39906 LOC_Os06g11970 LOC_Os02g34840 LOC_Os02g29550 LOC_Os12g29520 LOC_Os10g10990 LOC_Os01g74540 LOC_Os01g52540 LOC_Os01g12860 LOC_Os03g54170 LOC_Os11g09160 LOC_Os03g51690 LOC_Os08g25799 LOC_Os02g30800 LOC_Os01g08970 LOC_Os01g01600 LOC_Os02g33750 LOC_Os09g23730 LOC_Os01g19694 LOC_Os07g10890 LOC_Os08g37730 LOC_Os02g55120 LOC_Os02g56130 LOC_Os07g38300 LOC_Os06g09420 LOC_Os08g…
GO:0009889	P	regulation of biosynthetic process	111	2366	1538	45586	0.00049	0.0076	LOC_Os01g52680 LOC_Os06g39906 LOC_Os06g11970 LOC_Os02g34840 LOC_Os02g29550 LOC_Os12g29520 LOC_Os10g10990 LOC_Os01g74540 LOC_Os01g52540 LOC_Os01g12860 LOC_Os03g54170 LOC_Os11g09160 LOC_Os03g51690 LOC_Os08g25799 LOC_Os02g30800 LOC_Os01g08970 LOC_Os01g01600 LOC_Os02g33750 LOC_Os09g23730 LOC_Os01g19694 LOC_Os07g10890 LOC_Os08g37730 LOC_Os02g55120 LOC_Os02g56130 LOC_Os07g38300 LOC_Os06g09420 LOC_Os08g…
GO:0031326	P	regulation of cellular biosynthetic process	111	2366	1538	45586	0.00049	0.0076	LOC_Os01g52680 LOC_Os06g39906 LOC_Os06g11970 LOC_Os02g34840 LOC_Os02g29550 LOC_Os12g29520 LOC_Os10g10990 LOC_Os01g74540 LOC_Os01g52540 LOC_Os01g12860 LOC_Os03g54170 LOC_Os11g09160 LOC_Os03g51690 LOC_Os08g25799 LOC_Os02g30800 LOC_Os01g08970 LOC_Os01g01600 LOC_Os02g33750 LOC_Os09g23730 LOC_Os01g19694 LOC_Os07g10890 LOC_Os08g37730 LOC_Os02g55120 LOC_Os02g56130 LOC_Os07g38300 LOC_Os06g09420 LOC_Os08g…
GO:0048285	P	organelle fission	6	2366	21	45586	0.00054	0.0082	LOC_Os01g07170 LOC_Os01g34870 LOC_Os04g40940 LOC_Os07g46540 LOC_Os03g38010 LOC_Os02g40680
GO:0031323	P	regulation of cellular metabolic process	112	2366	1560	45586	0.00056	0.0084	LOC_Os01g52680 LOC_Os06g39906 LOC_Os06g11970 LOC_Os02g34840 LOC_Os02g29550 LOC_Os12g29520 LOC_Os10g10990 LOC_Os01g74540 LOC_Os01g52540 LOC_Os01g12860 LOC_Os03g54170 LOC_Os11g09160 LOC_Os03g51690 LOC_Os08g25799 LOC_Os02g30800 LOC_Os01g08970 LOC_Os01g01600 LOC_Os02g33750 LOC_Os09g23730 LOC_Os01g19694 LOC_Os07g10890 LOC_Os08g37730 LOC_Os02g55120 LOC_Os02g56130 LOC_Os07g38300 LOC_Os06g09420 LOC_Os08g…
GO:0007049	P	cell cycle	7	2366	29	45586	0.00058	0.0086	LOC_Os01g07170 LOC_Os01g34870 LOC_Os04g40940 LOC_Os07g46540 LOC_Os03g38010 LOC_Os02g55570 LOC_Os02g40680
GO:0006289	P	nucleotide-excision repair	6	2366	22	45586	0.00071	0.01	LOC_Os12g12850 LOC_Os06g43610 LOC_Os08g21330 LOC_Os05g05260 LOC_Os02g08300 LOC_Os08g07540
GO:0006778	P	porphyrin metabolic process	7	2366	31	45586	0.00089	0.013	LOC_Os02g51080 LOC_Os10g35370 LOC_Os05g29760 LOC_Os03g20700 LOC_Os03g59640 LOC_Os01g18320 LOC_Os06g04150
GO:0015994	P	chlorophyll metabolic process	5	2366	16	45586	0.001	0.015	LOC_Os06g04150 LOC_Os03g20700 LOC_Os03g59640 LOC_Os02g51080 LOC_Os10g35370
GO:0006366	P	transcription from RNA polymerase II promoter	5	2366	17	45586	0.0014	0.02	LOC_Os05g41510 LOC_Os12g39070 LOC_Os05g43450 LOC_Os10g10990 LOC_Os03g14720
GO:0006520	P	cellular amino acid metabolic process	30	2366	319	45586	0.0014	0.02	LOC_Os04g56400 LOC_Os02g33500 LOC_Os07g30200 LOC_Os06g01400 LOC_Os01g73450 LOC_Os05g26660 LOC_Os12g34860 LOC_Os07g47860 LOC_Os03g11120 LOC_Os01g39270 LOC_Os01g03020 LOC_Os02g41470 LOC_Os11g03470 LOC_Os04g53230 LOC_Os01g51410 LOC_Os02g02860 LOC_Os10g37180 LOC_Os06g13660 LOC_Os03g52840 LOC_Os11g39670 LOC_Os12g18900 LOC_Os02g51830 LOC_Os01g06020 LOC_Os09g38420 LOC_Os07g44400 LOC_Os05g08990 LOC_Os11g…
GO:0006605	P	protein targeting	8	2366	45	45586	0.002	0.028	LOC_Os11g05556 LOC_Os02g50790 LOC_Os11g05552 LOC_Os01g72800 LOC_Os05g28510 LOC_Os01g52250 LOC_Os03g18190 LOC_Os01g21820
GO:0032011	P	ARF protein signal transduction	5	2366	20	45586	0.003	0.042	LOC_Os02g49070 LOC_Os07g37750 LOC_Os05g31720 LOC_Os09g33600 LOC_Os08g42530
GO:0032012	P	regulation of ARF protein signal transduction	5	2366	20	45586	0.003	0.042	LOC_Os02g49070 LOC_Os07g37750 LOC_Os05g31720 LOC_Os09g33600 LOC_Os08g42530
GO:0022613	P	ribonucleoprotein complex biogenesis	8	2366	48	45586	0.0031	0.042	LOC_Os03g17580 LOC_Os08g03640 LOC_Os03g21530 LOC_Os12g03880 LOC_Os11g37100 LOC_Os06g04610 LOC_Os05g49130 LOC_Os02g03050
GO:0044106	P	cellular amine metabolic process	31	2366	352	45586	0.0033	0.045	LOC_Os04g56400 LOC_Os02g33500 LOC_Os12g01200 LOC_Os07g30200 LOC_Os06g01400 LOC_Os01g73450 LOC_Os05g26660 LOC_Os12g34860 LOC_Os07g47860 LOC_Os03g11120 LOC_Os01g39270 LOC_Os01g03020 LOC_Os02g41470 LOC_Os11g03470 LOC_Os04g53230 LOC_Os01g51410 LOC_Os02g02860 LOC_Os10g37180 LOC_Os06g13660 LOC_Os03g52840 LOC_Os11g39670 LOC_Os12g18900 LOC_Os02g51830 LOC_Os01g06020 LOC_Os09g38420 LOC_Os07g44400 LOC_Os05g…
GO:0050790	P	regulation of catalytic activity	13	2366	106	45586	0.0035	0.046	LOC_Os02g56570 LOC_Os05g31720 LOC_Os10g25450 LOC_Os02g49070 LOC_Os06g45080 LOC_Os09g33600 LOC_Os08g42530 LOC_Os08g35090 LOC_Os03g55350 LOC_Os01g56320 LOC_Os09g36110 LOC_Os06g48650 LOC_Os03g16900
GO:0007010	P	cytoskeleton organization	8	2366	49	45586	0.0035	0.047	LOC_Os04g51440 LOC_Os09g34180 LOC_Os07g36150 LOC_Os09g27370 LOC_Os10g02980 LOC_Os04g47906 LOC_Os08g34780 LOC_Os07g23200
GO:0065009	P	regulation of molecular function	13	2366	107	45586	0.0038	0.049	LOC_Os02g56570 LOC_Os05g31720 LOC_Os10g25450 LOC_Os02g49070 LOC_Os06g45080 LOC_Os09g33600 LOC_Os08g42530 LOC_Os08g35090 LOC_Os03g55350 LOC_Os01g56320 LOC_Os09g36110 LOC_Os06g48650 LOC_Os03g16900
GO:0033365	P	protein localization in organelle	7	2366	40	45586	0.0042	0.055	LOC_Os11g05556 LOC_Os02g50790 LOC_Os11g05552 LOC_Os01g72800 LOC_Os05g28510 LOC_Os01g52250 LOC_Os03g18190
GO:0043436	P	oxoacid metabolic process	36	2366	433	45586	0.0043	0.055	LOC_Os03g60460 LOC_Os02g33500 LOC_Os07g30200 LOC_Os02g30200 LOC_Os06g01400 LOC_Os01g73450 LOC_Os04g56400 LOC_Os05g26660 LOC_Os12g34860 LOC_Os07g47860 LOC_Os03g11120 LOC_Os06g13660 LOC_Os01g03020 LOC_Os02g41470 LOC_Os12g34890 LOC_Os11g03470 LOC_Os12g18900 LOC_Os04g53230 LOC_Os01g51410 LOC_Os02g02860 LOC_Os10g37180 LOC_Os01g39270 LOC_Os03g52840 LOC_Os11g39670 LOC_Os08g43060 LOC_Os02g51830 LOC_Os03g…
GO:0019752	P	carboxylic acid metabolic process	36	2366	433	45586	0.0043	0.055	LOC_Os03g60460 LOC_Os02g33500 LOC_Os07g30200 LOC_Os02g30200 LOC_Os06g01400 LOC_Os01g73450 LOC_Os04g56400 LOC_Os05g26660 LOC_Os12g34860 LOC_Os07g47860 LOC_Os03g11120 LOC_Os06g13660 LOC_Os01g03020 LOC_Os02g41470 LOC_Os12g34890 LOC_Os11g03470 LOC_Os12g18900 LOC_Os04g53230 LOC_Os01g51410 LOC_Os02g02860 LOC_Os10g37180 LOC_Os01g39270 LOC_Os03g52840 LOC_Os11g39670 LOC_Os08g43060 LOC_Os02g51830 LOC_Os03g…
GO:0006082	P	organic acid metabolic process	36	2366	434	45586	0.0045	0.057	LOC_Os03g60460 LOC_Os02g33500 LOC_Os07g30200 LOC_Os02g30200 LOC_Os06g01400 LOC_Os01g73450 LOC_Os04g56400 LOC_Os05g26660 LOC_Os12g34860 LOC_Os07g47860 LOC_Os03g11120 LOC_Os06g13660 LOC_Os01g03020 LOC_Os02g41470 LOC_Os12g34890 LOC_Os11g03470 LOC_Os12g18900 LOC_Os04g53230 LOC_Os01g51410 LOC_Os02g02860 LOC_Os10g37180 LOC_Os01g39270 LOC_Os03g52840 LOC_Os11g39670 LOC_Os08g43060 LOC_Os02g51830 LOC_Os03g…
GO:0042180	P	cellular ketone metabolic process	36	2366	437	45586	0.005	0.063	LOC_Os03g60460 LOC_Os02g33500 LOC_Os07g30200 LOC_Os02g30200 LOC_Os06g01400 LOC_Os01g73450 LOC_Os04g56400 LOC_Os05g26660 LOC_Os12g34860 LOC_Os07g47860 LOC_Os03g11120 LOC_Os06g13660 LOC_Os01g03020 LOC_Os02g41470 LOC_Os12g34890 LOC_Os11g03470 LOC_Os12g18900 LOC_Os04g53230 LOC_Os01g51410 LOC_Os02g02860 LOC_Os10g37180 LOC_Os01g39270 LOC_Os03g52840 LOC_Os11g39670 LOC_Os08g43060 LOC_Os02g51830 LOC_Os03g…
GO:0043087	P	regulation of GTPase activity	7	2366	42	45586	0.0055	0.069	LOC_Os02g56570 LOC_Os05g31720 LOC_Os02g49070 LOC_Os06g45080 LOC_Os09g33600 LOC_Os08g42530 LOC_Os03g16900
GO:0044281	P	small molecule metabolic process	64	2366	884	45586	0.0058	0.072	LOC_Os03g60460 LOC_Os10g01570 LOC_Os02g33500 LOC_Os07g30200 LOC_Os02g30200 LOC_Os06g01400 LOC_Os12g08730 LOC_Os01g73450 LOC_Os07g13980 LOC_Os04g56400 LOC_Os05g40420 LOC_Os03g49220 LOC_Os06g04510 LOC_Os01g46570 LOC_Os10g37180 LOC_Os05g38570 LOC_Os07g47860 LOC_Os03g11120 LOC_Os09g19930 LOC_Os06g13660 LOC_Os05g41640 LOC_Os02g40010 LOC_Os02g48330 LOC_Os01g03020 LOC_Os02g41470 LOC_Os12g34890 LOC_Os03g…
GO:0034470	P	ncRNA processing	10	2366	76	45586	0.0059	0.073	LOC_Os04g02730 LOC_Os07g44190 LOC_Os12g34860 LOC_Os03g25450 LOC_Os01g72980 LOC_Os02g44810 LOC_Os06g04610 LOC_Os10g05220 LOC_Os05g49130 LOC_Os02g03050
GO:0051056	P	regulation of small GTPase mediated signal transduction	7	2366	43	45586	0.0063	0.075	LOC_Os02g56570 LOC_Os05g31720 LOC_Os02g49070 LOC_Os06g45080 LOC_Os09g33600 LOC_Os08g42530 LOC_Os07g37750
GO:0051336	P	regulation of hydrolase activity	7	2366	43	45586	0.0063	0.075	LOC_Os02g56570 LOC_Os05g31720 LOC_Os02g49070 LOC_Os06g45080 LOC_Os09g33600 LOC_Os08g42530 LOC_Os03g16900
GO:0046578	P	regulation of Ras protein signal transduction	7	2366	43	45586	0.0063	0.075	LOC_Os02g56570 LOC_Os05g31720 LOC_Os02g49070 LOC_Os06g45080 LOC_Os09g33600 LOC_Os08g42530 LOC_Os07g37750
GO:0007265	P	Ras protein signal transduction	7	2366	43	45586	0.0063	0.075	LOC_Os02g56570 LOC_Os05g31720 LOC_Os02g49070 LOC_Os06g45080 LOC_Os09g33600 LOC_Os08g42530 LOC_Os07g37750
GO:0044248	P	cellular catabolic process	27	2366	309	45586	0.0064	0.076	LOC_Os06g04510 LOC_Os12g01200 LOC_Os01g74000 LOC_Os02g51180 LOC_Os06g08530 LOC_Os05g41640 LOC_Os02g08300 LOC_Os07g46560 LOC_Os05g40420 LOC_Os02g14730 LOC_Os07g06950 LOC_Os09g36830 LOC_Os07g12640 LOC_Os04g53230 LOC_Os10g37180 LOC_Os01g39270 LOC_Os08g41630 LOC_Os01g08200 LOC_Os07g07310 LOC_Os04g38600 LOC_Os11g07020 LOC_Os02g40460 LOC_Os01g55350 LOC_Os01g02050 LOC_Os08g41530 LOC_Os03g24040 LOC_Os05g…
GO:0006519	P	cellular amino acid and derivative metabolic process	31	2366	372	45586	0.0073	0.086	LOC_Os04g56400 LOC_Os02g33500 LOC_Os07g30200 LOC_Os06g01400 LOC_Os01g73450 LOC_Os05g26660 LOC_Os12g34860 LOC_Os07g47860 LOC_Os03g11120 LOC_Os01g39270 LOC_Os01g03020 LOC_Os02g41470 LOC_Os11g03470 LOC_Os04g53230 LOC_Os01g51410 LOC_Os02g02860 LOC_Os10g37180 LOC_Os06g13660 LOC_Os03g52840 LOC_Os11g39670 LOC_Os12g18900 LOC_Os02g51830 LOC_Os01g06020 LOC_Os09g38420 LOC_Os07g44400 LOC_Os05g08990 LOC_Os11g…
GO:0009451	P	RNA modification	5	2366	25	45586	0.0084	0.097	LOC_Os10g05220 LOC_Os07g44190 LOC_Os02g03050 LOC_Os02g44810 LOC_Os03g25450
GO:0018130	P	heterocycle biosynthetic process	10	2366	80	45586	0.0085	0.097	LOC_Os08g41990 LOC_Os02g51080 LOC_Os10g35370 LOC_Os05g29760 LOC_Os02g40010 LOC_Os03g20700 LOC_Os03g59640 LOC_Os01g18320 LOC_Os10g35840 LOC_Os06g04150
GO:0009057	P	macromolecule catabolic process	27	2366	316	45586	0.0085	0.097	LOC_Os01g62500 LOC_Os06g04510 LOC_Os01g74000 LOC_Os02g51180 LOC_Os06g08530 LOC_Os04g21660 LOC_Os05g41640 LOC_Os06g45820 LOC_Os02g08300 LOC_Os07g46560 LOC_Os05g40420 LOC_Os02g14730 LOC_Os06g07630 LOC_Os07g06950 LOC_Os09g36830 LOC_Os01g43150 LOC_Os07g12640 LOC_Os01g39270 LOC_Os08g41630 LOC_Os01g08200 LOC_Os07g07310 LOC_Os04g38600 LOC_Os11g07020 LOC_Os02g40460 LOC_Os05g05700 LOC_Os03g24040 LOC_Os08g…
GO:0042254	P	ribosome biogenesis	7	2366	46	45586	0.0092	0.1	LOC_Os03g17580 LOC_Os08g03640 LOC_Os03g21530 LOC_Os12g03880 LOC_Os06g04610 LOC_Os05g49130 LOC_Os02g03050
GO:0009966	P	regulation of signal transduction	7	2366	46	45586	0.0092	0.1	LOC_Os02g56570 LOC_Os05g31720 LOC_Os02g49070 LOC_Os06g45080 LOC_Os09g33600 LOC_Os08g42530 LOC_Os07g37750
GO:0023051	P	regulation of signaling process	7	2366	46	45586	0.0092	0.1	LOC_Os02g56570 LOC_Os05g31720 LOC_Os02g49070 LOC_Os06g45080 LOC_Os09g33600 LOC_Os08g42530 LOC_Os07g37750
GO:0010646	P	regulation of cell communication	7	2366	46	45586	0.0092	0.1	LOC_Os02g56570 LOC_Os05g31720 LOC_Os02g49070 LOC_Os06g45080 LOC_Os09g33600 LOC_Os08g42530 LOC_Os07g37750
GO:0009069	P	serine family amino acid metabolic process	6	2366	36	45586	0.01	0.11	LOC_Os01g51410 LOC_Os10g37180 LOC_Os03g52840 LOC_Os11g29390 LOC_Os12g18900 LOC_Os04g53230
GO:0009056	P	catabolic process	33	2366	415	45586	0.011	0.12	LOC_Os01g62500 LOC_Os06g04510 LOC_Os01g09220 LOC_Os12g01200 LOC_Os01g74000 LOC_Os02g51180 LOC_Os06g08530 LOC_Os04g21660 LOC_Os05g41640 LOC_Os06g45820 LOC_Os02g08300 LOC_Os07g46560 LOC_Os05g40420 LOC_Os02g14730 LOC_Os06g07630 LOC_Os07g06950 LOC_Os09g36830 LOC_Os01g43150 LOC_Os07g12640 LOC_Os04g53230 LOC_Os10g37180 LOC_Os01g39270 LOC_Os08g41630 LOC_Os01g08200 LOC_Os07g07310 LOC_Os04g38600 LOC_Os11g…
GO:0032318	P	regulation of Ras GTPase activity	6	2366	37	45586	0.011	0.12	LOC_Os02g56570 LOC_Os05g31720 LOC_Os02g49070 LOC_Os06g45080 LOC_Os09g33600 LOC_Os08g42530
GO:0044265	P	cellular macromolecule catabolic process	22	2366	251	45586	0.012	0.13	LOC_Os06g04510 LOC_Os01g74000 LOC_Os02g51180 LOC_Os06g08530 LOC_Os05g41640 LOC_Os05g05700 LOC_Os07g46560 LOC_Os05g40420 LOC_Os07g06950 LOC_Os09g36830 LOC_Os04g38600 LOC_Os07g12640 LOC_Os01g39270 LOC_Os08g41630 LOC_Os01g08200 LOC_Os07g07310 LOC_Os02g08300 LOC_Os02g14730 LOC_Os11g07020 LOC_Os02g40460 LOC_Os03g24040 LOC_Os08g41530
GO:0008033	P	tRNA processing	7	2366	51	45586	0.016	0.17	LOC_Os04g02730 LOC_Os07g44190 LOC_Os12g34860 LOC_Os03g25450 LOC_Os01g72980 LOC_Os02g44810 LOC_Os10g05220
GO:0009308	P	amine metabolic process	31	2366	399	45586	0.018	0.19	LOC_Os04g56400 LOC_Os02g33500 LOC_Os12g01200 LOC_Os07g30200 LOC_Os06g01400 LOC_Os01g73450 LOC_Os05g26660 LOC_Os12g34860 LOC_Os07g47860 LOC_Os03g11120 LOC_Os01g39270 LOC_Os01g03020 LOC_Os02g41470 LOC_Os11g03470 LOC_Os04g53230 LOC_Os01g51410 LOC_Os02g02860 LOC_Os10g37180 LOC_Os06g13660 LOC_Os03g52840 LOC_Os11g39670 LOC_Os12g18900 LOC_Os02g51830 LOC_Os01g06020 LOC_Os09g38420 LOC_Os07g44400 LOC_Os05g…
GO:0006091	P	generation of precursor metabolites and energy	21	2366	246	45586	0.019	0.2	LOC_Os11g07020 LOC_Os01g41710 LOC_Os02g10390 LOC_Os06g04510 LOC_Os03g17070 LOC_Os09g26810 LOC_Os07g37240 LOC_Os01g31690 LOC_Os01g55350 LOC_Os04g38410 LOC_Os03g39610 LOC_Os01g64960 LOC_Os01g02050 LOC_Os07g13980 LOC_Os08g33820 LOC_Os07g32880 LOC_Os06g21590 LOC_Os04g38600 LOC_Os05g41640 LOC_Os11g13890 LOC_Os07g37550
GO:0005975	P	carbohydrate metabolic process	59	2366	859	45586	0.02	0.21	LOC_Os02g54890 LOC_Os03g06230 LOC_Os04g46760 LOC_Os06g04510 LOC_Os06g51270 LOC_Os12g41780 LOC_Os01g74000 LOC_Os01g73620 LOC_Os03g06940 LOC_Os08g03670 LOC_Os05g41640 LOC_Os01g70520 LOC_Os07g13980 LOC_Os03g02756 LOC_Os05g40420 LOC_Os02g50040 LOC_Os03g12140 LOC_Os09g23220 LOC_Os06g46570 LOC_Os01g53750 LOC_Os08g44020 LOC_Os09g36810 LOC_Os08g23430 LOC_Os12g24550 LOC_Os09g28890 LOC_Os02g47020 LOC_Os07g…
GO:0006413	P	translational initiation	6	2366	44	45586	0.025	0.26	LOC_Os10g41960 LOC_Os02g55120 LOC_Os05g23940 LOC_Os09g34010 LOC_Os03g10070 LOC_Os05g49970
GO:0007165	P	signal transduction	22	2366	272	45586	0.028	0.29	LOC_Os05g02820 LOC_Os07g22580 LOC_Os02g58730 LOC_Os01g08310 LOC_Os02g37950 LOC_Os05g31720 LOC_Os03g11140 LOC_Os08g42530 LOC_Os06g36770 LOC_Os07g37750 LOC_Os04g40420 LOC_Os08g38970 LOC_Os02g56570 LOC_Os12g34840 LOC_Os09g33600 LOC_Os11g03970 LOC_Os03g24180 LOC_Os02g49070 LOC_Os06g45080 LOC_Os03g50320 LOC_Os10g39950 LOC_Os05g48150
GO:0023046	P	signaling process	24	2366	306	45586	0.031	0.31	LOC_Os05g02820 LOC_Os07g22580 LOC_Os02g58730 LOC_Os10g02814 LOC_Os01g08310 LOC_Os02g37950 LOC_Os05g31720 LOC_Os03g11140 LOC_Os08g42530 LOC_Os06g36770 LOC_Os07g37750 LOC_Os04g40420 LOC_Os08g38970 LOC_Os02g56570 LOC_Os06g08440 LOC_Os12g34840 LOC_Os09g33600 LOC_Os11g03970 LOC_Os03g24180 LOC_Os02g49070 LOC_Os06g45080 LOC_Os03g50320 LOC_Os10g39950 LOC_Os05g48150
GO:0023060	P	signal transmission	24	2366	306	45586	0.031	0.31	LOC_Os05g02820 LOC_Os07g22580 LOC_Os02g58730 LOC_Os10g02814 LOC_Os01g08310 LOC_Os02g37950 LOC_Os05g31720 LOC_Os03g11140 LOC_Os08g42530 LOC_Os06g36770 LOC_Os07g37750 LOC_Os04g40420 LOC_Os08g38970 LOC_Os02g56570 LOC_Os06g08440 LOC_Os12g34840 LOC_Os09g33600 LOC_Os11g03970 LOC_Os03g24180 LOC_Os02g49070 LOC_Os06g45080 LOC_Os03g50320 LOC_Os10g39950 LOC_Os05g48150
GO:0051186	P	cofactor metabolic process	13	2366	143	45586	0.036	0.36	LOC_Os02g51080 LOC_Os10g35370 LOC_Os01g39270 LOC_Os01g55350 LOC_Os06g04150 LOC_Os09g30410 LOC_Os03g20700 LOC_Os03g59640 LOC_Os05g29760 LOC_Os01g02050 LOC_Os01g18320 LOC_Os02g48330 LOC_Os01g03650
GO:0043086	P	negative regulation of catalytic activity	6	2366	48	45586	0.037	0.37	LOC_Os10g25450 LOC_Os03g55350 LOC_Os08g35090 LOC_Os01g56320 LOC_Os09g36110 LOC_Os06g48650
GO:0044092	P	negative regulation of molecular function	6	2366	48	45586	0.037	0.37	LOC_Os10g25450 LOC_Os03g55350 LOC_Os08g35090 LOC_Os01g56320 LOC_Os09g36110 LOC_Os06g48650
GO:0030163	P	protein catabolic process	14	2366	162	45586	0.044	0.43	LOC_Os06g07630 LOC_Os07g06950 LOC_Os08g41630 LOC_Os01g08200 LOC_Os02g51180 LOC_Os06g08530 LOC_Os09g36830 LOC_Os05g05700 LOC_Os07g46560 LOC_Os02g14730 LOC_Os04g21660 LOC_Os08g41530 LOC_Os03g24040 LOC_Os02g08300
GO:0043412	P	macromolecule modification	120	2366	1965	45586	0.044	0.43	LOC_Os01g68870 LOC_Os10g01570 LOC_Os12g41780 LOC_Os03g21730 LOC_Os02g18840 LOC_Os02g57080 LOC_Os06g43790 LOC_Os12g01200 LOC_Os06g03970 LOC_Os10g41390 LOC_Os06g10230 LOC_Os07g32400 LOC_Os01g04230 LOC_Os07g09690 LOC_Os08g32600 LOC_Os09g30150 LOC_Os01g67160 LOC_Os03g02680 LOC_Os06g17490 LOC_Os11g14420 LOC_Os08g38320 LOC_Os07g08500 LOC_Os03g56270 LOC_Os03g22700 LOC_Os01g14932 LOC_Os01g42040 LOC_Os01g…
GO:0051188	P	cofactor biosynthetic process	9	2366	90	45586	0.044	0.43	LOC_Os02g51080 LOC_Os10g35370 LOC_Os05g29760 LOC_Os09g30410 LOC_Os03g20700 LOC_Os03g59640 LOC_Os01g18320 LOC_Os06g04150 LOC_Os01g03650
GO:0044271	P	cellular nitrogen compound biosynthetic process	18	2366	225	45586	0.047	0.46	LOC_Os08g41990 LOC_Os04g56400 LOC_Os02g51080 LOC_Os10g35370 LOC_Os05g29760 LOC_Os02g27340 LOC_Os11g29390 LOC_Os01g73450 LOC_Os02g40010 LOC_Os03g20700 LOC_Os03g59640 LOC_Os11g03470 LOC_Os10g05220 LOC_Os01g18320 LOC_Os12g04270 LOC_Os10g35840 LOC_Os06g04150 LOC_Os05g38570
GO:0006720	P	isoprenoid metabolic process	5	2366	39	45586	0.05	0.48	LOC_Os04g56230 LOC_Os05g50550 LOC_Os03g52170 LOC_Os01g39960 LOC_Os01g01710
GO:0008299	P	isoprenoid biosynthetic process	5	2366	39	45586	0.05	0.48	LOC_Os04g56230 LOC_Os05g50550 LOC_Os03g52170 LOC_Os01g39960 LOC_Os01g01710
GO:0007275	P	multicellular organismal development	5	2366	40	45586	0.055	0.52	LOC_Os08g42620 LOC_Os01g56140 LOC_Os03g24040 LOC_Os07g46560 LOC_Os01g70100
GO:0008104	P	protein localization	22	2366	298	45586	0.064	0.6	LOC_Os05g28510 LOC_Os01g52250 LOC_Os01g01350 LOC_Os02g12570 LOC_Os02g27110 LOC_Os04g58240 LOC_Os01g05800 LOC_Os06g20320 LOC_Os02g58730 LOC_Os03g59660 LOC_Os01g21820 LOC_Os03g16900 LOC_Os11g05556 LOC_Os11g05552 LOC_Os03g18190 LOC_Os09g34000 LOC_Os02g50790 LOC_Os01g72800 LOC_Os03g52650 LOC_Os11g37130 LOC_Os03g43860 LOC_Os02g03720
GO:0051603	P	proteolysis involved in cellular protein catabolic process	12	2366	142	45586	0.067	0.61	LOC_Os07g06950 LOC_Os08g41630 LOC_Os01g08200 LOC_Os02g51180 LOC_Os06g08530 LOC_Os09g36830 LOC_Os05g05700 LOC_Os07g46560 LOC_Os02g14730 LOC_Os08g41530 LOC_Os03g24040 LOC_Os02g08300
GO:0032502	P	developmental process	5	2366	42	45586	0.065	0.61	LOC_Os08g42620 LOC_Os01g56140 LOC_Os03g24040 LOC_Os07g46560 LOC_Os01g70100
GO:0019941	P	modification-dependent protein catabolic process	12	2366	142	45586	0.067	0.61	LOC_Os07g06950 LOC_Os08g41630 LOC_Os01g08200 LOC_Os02g51180 LOC_Os06g08530 LOC_Os09g36830 LOC_Os05g05700 LOC_Os07g46560 LOC_Os02g14730 LOC_Os08g41530 LOC_Os03g24040 LOC_Os02g08300
GO:0044257	P	cellular protein catabolic process	12	2366	142	45586	0.067	0.61	LOC_Os07g06950 LOC_Os08g41630 LOC_Os01g08200 LOC_Os02g51180 LOC_Os06g08530 LOC_Os09g36830 LOC_Os05g05700 LOC_Os07g46560 LOC_Os02g14730 LOC_Os08g41530 LOC_Os03g24040 LOC_Os02g08300
GO:0043632	P	modification-dependent macromolecule catabolic process	12	2366	142	45586	0.067	0.61	LOC_Os07g06950 LOC_Os08g41630 LOC_Os01g08200 LOC_Os02g51180 LOC_Os06g08530 LOC_Os09g36830 LOC_Os05g05700 LOC_Os07g46560 LOC_Os02g14730 LOC_Os08g41530 LOC_Os03g24040 LOC_Os02g08300
GO:0006511	P	ubiquitin-dependent protein catabolic process	12	2366	142	45586	0.067	0.61	LOC_Os07g06950 LOC_Os08g41630 LOC_Os01g08200 LOC_Os02g51180 LOC_Os06g08530 LOC_Os09g36830 LOC_Os05g05700 LOC_Os07g46560 LOC_Os02g14730 LOC_Os08g41530 LOC_Os03g24040 LOC_Os02g08300
GO:0050896	P	response to stimulus	60	2366	957	45586	0.082	0.74	LOC_Os07g30980 LOC_Os03g10800 LOC_Os06g05820 LOC_Os12g01200 LOC_Os08g21330 LOC_Os02g20410 LOC_Os01g08540 LOC_Os04g37920 LOC_Os12g29520 LOC_Os02g08300 LOC_Os08g01130 LOC_Os12g18200 LOC_Os05g37350 LOC_Os07g46410 LOC_Os04g42290 LOC_Os01g70270 LOC_Os04g58630 LOC_Os03g63920 LOC_Os12g02540 LOC_Os01g56940 LOC_Os12g10850 LOC_Os01g58680 LOC_Os05g19270 LOC_Os03g42010 LOC_Os12g07650 LOC_Os05g26902 LOC_Os01g…
GO:0043623	P	cellular protein complex assembly	6	2366	61	45586	0.096	0.87	LOC_Os03g18190 LOC_Os05g28510 LOC_Os03g01530 LOC_Os05g06450 LOC_Os12g04270 LOC_Os01g18050
GO:0045454	P	cell redox homeostasis	9	2366	107	45586	0.1	0.94	LOC_Os01g13480 LOC_Os01g68480 LOC_Os04g33680 LOC_Os05g11090 LOC_Os07g29410 LOC_Os12g08730 LOC_Os02g35900 LOC_Os12g07650 LOC_Os07g46410
GO:0006730	P	one-carbon metabolic process	6	2366	63	45586	0.11	0.96	LOC_Os04g46450 LOC_Os10g01570 LOC_Os09g28150 LOC_Os03g40780 LOC_Os07g08500 LOC_Os11g29390
GO:0006073	P	cellular glucan metabolic process	8	2366	94	45586	0.12	1	LOC_Os02g58560 LOC_Os06g51270 LOC_Os01g52250 LOC_Os10g02770 LOC_Os07g13980 LOC_Os03g02756 LOC_Os12g36890 LOC_Os09g23220
GO:0045184	P	establishment of protein localization	20	2366	287	45586	0.11	1	LOC_Os11g05556 LOC_Os02g50790 LOC_Os01g72800 LOC_Os11g05552 LOC_Os04g58240 LOC_Os03g43860 LOC_Os05g28510 LOC_Os01g52250 LOC_Os02g58730 LOC_Os03g52650 LOC_Os01g01350 LOC_Os11g37130 LOC_Os06g20320 LOC_Os09g34000 LOC_Os02g12570 LOC_Os03g59660 LOC_Os01g21820 LOC_Os03g18190 LOC_Os03g16900 LOC_Os02g03720
GO:0044042	P	glucan metabolic process	8	2366	94	45586	0.12	1	LOC_Os02g58560 LOC_Os06g51270 LOC_Os01g52250 LOC_Os10g02770 LOC_Os07g13980 LOC_Os03g02756 LOC_Os12g36890 LOC_Os09g23220
GO:0009250	P	glucan biosynthetic process	6	2366	64	45586	0.11	1	LOC_Os02g58560 LOC_Os06g51270 LOC_Os01g52250 LOC_Os07g13980 LOC_Os03g02756 LOC_Os12g36890
GO:0015031	P	protein transport	20	2366	287	45586	0.11	1	LOC_Os11g05556 LOC_Os02g50790 LOC_Os01g72800 LOC_Os11g05552 LOC_Os04g58240 LOC_Os03g43860 LOC_Os05g28510 LOC_Os01g52250 LOC_Os02g58730 LOC_Os03g52650 LOC_Os01g01350 LOC_Os11g37130 LOC_Os06g20320 LOC_Os09g34000 LOC_Os02g12570 LOC_Os03g59660 LOC_Os01g21820 LOC_Os03g18190 LOC_Os03g16900 LOC_Os02g03720
GO:0051169	P	nuclear transport	5	2366	59	45586	0.19	1	LOC_Os03g18190 LOC_Os05g28510 LOC_Os02g50790 LOC_Os03g12450 LOC_Os06g20090
GO:0006470	P	protein amino acid dephosphorylation	5	2366	76	45586	0.36	1	LOC_Os11g11070 LOC_Os12g05660 LOC_Os01g24470 LOC_Os02g15594 LOC_Os03g59530
GO:0009165	P	nucleotide biosynthetic process	6	2366	108	45586	0.49	1	LOC_Os10g41410 LOC_Os03g17070 LOC_Os11g29390 LOC_Os03g49220 LOC_Os01g46570 LOC_Os07g32880
GO:0044282	P	small molecule catabolic process	10	2366	127	45586	0.13	1	LOC_Os11g07020 LOC_Os06g04510 LOC_Os01g39270 LOC_Os01g74000 LOC_Os05g41640 LOC_Os04g38600 LOC_Os05g40420 LOC_Os10g37180 LOC_Os07g12640 LOC_Os04g53230
GO:0044283	P	small molecule biosynthetic process	11	2366	250	45586	0.75	1	LOC_Os04g56400 LOC_Os02g27340 LOC_Os03g60460 LOC_Os12g34890 LOC_Os11g29390 LOC_Os01g73450 LOC_Os02g40010 LOC_Os11g03470 LOC_Os10g05220 LOC_Os12g04270 LOC_Os05g38570
GO:0070727	P	cellular macromolecule localization	14	2366	208	45586	0.2	1	LOC_Os11g05556 LOC_Os02g50790 LOC_Os11g05552 LOC_Os04g58240 LOC_Os01g72800 LOC_Os05g28510 LOC_Os01g52250 LOC_Os03g52650 LOC_Os01g05800 LOC_Os03g18190 LOC_Os02g12570 LOC_Os03g59660 LOC_Os01g21820 LOC_Os02g03720
GO:0044275	P	cellular carbohydrate catabolic process	8	2366	103	45586	0.17	1	LOC_Os11g07020 LOC_Os06g04510 LOC_Os01g39270 LOC_Os01g74000 LOC_Os05g41640 LOC_Os05g40420 LOC_Os04g38600 LOC_Os07g12640
GO:0033036	P	macromolecule localization	26	2366	406	45586	0.16	1	LOC_Os05g28510 LOC_Os01g52250 LOC_Os01g01350 LOC_Os02g12570 LOC_Os02g27110 LOC_Os04g58240 LOC_Os01g05800 LOC_Os06g20320 LOC_Os02g58730 LOC_Os03g59660 LOC_Os01g21820 LOC_Os03g16900 LOC_Os11g05556 LOC_Os11g05552 LOC_Os03g18190 LOC_Os09g34000 LOC_Os02g50790 LOC_Os03g43860 LOC_Os03g12450 LOC_Os03g52650 LOC_Os11g02424 LOC_Os04g52260 LOC_Os11g37130 LOC_Os01g72800 LOC_Os03g07100 LOC_Os02g03720
GO:0019725	P	cellular homeostasis	9	2366	120	45586	0.17	1	LOC_Os01g13480 LOC_Os01g68480 LOC_Os04g33680 LOC_Os05g11090 LOC_Os07g29410 LOC_Os12g08730 LOC_Os02g35900 LOC_Os12g07650 LOC_Os07g46410
GO:0046483	P	heterocycle metabolic process	17	2366	248	45586	0.15	1	LOC_Os08g41990 LOC_Os10g35840 LOC_Os02g51080 LOC_Os10g35370 LOC_Os03g17070 LOC_Os12g01200 LOC_Os05g29760 LOC_Os11g29390 LOC_Os10g41410 LOC_Os02g40010 LOC_Os03g20700 LOC_Os03g59640 LOC_Os03g49220 LOC_Os01g18320 LOC_Os01g46570 LOC_Os06g04150 LOC_Os07g32880
GO:0016192	P	vesicle-mediated transport	10	2366	192	45586	0.54	1	LOC_Os04g58240 LOC_Os03g52650 LOC_Os02g05620 LOC_Os03g01590 LOC_Os02g20410 LOC_Os01g61180 LOC_Os02g40000 LOC_Os03g06760 LOC_Os03g59660 LOC_Os02g12570
GO:0016052	P	carbohydrate catabolic process	8	2366	139	45586	0.43	1	LOC_Os11g07020 LOC_Os06g04510 LOC_Os01g39270 LOC_Os01g74000 LOC_Os05g41640 LOC_Os05g40420 LOC_Os04g38600 LOC_Os07g12640
GO:0016053	P	organic acid biosynthetic process	7	2366	159	45586	0.72	1	LOC_Os04g56400 LOC_Os03g60460 LOC_Os12g34890 LOC_Os11g29390 LOC_Os01g73450 LOC_Os11g03470 LOC_Os12g04270
GO:0016051	P	carbohydrate biosynthetic process	9	2366	150	45586	0.38	1	LOC_Os09g30280 LOC_Os04g46760 LOC_Os02g58560 LOC_Os10g35370 LOC_Os06g51270 LOC_Os01g52250 LOC_Os07g13980 LOC_Os03g02756 LOC_Os12g36890
GO:0019637	P	organophosphate metabolic process	7	2366	91	45586	0.19	1	LOC_Os01g09220 LOC_Os01g74000 LOC_Os03g50320 LOC_Os07g12640 LOC_Os03g52170 LOC_Os02g03720 LOC_Os03g15550
GO:0023052	P	signaling	27	2366	473	45586	0.33	1	LOC_Os05g02820 LOC_Os07g22580 LOC_Os02g58730 LOC_Os01g08310 LOC_Os04g40420 LOC_Os01g66130 LOC_Os02g37950 LOC_Os05g31720 LOC_Os03g11140 LOC_Os08g42530 LOC_Os06g36770 LOC_Os07g37750 LOC_Os01g57560 LOC_Os10g02814 LOC_Os02g01740 LOC_Os08g38970 LOC_Os02g56570 LOC_Os06g08440 LOC_Os12g34840 LOC_Os09g33600 LOC_Os11g03970 LOC_Os03g24180 LOC_Os02g49070 LOC_Os06g45080 LOC_Os03g50320 LOC_Os10g39950 LOC_Os05g…
GO:0007154	P	cell communication	8	2366	157	45586	0.57	1	LOC_Os02g56570 LOC_Os05g31720 LOC_Os02g49070 LOC_Os06g45080 LOC_Os09g33600 LOC_Os08g42530 LOC_Os07g37750 LOC_Os01g57560
GO:0019320	P	hexose catabolic process	6	2366	98	45586	0.4	1	LOC_Os11g07020 LOC_Os06g04510 LOC_Os01g39270 LOC_Os05g41640 LOC_Os05g40420 LOC_Os04g38600
GO:0046164	P	alcohol catabolic process	8	2366	103	45586	0.17	1	LOC_Os11g07020 LOC_Os06g04510 LOC_Os01g39270 LOC_Os01g74000 LOC_Os05g41640 LOC_Os05g40420 LOC_Os04g38600 LOC_Os07g12640
GO:0033692	P	cellular polysaccharide biosynthetic process	6	2366	69	45586	0.15	1	LOC_Os02g58560 LOC_Os06g51270 LOC_Os01g52250 LOC_Os07g13980 LOC_Os03g02756 LOC_Os12g36890
GO:0044262	P	cellular carbohydrate metabolic process	23	2366	369	45586	0.21	1	LOC_Os04g46760 LOC_Os06g04510 LOC_Os06g51270 LOC_Os12g41780 LOC_Os01g74000 LOC_Os01g52250 LOC_Os08g03670 LOC_Os05g41640 LOC_Os07g13980 LOC_Os03g02756 LOC_Os05g40420 LOC_Os09g23220 LOC_Os06g46570 LOC_Os07g12640 LOC_Os02g58560 LOC_Os01g39270 LOC_Os07g09690 LOC_Os05g07130 LOC_Os10g02770 LOC_Os12g36890 LOC_Os04g38600 LOC_Os03g52170 LOC_Os11g07020
GO:0006886	P	intracellular protein transport	13	2366	205	45586	0.27	1	LOC_Os11g05556 LOC_Os02g50790 LOC_Os11g05552 LOC_Os04g58240 LOC_Os01g72800 LOC_Os05g28510 LOC_Os01g52250 LOC_Os03g52650 LOC_Os03g18190 LOC_Os02g12570 LOC_Os03g59660 LOC_Os01g21820 LOC_Os02g03720
GO:0065008	P	regulation of biological quality	11	2366	178	45586	0.32	1	LOC_Os01g13480 LOC_Os01g68480 LOC_Os04g58620 LOC_Os04g33680 LOC_Os05g11090 LOC_Os07g29410 LOC_Os12g08730 LOC_Os04g39280 LOC_Os02g35900 LOC_Os12g07650 LOC_Os07g46410
GO:0006118	P	electron transport	33	2366	1055	45586	1	1	LOC_Os07g25430 LOC_Os07g10490 LOC_Os06g08530 LOC_Os04g51300 LOC_Os10g41780 LOC_Os06g01850 LOC_Os08g23410 LOC_Os03g55120 LOC_Os03g50140 LOC_Os08g01380 LOC_Os07g46410 LOC_Os07g22670 LOC_Os04g57750 LOC_Os05g06510 LOC_Os10g38850 LOC_Os01g72980 LOC_Os11g13850 LOC_Os08g04780 LOC_Os07g43370 LOC_Os01g18320 LOC_Os01g39960 LOC_Os07g30670 LOC_Os09g07570 LOC_Os08g06530 LOC_Os05g38980 LOC_Os10g39930 LOC_Os07g…
GO:0006810	P	transport	80	2366	1582	45586	0.61	1	LOC_Os02g30650 LOC_Os02g38020 LOC_Os01g20830 LOC_Os01g71240 LOC_Os09g23110 LOC_Os09g34000 LOC_Os07g49210 LOC_Os12g06890 LOC_Os05g28510 LOC_Os01g52250 LOC_Os09g19734 LOC_Os01g01350 LOC_Os03g24860 LOC_Os12g23610 LOC_Os03g01590 LOC_Os02g12570 LOC_Os11g38260 LOC_Os03g22690 LOC_Os04g52260 LOC_Os12g39180 LOC_Os01g72800 LOC_Os02g50820 LOC_Os04g58240 LOC_Os01g63870 LOC_Os02g58730 LOC_Os07g46780 LOC_Os11g…
GO:0006629	P	lipid metabolic process	23	2366	436	45586	0.5	1	LOC_Os03g50320 LOC_Os01g09220 LOC_Os04g56240 LOC_Os07g33670 LOC_Os02g58790 LOC_Os01g39960 LOC_Os11g48070 LOC_Os02g37950 LOC_Os06g36520 LOC_Os08g05870 LOC_Os04g42860 LOC_Os12g34890 LOC_Os01g01710 LOC_Os04g56230 LOC_Os02g30200 LOC_Os05g50550 LOC_Os03g52170 LOC_Os02g44860 LOC_Os03g60460 LOC_Os05g34700 LOC_Os12g18770 LOC_Os02g03720 LOC_Os03g15550
GO:0009309	P	amine biosynthetic process	5	2366	143	45586	0.87	1	LOC_Os01g73450 LOC_Os12g04270 LOC_Os04g56400 LOC_Os11g03470 LOC_Os11g29390
GO:0006812	P	cation transport	11	2366	334	45586	0.96	1	LOC_Os02g30650 LOC_Os07g49210 LOC_Os01g20830 LOC_Os04g59320 LOC_Os04g58620 LOC_Os03g17070 LOC_Os06g02580 LOC_Os01g71240 LOC_Os01g03490 LOC_Os12g23610 LOC_Os07g32880
GO:0006811	P	ion transport	14	2366	396	45586	0.95	1	LOC_Os02g30650 LOC_Os07g49210 LOC_Os01g20830 LOC_Os04g59320 LOC_Os04g58620 LOC_Os03g17070 LOC_Os02g38020 LOC_Os06g02580 LOC_Os07g10540 LOC_Os09g19734 LOC_Os01g71240 LOC_Os01g03490 LOC_Os12g23610 LOC_Os07g32880
GO:0006952	P	defense response	5	2366	435	45586	1	1	LOC_Os06g17880 LOC_Os01g08510 LOC_Os05g31530 LOC_Os04g11130 LOC_Os08g38970
GO:0044264	P	cellular polysaccharide metabolic process	8	2366	99	45586	0.14	1	LOC_Os02g58560 LOC_Os06g51270 LOC_Os01g52250 LOC_Os10g02770 LOC_Os07g13980 LOC_Os03g02756 LOC_Os12g36890 LOC_Os09g23220
GO:0051234	P	establishment of localization	80	2366	1582	45586	0.61	1	LOC_Os02g30650 LOC_Os02g38020 LOC_Os01g20830 LOC_Os01g71240 LOC_Os09g23110 LOC_Os09g34000 LOC_Os07g49210 LOC_Os12g06890 LOC_Os05g28510 LOC_Os01g52250 LOC_Os09g19734 LOC_Os01g01350 LOC_Os03g24860 LOC_Os12g23610 LOC_Os03g01590 LOC_Os02g12570 LOC_Os11g38260 LOC_Os03g22690 LOC_Os04g52260 LOC_Os12g39180 LOC_Os01g72800 LOC_Os02g50820 LOC_Os04g58240 LOC_Os01g63870 LOC_Os02g58730 LOC_Os07g46780 LOC_Os11g…
GO:0034613	P	cellular protein localization	14	2366	208	45586	0.2	1	LOC_Os11g05556 LOC_Os02g50790 LOC_Os11g05552 LOC_Os04g58240 LOC_Os01g72800 LOC_Os05g28510 LOC_Os01g52250 LOC_Os03g52650 LOC_Os01g05800 LOC_Os03g18190 LOC_Os02g12570 LOC_Os03g59660 LOC_Os01g21820 LOC_Os02g03720
GO:0046907	P	intracellular transport	16	2366	234	45586	0.16	1	LOC_Os11g05556 LOC_Os02g50790 LOC_Os11g05552 LOC_Os04g58240 LOC_Os01g72800 LOC_Os05g28510 LOC_Os03g12450 LOC_Os03g52650 LOC_Os03g18190 LOC_Os02g40000 LOC_Os02g12570 LOC_Os06g20090 LOC_Os01g52250 LOC_Os03g59660 LOC_Os01g21820 LOC_Os02g03720
GO:0046394	P	carboxylic acid biosynthetic process	7	2366	159	45586	0.72	1	LOC_Os04g56400 LOC_Os03g60460 LOC_Os12g34890 LOC_Os11g29390 LOC_Os01g73450 LOC_Os11g03470 LOC_Os12g04270
GO:0006950	P	response to stress	46	2366	820	45586	0.32	1	LOC_Os07g30980 LOC_Os06g05820 LOC_Os08g21330 LOC_Os01g08540 LOC_Os04g37920 LOC_Os02g08300 LOC_Os08g01130 LOC_Os12g18200 LOC_Os04g42290 LOC_Os07g46410 LOC_Os05g37350 LOC_Os04g58630 LOC_Os03g63920 LOC_Os01g56940 LOC_Os12g10850 LOC_Os01g58680 LOC_Os05g19270 LOC_Os03g42010 LOC_Os12g07650 LOC_Os05g26902 LOC_Os05g31530 LOC_Os08g38970 LOC_Os06g43610 LOC_Os01g08510 LOC_Os06g44050 LOC_Os02g29464 LOC_Os10g…
GO:0006753	P	nucleoside phosphate metabolic process	8	2366	144	45586	0.47	1	LOC_Os10g41410 LOC_Os01g39270 LOC_Os03g17070 LOC_Os11g29390 LOC_Os03g49220 LOC_Os01g46570 LOC_Os02g48330 LOC_Os07g32880
GO:0016311	P	dephosphorylation	5	2366	83	45586	0.43	1	LOC_Os11g11070 LOC_Os12g05660 LOC_Os01g24470 LOC_Os02g15594 LOC_Os03g59530
GO:0016310	P	phosphorylation	87	2366	1668	45586	0.5	1	LOC_Os01g68870 LOC_Os03g51020 LOC_Os03g21510 LOC_Os03g21730 LOC_Os12g01200 LOC_Os06g03970 LOC_Os10g41390 LOC_Os03g56270 LOC_Os06g10230 LOC_Os07g32400 LOC_Os01g04230 LOC_Os08g32600 LOC_Os09g30150 LOC_Os01g67160 LOC_Os03g02680 LOC_Os06g17490 LOC_Os11g14420 LOC_Os08g38320 LOC_Os05g11750 LOC_Os03g22700 LOC_Os01g14932 LOC_Os01g61590 LOC_Os07g44360 LOC_Os07g44710 LOC_Os06g22810 LOC_Os04g55620 LOC_Os09g…
GO:0051641	P	cellular localization	21	2366	315	45586	0.15	1	LOC_Os11g05556 LOC_Os02g50790 LOC_Os11g05552 LOC_Os04g58240 LOC_Os01g72800 LOC_Os05g28510 LOC_Os06g20090 LOC_Os02g05620 LOC_Os01g05800 LOC_Os03g52650 LOC_Os11g37130 LOC_Os01g61180 LOC_Os02g40000 LOC_Os03g06760 LOC_Os02g12570 LOC_Os01g52250 LOC_Os03g59660 LOC_Os01g21820 LOC_Os03g18190 LOC_Os03g12450 LOC_Os02g03720
GO:0051179	P	localization	82	2366	1601	45586	0.56	1	LOC_Os02g30650 LOC_Os02g38020 LOC_Os01g20830 LOC_Os01g71240 LOC_Os09g23110 LOC_Os09g34000 LOC_Os07g49210 LOC_Os12g06890 LOC_Os05g28510 LOC_Os01g52250 LOC_Os09g19734 LOC_Os01g01350 LOC_Os03g24860 LOC_Os12g23610 LOC_Os03g01590 LOC_Os02g12570 LOC_Os11g38260 LOC_Os03g22690 LOC_Os04g52260 LOC_Os12g39180 LOC_Os01g72800 LOC_Os02g50820 LOC_Os02g27110 LOC_Os04g58240 LOC_Os01g63870 LOC_Os02g58730 LOC_Os07g…
GO:0046365	P	monosaccharide catabolic process	6	2366	98	45586	0.4	1	LOC_Os11g07020 LOC_Os06g04510 LOC_Os01g39270 LOC_Os05g41640 LOC_Os05g40420 LOC_Os04g38600
GO:0019318	P	hexose metabolic process	8	2366	127	45586	0.34	1	LOC_Os11g07020 LOC_Os06g04510 LOC_Os01g39270 LOC_Os05g07130 LOC_Os05g41640 LOC_Os07g13980 LOC_Os05g40420 LOC_Os04g38600
GO:0006508	P	proteolysis	64	2366	1187	45586	0.4	1	LOC_Os01g62500 LOC_Os10g25450 LOC_Os04g52100 LOC_Os05g05480 LOC_Os08g25820 LOC_Os06g05820 LOC_Os07g25410 LOC_Os01g47450 LOC_Os02g51180 LOC_Os03g44290 LOC_Os04g43050 LOC_Os06g45820 LOC_Os05g34460 LOC_Os05g05700 LOC_Os07g46560 LOC_Os01g56320 LOC_Os05g51450 LOC_Os04g32540 LOC_Os10g41370 LOC_Os06g48650 LOC_Os03g37100 LOC_Os07g38110 LOC_Os12g29990 LOC_Os03g19510 LOC_Os07g06950 LOC_Os07g32590 LOC_Os11g…
GO:0008652	P	cellular amino acid biosynthetic process	5	2366	125	45586	0.78	1	LOC_Os01g73450 LOC_Os12g04270 LOC_Os04g56400 LOC_Os11g03470 LOC_Os11g29390
GO:0015672	P	monovalent inorganic cation transport	5	2366	172	45586	0.95	1	LOC_Os07g32880 LOC_Os12g23610 LOC_Os01g71240 LOC_Os04g58620 LOC_Os03g17070
GO:0006644	P	phospholipid metabolic process	5	2366	84	45586	0.44	1	LOC_Os03g50320 LOC_Os03g52170 LOC_Os01g09220 LOC_Os02g03720 LOC_Os03g15550
GO:0032501	P	multicellular organismal process	7	2366	150	45586	0.67	1	LOC_Os08g42620 LOC_Os01g56140 LOC_Os04g32960 LOC_Os01g70100 LOC_Os07g46560 LOC_Os01g57560 LOC_Os03g24040
GO:0043687	P	post-translational protein modification	97	2366	1750	45586	0.27	1	LOC_Os01g68870 LOC_Os03g21510 LOC_Os03g21730 LOC_Os02g57080 LOC_Os12g01200 LOC_Os06g03970 LOC_Os10g41390 LOC_Os03g56270 LOC_Os06g10230 LOC_Os07g32400 LOC_Os01g04230 LOC_Os08g32600 LOC_Os09g30150 LOC_Os01g67160 LOC_Os03g02680 LOC_Os06g17490 LOC_Os11g14420 LOC_Os08g38320 LOC_Os05g11750 LOC_Os03g22700 LOC_Os01g14932 LOC_Os01g42040 LOC_Os01g13170 LOC_Os01g61590 LOC_Os07g44360 LOC_Os11g11070 LOC_Os07g…
GO:0034637	P	cellular carbohydrate biosynthetic process	7	2366	106	45586	0.31	1	LOC_Os04g46760 LOC_Os02g58560 LOC_Os06g51270 LOC_Os01g52250 LOC_Os07g13980 LOC_Os03g02756 LOC_Os12g36890
GO:0030001	P	metal ion transport	8	2366	225	45586	0.9	1	LOC_Os02g30650 LOC_Os07g49210 LOC_Os01g20830 LOC_Os04g59320 LOC_Os04g58620 LOC_Os06g02580 LOC_Os01g71240 LOC_Os01g03490
GO:0044255	P	cellular lipid metabolic process	12	2366	176	45586	0.21	1	LOC_Os03g60460 LOC_Os01g09220 LOC_Os01g01710 LOC_Os03g50320 LOC_Os12g34890 LOC_Os04g56230 LOC_Os02g30200 LOC_Os05g50550 LOC_Os03g52170 LOC_Os01g39960 LOC_Os02g03720 LOC_Os03g15550
GO:0055086	P	nucleobase, nucleoside and nucleotide metabolic process	10	2366	171	45586	0.4	1	LOC_Os10g41410 LOC_Os01g39270 LOC_Os03g17070 LOC_Os02g40010 LOC_Os11g29390 LOC_Os03g49220 LOC_Os10g05220 LOC_Os01g46570 LOC_Os02g48330 LOC_Os07g32880
GO:0007242	P	intracellular signaling cascade	10	2366	160	45586	0.32	1	LOC_Os02g56570 LOC_Os02g37950 LOC_Os05g31720 LOC_Os02g49070 LOC_Os06g45080 LOC_Os03g50320 LOC_Os09g33600 LOC_Os08g42530 LOC_Os02g58730 LOC_Os07g37750
GO:0005996	P	monosaccharide metabolic process	9	2366	143	45586	0.33	1	LOC_Os11g07020 LOC_Os06g04510 LOC_Os01g39270 LOC_Os05g07130 LOC_Os05g41640 LOC_Os07g13980 LOC_Os05g40420 LOC_Os04g38600 LOC_Os03g52170
GO:0006006	P	glucose metabolic process	7	2366	110	45586	0.35	1	LOC_Os11g07020 LOC_Os06g04510 LOC_Os01g39270 LOC_Os05g41640 LOC_Os07g13980 LOC_Os05g40420 LOC_Os04g38600
GO:0006007	P	glucose catabolic process	6	2366	98	45586	0.4	1	LOC_Os11g07020 LOC_Os06g04510 LOC_Os01g39270 LOC_Os05g41640 LOC_Os05g40420 LOC_Os04g38600
GO:0042592	P	homeostatic process	11	2366	148	45586	0.15	1	LOC_Os01g13480 LOC_Os01g68480 LOC_Os04g58620 LOC_Os04g33680 LOC_Os05g11090 LOC_Os07g29410 LOC_Os12g08730 LOC_Os04g39280 LOC_Os02g35900 LOC_Os12g07650 LOC_Os07g46410
GO:0006468	P	protein amino acid phosphorylation	84	2366	1545	45586	0.35	1	LOC_Os01g70260 LOC_Os01g14932 LOC_Os03g51020 LOC_Os06g04370 LOC_Os07g04190 LOC_Os01g61590 LOC_Os08g35220 LOC_Os10g35450 LOC_Os01g72650 LOC_Os08g42750 LOC_Os02g58390 LOC_Os02g46750 LOC_Os11g17080 LOC_Os01g68870 LOC_Os05g40180 LOC_Os07g44360 LOC_Os03g50810 LOC_Os03g21730 LOC_Os06g06760 LOC_Os05g11750 LOC_Os01g60670 LOC_Os02g57080 LOC_Os03g57940 LOC_Os04g46180 LOC_Os06g22810 LOC_Os03g57780 LOC_Os03g…
GO:0000271	P	polysaccharide biosynthetic process	6	2366	72	45586	0.17	1	LOC_Os02g58560 LOC_Os06g51270 LOC_Os01g52250 LOC_Os07g13980 LOC_Os03g02756 LOC_Os12g36890
GO:0006913	P	nucleocytoplasmic transport	5	2366	59	45586	0.19	1	LOC_Os03g18190 LOC_Os05g28510 LOC_Os02g50790 LOC_Os03g12450 LOC_Os06g20090
GO:0006464	P	protein modification process	111	2366	1922	45586	0.14	1	LOC_Os01g68870 LOC_Os12g41780 LOC_Os03g21730 LOC_Os02g18840 LOC_Os02g57080 LOC_Os06g43790 LOC_Os12g01200 LOC_Os06g03970 LOC_Os10g41390 LOC_Os03g56270 LOC_Os06g10230 LOC_Os07g32400 LOC_Os01g04230 LOC_Os07g09690 LOC_Os08g32600 LOC_Os09g30150 LOC_Os01g67160 LOC_Os03g02680 LOC_Os06g17490 LOC_Os11g14420 LOC_Os08g38320 LOC_Os05g11750 LOC_Os03g22700 LOC_Os01g14932 LOC_Os01g42040 LOC_Os01g13170 LOC_Os01g…
GO:0009117	P	nucleotide metabolic process	8	2366	144	45586	0.47	1	LOC_Os10g41410 LOC_Os01g39270 LOC_Os03g17070 LOC_Os11g29390 LOC_Os03g49220 LOC_Os01g46570 LOC_Os02g48330 LOC_Os07g32880
GO:0051649	P	establishment of localization in cell	20	2366	307	45586	0.18	1	LOC_Os11g05556 LOC_Os02g50790 LOC_Os11g05552 LOC_Os04g58240 LOC_Os01g72800 LOC_Os05g28510 LOC_Os06g20090 LOC_Os02g05620 LOC_Os03g52650 LOC_Os11g37130 LOC_Os01g61180 LOC_Os02g40000 LOC_Os03g06760 LOC_Os02g12570 LOC_Os01g52250 LOC_Os03g59660 LOC_Os01g21820 LOC_Os03g18190 LOC_Os03g12450 LOC_Os02g03720
GO:0042221	P	response to chemical stimulus	13	2366	297	45586	0.77	1	LOC_Os12g41950 LOC_Os12g01200 LOC_Os04g36054 LOC_Os02g17360 LOC_Os04g51300 LOC_Os12g29520 LOC_Os04g56850 LOC_Os11g32110 LOC_Os02g35140 LOC_Os01g48060 LOC_Os01g70270 LOC_Os07g46410 LOC_Os04g57610
GO:0007264	P	small GTPase mediated signal transduction	8	2366	118	45586	0.27	1	LOC_Os02g56570 LOC_Os05g31720 LOC_Os02g49070 LOC_Os06g45080 LOC_Os09g33600 LOC_Os08g42530 LOC_Os02g58730 LOC_Os07g37750
GO:0008610	P	lipid biosynthetic process	8	2366	105	45586	0.18	1	LOC_Os01g01710 LOC_Os03g60460 LOC_Os12g34890 LOC_Os04g56230 LOC_Os05g50550 LOC_Os02g58790 LOC_Os03g52170 LOC_Os01g39960
GO:0006310	P	DNA recombination	5	2366	80	45586	0.4	1	LOC_Os11g44910 LOC_Os07g48360 LOC_Os06g11440 LOC_Os04g51700 LOC_Os04g35420
GO:0005976	P	polysaccharide metabolic process	9	2366	138	45586	0.29	1	LOC_Os01g52250 LOC_Os02g58560 LOC_Os06g51270 LOC_Os01g73620 LOC_Os10g02770 LOC_Os07g13980 LOC_Os03g02756 LOC_Os12g36890 LOC_Os09g23220
GO:0006066	P	alcohol metabolic process	12	2366	189	45586	0.28	1	LOC_Os11g07020 LOC_Os06g04510 LOC_Os01g39270 LOC_Os05g07130 LOC_Os01g74000 LOC_Os09g19930 LOC_Os05g41640 LOC_Os07g13980 LOC_Os05g40420 LOC_Os04g38600 LOC_Os03g52170 LOC_Os07g12640
GO:0006796	P	phosphate metabolic process	96	2366	1786	45586	0.38	1	LOC_Os01g68870 LOC_Os03g21510 LOC_Os03g21730 LOC_Os12g01200 LOC_Os06g03970 LOC_Os10g41390 LOC_Os03g56270 LOC_Os06g10230 LOC_Os07g32400 LOC_Os01g04230 LOC_Os08g32600 LOC_Os09g30150 LOC_Os01g67160 LOC_Os03g02680 LOC_Os11g14420 LOC_Os06g17490 LOC_Os02g15594 LOC_Os08g38320 LOC_Os07g12640 LOC_Os05g11750 LOC_Os03g22700 LOC_Os01g14932 LOC_Os01g61590 LOC_Os07g44360 LOC_Os11g11070 LOC_Os07g44710 LOC_Os06g…
GO:0006793	P	phosphorus metabolic process	96	2366	1786	45586	0.38	1	LOC_Os01g68870 LOC_Os03g21510 LOC_Os03g21730 LOC_Os12g01200 LOC_Os06g03970 LOC_Os10g41390 LOC_Os03g56270 LOC_Os06g10230 LOC_Os07g32400 LOC_Os01g04230 LOC_Os08g32600 LOC_Os09g30150 LOC_Os01g67160 LOC_Os03g02680 LOC_Os11g14420 LOC_Os06g17490 LOC_Os02g15594 LOC_Os08g38320 LOC_Os07g12640 LOC_Os05g11750 LOC_Os03g22700 LOC_Os01g14932 LOC_Os01g61590 LOC_Os07g44360 LOC_Os11g11070 LOC_Os07g44710 LOC_Os06g…
GO:0003676	F	nucleic acid binding	375	2366	3311	45586	3e-40	3.1e-37	LOC_Os06g05820 LOC_Os07g47630 LOC_Os02g34840 LOC_Os02g29550 LOC_Os08g08220 LOC_Os04g42010 LOC_Os04g02870 LOC_Os08g37700 LOC_Os01g67570 LOC_Os01g50340 LOC_Os02g12850 LOC_Os06g39640 LOC_Os09g29980 LOC_Os12g37400 LOC_Os07g07310 LOC_Os02g33610 LOC_Os05g36280 LOC_Os02g37920 LOC_Os07g06450 LOC_Os07g38300 LOC_Os09g10760 LOC_Os05g01910 LOC_Os03g03650 LOC_Os12g38620 LOC_Os07g43810 LOC_Os02g19860 LOC_Os04g…
GO:0017111	F	nucleoside-triphosphatase activity	128	2366	726	45586	1.1e-32	5.9e-30	LOC_Os12g07880 LOC_Os01g71240 LOC_Os09g27060 LOC_Os06g05820 LOC_Os02g20410 LOC_Os03g02290 LOC_Os06g45820 LOC_Os08g08220 LOC_Os09g34010 LOC_Os01g54080 LOC_Os02g02290 LOC_Os01g68120 LOC_Os04g28260 LOC_Os07g08170 LOC_Os04g39190 LOC_Os04g30720 LOC_Os11g29380 LOC_Os03g59640 LOC_Os03g56260 LOC_Os05g38480 LOC_Os08g38970 LOC_Os11g05556 LOC_Os04g57140 LOC_Os12g37400 LOC_Os09g30380 LOC_Os05g39850 LOC_Os01g…
GO:0016817	F	hydrolase activity, acting on acid anhydrides	130	2366	775	45586	5.8e-31	2e-28	LOC_Os12g07880 LOC_Os01g71240 LOC_Os09g27060 LOC_Os06g05820 LOC_Os02g20410 LOC_Os03g02290 LOC_Os06g45820 LOC_Os08g08220 LOC_Os09g34010 LOC_Os01g54080 LOC_Os02g02290 LOC_Os01g68120 LOC_Os04g28260 LOC_Os07g08170 LOC_Os04g39190 LOC_Os04g30720 LOC_Os11g29380 LOC_Os03g59640 LOC_Os03g56260 LOC_Os05g38480 LOC_Os08g38970 LOC_Os11g05556 LOC_Os04g57140 LOC_Os12g37400 LOC_Os09g30380 LOC_Os05g39850 LOC_Os01g…
GO:0016462	F	pyrophosphatase activity	128	2366	759	45586	9.4e-31	2.5e-28	LOC_Os12g07880 LOC_Os01g71240 LOC_Os09g27060 LOC_Os06g05820 LOC_Os02g20410 LOC_Os03g02290 LOC_Os06g45820 LOC_Os08g08220 LOC_Os09g34010 LOC_Os01g54080 LOC_Os02g02290 LOC_Os01g68120 LOC_Os04g28260 LOC_Os07g08170 LOC_Os04g39190 LOC_Os04g30720 LOC_Os11g29380 LOC_Os03g59640 LOC_Os03g56260 LOC_Os05g38480 LOC_Os08g38970 LOC_Os11g05556 LOC_Os04g57140 LOC_Os12g37400 LOC_Os09g30380 LOC_Os05g39850 LOC_Os01g…
GO:0016818	F	hydrolase activity, acting on acid anhydrides, in phosphorus-containing anhydrides	128	2366	761	45586	1.2e-30	2.6e-28	LOC_Os12g07880 LOC_Os01g71240 LOC_Os09g27060 LOC_Os06g05820 LOC_Os02g20410 LOC_Os03g02290 LOC_Os06g45820 LOC_Os08g08220 LOC_Os09g34010 LOC_Os01g54080 LOC_Os02g02290 LOC_Os01g68120 LOC_Os04g28260 LOC_Os07g08170 LOC_Os04g39190 LOC_Os04g30720 LOC_Os11g29380 LOC_Os03g59640 LOC_Os03g56260 LOC_Os05g38480 LOC_Os08g38970 LOC_Os11g05556 LOC_Os04g57140 LOC_Os12g37400 LOC_Os09g30380 LOC_Os05g39850 LOC_Os01g…
GO:0005488	F	binding	941	2366	11705	45586	5.2e-30	9.2e-28	LOC_Os10g25450 LOC_Os01g20830 LOC_Os08g25900 LOC_Os03g13370 LOC_Os06g05820 LOC_Os07g47630 LOC_Os02g34840 LOC_Os04g01530 LOC_Os02g29550 LOC_Os06g45820 LOC_Os05g34460 LOC_Os04g42010 LOC_Os04g02870 LOC_Os01g54080 LOC_Os09g27060 LOC_Os05g37350 LOC_Os02g39100 LOC_Os05g22614 LOC_Os08g37700 LOC_Os01g67570 LOC_Os06g07630 LOC_Os04g39190 LOC_Os11g24450 LOC_Os02g30200 LOC_Os01g50340 LOC_Os06g13600 LOC_Os01g…
GO:0000166	F	nucleotide binding	361	2366	3702	45586	7e-27	1.1e-24	LOC_Os06g05820 LOC_Os07g47630 LOC_Os04g01530 LOC_Os06g45820 LOC_Os08g08220 LOC_Os04g42010 LOC_Os04g02870 LOC_Os01g54080 LOC_Os08g37700 LOC_Os04g39190 LOC_Os02g12850 LOC_Os08g38970 LOC_Os04g57140 LOC_Os12g37400 LOC_Os08g32600 LOC_Os04g38600 LOC_Os02g37920 LOC_Os09g10760 LOC_Os03g56270 LOC_Os03g22700 LOC_Os03g21730 LOC_Os01g14932 LOC_Os07g43810 LOC_Os05g46030 LOC_Os02g25870 LOC_Os04g46620 LOC_Os11g…
GO:0003677	F	DNA binding	224	2366	2023	45586	2.2e-24	2.9e-22	LOC_Os10g01570 LOC_Os06g39906 LOC_Os06g05820 LOC_Os04g52380 LOC_Os06g11970 LOC_Os04g09800 LOC_Os02g34840 LOC_Os04g32960 LOC_Os04g46450 LOC_Os02g29550 LOC_Os12g29520 LOC_Os08g08220 LOC_Os04g42784 LOC_Os06g06510 LOC_Os06g36680 LOC_Os10g10990 LOC_Os01g52680 LOC_Os01g74540 LOC_Os04g58630 LOC_Os12g42970 LOC_Os01g12860 LOC_Os03g54170 LOC_Os01g56940 LOC_Os03g50310 LOC_Os11g09160 LOC_Os09g35000 LOC_Os03g…
GO:0004386	F	helicase activity	45	2366	151	45586	5.3e-22	6.2e-20	LOC_Os07g30980 LOC_Os09g27060 LOC_Os07g40730 LOC_Os04g35420 LOC_Os07g31450 LOC_Os01g36890 LOC_Os07g08170 LOC_Os01g62040 LOC_Os04g43050 LOC_Os08g08220 LOC_Os02g46450 LOC_Os03g12000 LOC_Os02g02290 LOC_Os04g59620 LOC_Os04g09800 LOC_Os01g40980 LOC_Os01g68120 LOC_Os07g46590 LOC_Os03g63920 LOC_Os02g19860 LOC_Os05g05780 LOC_Os05g05230 LOC_Os01g27040 LOC_Os01g07740 LOC_Os03g01830 LOC_Os06g08480 LOC_Os12g…
GO:0003777	F	microtubule motor activity	26	2366	51	45586	3.1e-20	3.2e-18	LOC_Os03g17164 LOC_Os03g02290 LOC_Os01g54080 LOC_Os04g28260 LOC_Os05g33030 LOC_Os04g30720 LOC_Os07g01490 LOC_Os03g56260 LOC_Os05g38480 LOC_Os09g35890 LOC_Os12g42160 LOC_Os04g57140 LOC_Os03g39020 LOC_Os02g36990 LOC_Os01g42070 LOC_Os12g39980 LOC_Os06g04560 LOC_Os11g35090 LOC_Os12g36100 LOC_Os05g44560 LOC_Os03g53920 LOC_Os02g56540 LOC_Os02g28850 LOC_Os08g02380 LOC_Os02g01180 LOC_Os04g38880
GO:0003774	F	motor activity	28	2366	65	45586	3.6e-19	3.4e-17	LOC_Os03g17164 LOC_Os03g02290 LOC_Os05g46030 LOC_Os01g54080 LOC_Os04g28260 LOC_Os05g33030 LOC_Os04g30720 LOC_Os07g01490 LOC_Os03g56260 LOC_Os05g38480 LOC_Os09g35890 LOC_Os12g42160 LOC_Os04g57140 LOC_Os03g39020 LOC_Os02g36990 LOC_Os01g42070 LOC_Os12g39980 LOC_Os06g04560 LOC_Os11g35090 LOC_Os12g36100 LOC_Os05g44560 LOC_Os03g53920 LOC_Os10g34710 LOC_Os02g56540 LOC_Os02g28850 LOC_Os08g02380 LOC_Os02g…
GO:0032555	F	purine ribonucleotide binding	289	2366	3154	45586	1.2e-18	9.6e-17	LOC_Os01g42070 LOC_Os01g62500 LOC_Os01g68870 LOC_Os01g71240 LOC_Os09g27060 LOC_Os06g05820 LOC_Os01g36390 LOC_Os04g09800 LOC_Os05g35540 LOC_Os02g20410 LOC_Os03g02290 LOC_Os06g08790 LOC_Os06g45820 LOC_Os08g08220 LOC_Os04g42784 LOC_Os04g01530 LOC_Os05g51790 LOC_Os01g54080 LOC_Os02g02290 LOC_Os01g68120 LOC_Os04g28260 LOC_Os07g08170 LOC_Os01g18050 LOC_Os06g47320 LOC_Os12g29580 LOC_Os04g39190 LOC_Os04g…
GO:0032553	F	ribonucleotide binding	289	2366	3154	45586	1.2e-18	9.6e-17	LOC_Os01g42070 LOC_Os01g62500 LOC_Os01g68870 LOC_Os01g71240 LOC_Os09g27060 LOC_Os06g05820 LOC_Os01g36390 LOC_Os04g09800 LOC_Os05g35540 LOC_Os02g20410 LOC_Os03g02290 LOC_Os06g08790 LOC_Os06g45820 LOC_Os08g08220 LOC_Os04g42784 LOC_Os04g01530 LOC_Os05g51790 LOC_Os01g54080 LOC_Os02g02290 LOC_Os01g68120 LOC_Os04g28260 LOC_Os07g08170 LOC_Os01g18050 LOC_Os06g47320 LOC_Os12g29580 LOC_Os04g39190 LOC_Os04g…
GO:0017076	F	purine nucleotide binding	298	2366	3308	45586	3.5e-18	2.6e-16	LOC_Os01g42070 LOC_Os01g62500 LOC_Os01g68870 LOC_Os01g71240 LOC_Os09g27060 LOC_Os06g05820 LOC_Os01g36390 LOC_Os05g41750 LOC_Os04g09800 LOC_Os05g35540 LOC_Os02g20410 LOC_Os03g02290 LOC_Os06g08790 LOC_Os06g45820 LOC_Os08g08220 LOC_Os04g42784 LOC_Os04g01530 LOC_Os05g51790 LOC_Os01g54080 LOC_Os02g02290 LOC_Os01g68120 LOC_Os04g28260 LOC_Os04g02730 LOC_Os01g18050 LOC_Os06g47320 LOC_Os12g29580 LOC_Os04g…
GO:0016787	F	hydrolase activity	274	2366	3178	45586	9.1e-15	6.4e-13	LOC_Os12g07880 LOC_Os01g71240 LOC_Os09g27060 LOC_Os06g05820 LOC_Os04g56240 LOC_Os05g41750 LOC_Os01g73620 LOC_Os06g03560 LOC_Os04g32960 LOC_Os02g20410 LOC_Os03g02290 LOC_Os01g70520 LOC_Os06g45820 LOC_Os05g34460 LOC_Os04g42784 LOC_Os01g54080 LOC_Os02g02290 LOC_Os05g37350 LOC_Os01g68120 LOC_Os04g28260 LOC_Os03g38230 LOC_Os07g08170 LOC_Os03g63720 LOC_Os04g39190 LOC_Os01g56940 LOC_Os04g42860 LOC_Os04g…
GO:0005524	F	ATP binding	258	2366	2972	45586	2.3e-14	1.5e-12	LOC_Os01g62500 LOC_Os01g68870 LOC_Os01g71240 LOC_Os09g27060 LOC_Os06g05820 LOC_Os01g36390 LOC_Os04g09800 LOC_Os04g01530 LOC_Os03g02290 LOC_Os06g45820 LOC_Os08g08220 LOC_Os04g42784 LOC_Os05g51790 LOC_Os01g54080 LOC_Os02g02290 LOC_Os01g68120 LOC_Os04g28260 LOC_Os07g08170 LOC_Os03g02680 LOC_Os06g47320 LOC_Os04g39190 LOC_Os04g24550 LOC_Os04g30720 LOC_Os05g19270 LOC_Os12g01200 LOC_Os09g10770 LOC_Os03g…
GO:0032559	F	adenyl ribonucleotide binding	258	2366	2975	45586	2.5e-14	1.6e-12	LOC_Os01g62500 LOC_Os01g68870 LOC_Os01g71240 LOC_Os09g27060 LOC_Os06g05820 LOC_Os01g36390 LOC_Os04g09800 LOC_Os04g01530 LOC_Os03g02290 LOC_Os06g45820 LOC_Os08g08220 LOC_Os04g42784 LOC_Os05g51790 LOC_Os01g54080 LOC_Os02g02290 LOC_Os01g68120 LOC_Os04g28260 LOC_Os07g08170 LOC_Os03g02680 LOC_Os06g47320 LOC_Os04g39190 LOC_Os04g24550 LOC_Os04g30720 LOC_Os05g19270 LOC_Os12g01200 LOC_Os09g10770 LOC_Os03g…
GO:0001883	F	purine nucleoside binding	266	2366	3125	45586	8.1e-14	4.3e-12	LOC_Os01g62500 LOC_Os01g68870 LOC_Os01g71240 LOC_Os09g27060 LOC_Os06g05820 LOC_Os01g36390 LOC_Os04g09800 LOC_Os04g01530 LOC_Os03g02290 LOC_Os06g45820 LOC_Os08g08220 LOC_Os04g42784 LOC_Os05g51790 LOC_Os01g54080 LOC_Os02g02290 LOC_Os01g68120 LOC_Os04g28260 LOC_Os04g02730 LOC_Os05g33030 LOC_Os06g47320 LOC_Os04g39190 LOC_Os04g24550 LOC_Os04g30720 LOC_Os05g19270 LOC_Os12g01200 LOC_Os09g10770 LOC_Os03g…
GO:0001882	F	nucleoside binding	266	2366	3125	45586	8.1e-14	4.3e-12	LOC_Os01g62500 LOC_Os01g68870 LOC_Os01g71240 LOC_Os09g27060 LOC_Os06g05820 LOC_Os01g36390 LOC_Os04g09800 LOC_Os04g01530 LOC_Os03g02290 LOC_Os06g45820 LOC_Os08g08220 LOC_Os04g42784 LOC_Os05g51790 LOC_Os01g54080 LOC_Os02g02290 LOC_Os01g68120 LOC_Os04g28260 LOC_Os04g02730 LOC_Os05g33030 LOC_Os06g47320 LOC_Os04g39190 LOC_Os04g24550 LOC_Os04g30720 LOC_Os05g19270 LOC_Os12g01200 LOC_Os09g10770 LOC_Os03g…
GO:0030554	F	adenyl nucleotide binding	266	2366	3125	45586	8.1e-14	4.3e-12	LOC_Os01g62500 LOC_Os01g68870 LOC_Os01g71240 LOC_Os09g27060 LOC_Os06g05820 LOC_Os01g36390 LOC_Os04g09800 LOC_Os04g01530 LOC_Os03g02290 LOC_Os06g45820 LOC_Os08g08220 LOC_Os04g42784 LOC_Os05g51790 LOC_Os01g54080 LOC_Os02g02290 LOC_Os01g68120 LOC_Os04g28260 LOC_Os04g02730 LOC_Os05g33030 LOC_Os06g47320 LOC_Os04g39190 LOC_Os04g24550 LOC_Os04g30720 LOC_Os05g19270 LOC_Os12g01200 LOC_Os09g10770 LOC_Os03g…
GO:0003887	F	DNA-directed DNA polymerase activity	15	2366	29	45586	2.2e-12	1.1e-10	LOC_Os11g13990 LOC_Os02g05880 LOC_Os08g07840 LOC_Os01g64820 LOC_Os03g03650 LOC_Os12g19180 LOC_Os05g06840 LOC_Os11g08330 LOC_Os02g04270 LOC_Os12g10670 LOC_Os08g02670 LOC_Os01g53070 LOC_Os05g45340 LOC_Os06g13020 LOC_Os02g30800
GO:0008094	F	DNA-dependent ATPase activity	15	2366	32	45586	1.4e-11	6.5e-10	LOC_Os07g30980 LOC_Os07g08729 LOC_Os06g11500 LOC_Os05g08100 LOC_Os02g55410 LOC_Os12g37400 LOC_Os01g36390 LOC_Os04g48060 LOC_Os05g14590 LOC_Os11g29380 LOC_Os05g05260 LOC_Os03g63920 LOC_Os05g39850 LOC_Os01g40980 LOC_Os11g36390
GO:0008026	F	ATP-dependent helicase activity	23	2366	99	45586	1.2e-09	5.4e-08	LOC_Os07g30980 LOC_Os04g35420 LOC_Os04g43050 LOC_Os01g36890 LOC_Os03g12000 LOC_Os01g40980 LOC_Os03g63920 LOC_Os02g19860 LOC_Os01g07740 LOC_Os03g01830 LOC_Os12g29660 LOC_Os02g50560 LOC_Os02g01740 LOC_Os06g33520 LOC_Os02g06500 LOC_Os05g05260 LOC_Os01g43120 LOC_Os07g48360 LOC_Os01g68120 LOC_Os08g24760 LOC_Os07g08729 LOC_Os08g32920 LOC_Os11g44910
GO:0070035	F	purine NTP-dependent helicase activity	23	2366	99	45586	1.2e-09	5.4e-08	LOC_Os07g30980 LOC_Os04g35420 LOC_Os04g43050 LOC_Os01g36890 LOC_Os03g12000 LOC_Os01g40980 LOC_Os03g63920 LOC_Os02g19860 LOC_Os01g07740 LOC_Os03g01830 LOC_Os12g29660 LOC_Os02g50560 LOC_Os02g01740 LOC_Os06g33520 LOC_Os02g06500 LOC_Os05g05260 LOC_Os01g43120 LOC_Os07g48360 LOC_Os01g68120 LOC_Os08g24760 LOC_Os07g08729 LOC_Os08g32920 LOC_Os11g44910
GO:0003824	F	catalytic activity	617	2366	9113	45586	2e-09	8.6e-08	LOC_Os04g46760 LOC_Os06g05820 LOC_Os09g39390 LOC_Os04g01530 LOC_Os05g41640 LOC_Os06g45820 LOC_Os05g34460 LOC_Os01g54080 LOC_Os05g37350 LOC_Os05g40260 LOC_Os05g22614 LOC_Os04g39190 LOC_Os07g25410 LOC_Os08g38970 LOC_Os04g57140 LOC_Os01g01710 LOC_Os10g28630 LOC_Os12g37400 LOC_Os07g07310 LOC_Os08g32600 LOC_Os01g45390 LOC_Os09g30380 LOC_Os05g06490 LOC_Os04g38600 LOC_Os02g33610 LOC_Os08g23720 LOC_Os08g…
GO:0003723	F	RNA binding	49	2366	379	45586	7e-09	2.8e-07	LOC_Os11g20689 LOC_Os01g62440 LOC_Os03g25450 LOC_Os05g18750 LOC_Os01g52250 LOC_Os05g49220 LOC_Os01g56520 LOC_Os04g43050 LOC_Os02g02390 LOC_Os04g42010 LOC_Os10g41030 LOC_Os12g35630 LOC_Os07g25740 LOC_Os08g40830 LOC_Os01g67570 LOC_Os10g41960 LOC_Os03g63720 LOC_Os02g19860 LOC_Os01g42970 LOC_Os11g45590 LOC_Os01g13470 LOC_Os08g39600 LOC_Os02g44810 LOC_Os06g35470 LOC_Os11g35060 LOC_Os02g57640 LOC_Os11g…
GO:0019001	F	guanyl nucleotide binding	34	2366	214	45586	8e-09	3.1e-07	LOC_Os12g07880 LOC_Os02g58730 LOC_Os05g49220 LOC_Os02g20410 LOC_Os02g06340 LOC_Os09g34010 LOC_Os03g49220 LOC_Os02g25870 LOC_Os02g06300 LOC_Os11g40600 LOC_Os08g39890 LOC_Os05g06450 LOC_Os10g02814 LOC_Os11g05556 LOC_Os06g30380 LOC_Os11g05552 LOC_Os11g41910 LOC_Os02g18450 LOC_Os01g54420 LOC_Os01g53150 LOC_Os03g21080 LOC_Os03g01530 LOC_Os01g12640 LOC_Os01g18050 LOC_Os05g35540 LOC_Os04g31190 LOC_Os11g…
GO:0004518	F	nuclease activity	35	2366	230	45586	1.5e-08	5.7e-07	LOC_Os11g20689 LOC_Os01g62440 LOC_Os12g10850 LOC_Os06g03560 LOC_Os04g32960 LOC_Os04g43050 LOC_Os04g42784 LOC_Os08g01130 LOC_Os12g18200 LOC_Os05g37350 LOC_Os07g40730 LOC_Os02g05880 LOC_Os08g07840 LOC_Os03g63720 LOC_Os01g56940 LOC_Os01g47180 LOC_Os08g23430 LOC_Os01g65400 LOC_Os01g58680 LOC_Os12g07650 LOC_Os05g46270 LOC_Os07g07310 LOC_Os02g29464 LOC_Os08g07540 LOC_Os09g35000 LOC_Os01g68120 LOC_Os12g…
GO:0032561	F	guanyl ribonucleotide binding	33	2366	210	45586	1.7e-08	6.1e-07	LOC_Os12g07880 LOC_Os02g58730 LOC_Os05g49220 LOC_Os02g20410 LOC_Os02g06340 LOC_Os09g34010 LOC_Os03g49220 LOC_Os02g25870 LOC_Os02g06300 LOC_Os11g40600 LOC_Os08g39890 LOC_Os05g06450 LOC_Os11g05556 LOC_Os06g30380 LOC_Os11g05552 LOC_Os11g41910 LOC_Os02g18450 LOC_Os01g54420 LOC_Os01g53150 LOC_Os03g21080 LOC_Os03g01530 LOC_Os01g12640 LOC_Os01g18050 LOC_Os05g35540 LOC_Os04g31190 LOC_Os11g38020 LOC_Os01g…
GO:0005525	F	GTP binding	33	2366	210	45586	1.7e-08	6.1e-07	LOC_Os12g07880 LOC_Os02g58730 LOC_Os05g49220 LOC_Os02g20410 LOC_Os02g06340 LOC_Os09g34010 LOC_Os03g49220 LOC_Os02g25870 LOC_Os02g06300 LOC_Os11g40600 LOC_Os08g39890 LOC_Os05g06450 LOC_Os11g05556 LOC_Os06g30380 LOC_Os11g05552 LOC_Os11g41910 LOC_Os02g18450 LOC_Os01g54420 LOC_Os01g53150 LOC_Os03g21080 LOC_Os03g01530 LOC_Os01g12640 LOC_Os01g18050 LOC_Os05g35540 LOC_Os04g31190 LOC_Os11g38020 LOC_Os01g…
GO:0003690	F	double-stranded DNA binding	9	2366	17	45586	4.6e-08	1.6e-06	LOC_Os01g08540 LOC_Os04g58630 LOC_Os07g06950 LOC_Os10g36530 LOC_Os02g37920 LOC_Os04g58410 LOC_Os05g19270 LOC_Os04g42784 LOC_Os01g72880
GO:0016853	F	isomerase activity	26	2366	149	45586	6.2e-08	2.1e-06	LOC_Os02g54890 LOC_Os09g19734 LOC_Os08g44330 LOC_Os05g40420 LOC_Os01g40980 LOC_Os07g44190 LOC_Os09g32450 LOC_Os02g27440 LOC_Os01g40250 LOC_Os07g48810 LOC_Os09g10770 LOC_Os02g44810 LOC_Os04g51390 LOC_Os06g28194 LOC_Os03g25450 LOC_Os08g19610 LOC_Os03g17610 LOC_Os07g37830 LOC_Os03g54091 LOC_Os03g53710 LOC_Os03g57870 LOC_Os08g41990 LOC_Os02g47150 LOC_Os04g48060 LOC_Os03g07300 LOC_Os08g14330
GO:0030983	F	mismatched DNA binding	8	2366	14	45586	1.2e-07	3.9e-06	LOC_Os01g08540 LOC_Os04g58630 LOC_Os02g37920 LOC_Os10g36530 LOC_Os04g58410 LOC_Os05g19270 LOC_Os04g42784 LOC_Os01g72880
GO:0042623	F	ATPase activity, coupled	39	2366	297	45586	1.4e-07	4.4e-06	LOC_Os07g30980 LOC_Os01g71240 LOC_Os04g35420 LOC_Os06g05820 LOC_Os04g43050 LOC_Os01g36890 LOC_Os03g12000 LOC_Os01g40980 LOC_Os03g63920 LOC_Os02g19860 LOC_Os01g36390 LOC_Os11g29380 LOC_Os01g07740 LOC_Os03g01830 LOC_Os02g55410 LOC_Os04g38570 LOC_Os12g29660 LOC_Os06g06190 LOC_Os02g50560 LOC_Os02g01740 LOC_Os06g11500 LOC_Os06g33520 LOC_Os02g06500 LOC_Os12g37400 LOC_Os05g14590 LOC_Os05g05260 LOC_Os07g…
GO:0043566	F	structure-specific DNA binding	10	2366	25	45586	2.3e-07	6.9e-06	LOC_Os01g08540 LOC_Os04g58630 LOC_Os07g06950 LOC_Os10g36530 LOC_Os02g37920 LOC_Os04g58410 LOC_Os05g19270 LOC_Os04g42784 LOC_Os01g08190 LOC_Os01g72880
GO:0005515	F	protein binding	206	2366	2762	45586	5.7e-07	1.7e-05	LOC_Os10g25450 LOC_Os01g68870 LOC_Os01g69930 LOC_Os04g52020 LOC_Os05g43610 LOC_Os01g47450 LOC_Os02g51180 LOC_Os04g32960 LOC_Os02g20410 LOC_Os12g29520 LOC_Os08g08220 LOC_Os07g10890 LOC_Os02g12570 LOC_Os02g39100 LOC_Os07g31840 LOC_Os07g37140 LOC_Os06g47320 LOC_Os12g02540 LOC_Os04g09860 LOC_Os04g33980 LOC_Os04g41820 LOC_Os01g50340 LOC_Os06g03970 LOC_Os03g59660 LOC_Os01g21820 LOC_Os06g10230 LOC_Os06g…
GO:0016875	F	ligase activity, forming carbon-oxygen bonds	18	2366	93	45586	1.3e-06	3.5e-05	LOC_Os07g47860 LOC_Os09g38420 LOC_Os02g02860 LOC_Os12g34860 LOC_Os02g33500 LOC_Os06g13660 LOC_Os02g41470 LOC_Os11g39670 LOC_Os07g30200 LOC_Os05g08990 LOC_Os01g06020 LOC_Os03g11120 LOC_Os06g01400 LOC_Os02g51830 LOC_Os05g26660 LOC_Os03g48850 LOC_Os07g47300 LOC_Os01g03020
GO:0004812	F	aminoacyl-tRNA ligase activity	18	2366	93	45586	1.3e-06	3.5e-05	LOC_Os07g47860 LOC_Os09g38420 LOC_Os02g02860 LOC_Os12g34860 LOC_Os02g33500 LOC_Os06g13660 LOC_Os02g41470 LOC_Os11g39670 LOC_Os07g30200 LOC_Os05g08990 LOC_Os01g06020 LOC_Os03g11120 LOC_Os06g01400 LOC_Os02g51830 LOC_Os05g26660 LOC_Os03g48850 LOC_Os07g47300 LOC_Os01g03020
GO:0003678	F	DNA helicase activity	7	2366	13	45586	1.3e-06	3.5e-05	LOC_Os07g30980 LOC_Os03g63920 LOC_Os07g08729 LOC_Os07g08170 LOC_Os01g62040 LOC_Os05g05260 LOC_Os01g40980
GO:0016876	F	ligase activity, forming aminoacyl-tRNA and related compounds	18	2366	93	45586	1.3e-06	3.5e-05	LOC_Os07g47860 LOC_Os09g38420 LOC_Os02g02860 LOC_Os12g34860 LOC_Os02g33500 LOC_Os06g13660 LOC_Os02g41470 LOC_Os11g39670 LOC_Os07g30200 LOC_Os05g08990 LOC_Os01g06020 LOC_Os03g11120 LOC_Os06g01400 LOC_Os02g51830 LOC_Os05g26660 LOC_Os03g48850 LOC_Os07g47300 LOC_Os01g03020
GO:0016779	F	nucleotidyltransferase activity	32	2366	242	45586	1.5e-06	3.9e-05	LOC_Os01g64820 LOC_Os07g22400 LOC_Os11g08330 LOC_Os05g06490 LOC_Os07g13980 LOC_Os11g11070 LOC_Os11g40090 LOC_Os03g11240 LOC_Os04g41490 LOC_Os02g05880 LOC_Os08g07840 LOC_Os08g02670 LOC_Os12g19180 LOC_Os12g04510 LOC_Os12g10670 LOC_Os01g15910 LOC_Os01g48720 LOC_Os02g30800 LOC_Os05g29010 LOC_Os11g13990 LOC_Os03g03650 LOC_Os04g54840 LOC_Os07g07310 LOC_Os05g06840 LOC_Os01g53070 LOC_Os05g45340 LOC_Os12g…
GO:0016887	F	ATPase activity	44	2366	389	45586	1.6e-06	4e-05	LOC_Os07g30980 LOC_Os01g71240 LOC_Os04g35420 LOC_Os06g05820 LOC_Os04g43050 LOC_Os01g36890 LOC_Os03g12000 LOC_Os03g21490 LOC_Os01g40980 LOC_Os01g68120 LOC_Os03g63920 LOC_Os02g19860 LOC_Os01g36390 LOC_Os11g29380 LOC_Os01g07740 LOC_Os03g01830 LOC_Os02g55410 LOC_Os02g06500 LOC_Os12g29660 LOC_Os06g06190 LOC_Os02g50560 LOC_Os02g01740 LOC_Os06g11500 LOC_Os06g33520 LOC_Os01g67740 LOC_Os12g37400 LOC_Os05g…
GO:0003682	F	chromatin binding	7	2366	14	45586	2.5e-06	6.2e-05	LOC_Os07g31450 LOC_Os01g27040 LOC_Os05g05780 LOC_Os11g34300 LOC_Os06g08480 LOC_Os06g01320 LOC_Os10g17770
GO:0031072	F	heat shock protein binding	22	2366	138	45586	2.9e-06	7e-05	LOC_Os01g69930 LOC_Os03g60790 LOC_Os01g70250 LOC_Os01g70460 LOC_Os03g19200 LOC_Os01g51710 LOC_Os09g28890 LOC_Os08g36140 LOC_Os02g56040 LOC_Os05g26902 LOC_Os11g37000 LOC_Os11g10990 LOC_Os03g27460 LOC_Os12g31460 LOC_Os03g14040 LOC_Os02g30620 LOC_Os05g50370 LOC_Os06g11440 LOC_Os01g27740 LOC_Os02g10220 LOC_Os06g22690 LOC_Os01g33800
GO:0016788	F	hydrolase activity, acting on ester bonds	74	2366	819	45586	5e-06	0.00012	LOC_Os11g20689 LOC_Os01g62440 LOC_Os01g09220 LOC_Os01g05800 LOC_Os11g08090 LOC_Os04g56240 LOC_Os12g10850 LOC_Os06g03560 LOC_Os04g32960 LOC_Os04g43050 LOC_Os05g44600 LOC_Os11g48070 LOC_Os10g28660 LOC_Os08g01130 LOC_Os11g11070 LOC_Os12g18200 LOC_Os05g37350 LOC_Os01g68120 LOC_Os01g24470 LOC_Os07g40730 LOC_Os02g05880 LOC_Os02g37950 LOC_Os06g36520 LOC_Os08g07840 LOC_Os06g08530 LOC_Os07g06950 LOC_Os05g…
GO:0016874	F	ligase activity	36	2366	315	45586	1e-05	0.00024	LOC_Os01g42040 LOC_Os02g33500 LOC_Os11g34210 LOC_Os07g30200 LOC_Os06g01400 LOC_Os04g56400 LOC_Os01g16650 LOC_Os03g49220 LOC_Os05g26660 LOC_Os01g46570 LOC_Os01g12950 LOC_Os01g66130 LOC_Os01g13170 LOC_Os07g47860 LOC_Os03g11120 LOC_Os01g03020 LOC_Os02g41470 LOC_Os03g20700 LOC_Os03g59640 LOC_Os02g01170 LOC_Os06g33810 LOC_Os05g22940 LOC_Os02g02860 LOC_Os12g34860 LOC_Os06g13660 LOC_Os11g39670 LOC_Os02g…
GO:0008080	F	N-acetyltransferase activity	11	2366	45	45586	1.5e-05	0.00033	LOC_Os04g59510 LOC_Os03g17050 LOC_Os04g35430 LOC_Os07g07690 LOC_Os03g53630 LOC_Os01g14370 LOC_Os04g39140 LOC_Os08g16010 LOC_Os05g31254 LOC_Os05g40260 LOC_Os05g44020
GO:0004532	F	exoribonuclease activity	5	2366	8	45586	1.9e-05	0.00037	LOC_Os03g63720 LOC_Os08g02360 LOC_Os11g20689 LOC_Os07g07310 LOC_Os02g28850
GO:0016410	F	N-acyltransferase activity	11	2366	46	45586	1.8e-05	0.00037	LOC_Os04g59510 LOC_Os03g17050 LOC_Os04g35430 LOC_Os07g07690 LOC_Os03g53630 LOC_Os01g14370 LOC_Os04g39140 LOC_Os08g16010 LOC_Os05g31254 LOC_Os05g40260 LOC_Os05g44020
GO:0016896	F	exoribonuclease activity, producing 5'-phosphomonoesters	5	2366	8	45586	1.9e-05	0.00037	LOC_Os03g63720 LOC_Os08g02360 LOC_Os11g20689 LOC_Os07g07310 LOC_Os02g28850
GO:0016796	F	exonuclease activity, active with either ribo- or deoxyribonucleic acids and producing 5'-phosphomonoesters	5	2366	8	45586	1.9e-05	0.00037	LOC_Os03g63720 LOC_Os08g02360 LOC_Os11g20689 LOC_Os07g07310 LOC_Os02g28850
GO:0004003	F	ATP-dependent DNA helicase activity	5	2366	8	45586	1.9e-05	0.00037	LOC_Os07g30980 LOC_Os05g05260 LOC_Os07g08729 LOC_Os01g40980 LOC_Os03g63920
GO:0000175	F	3'-5'-exoribonuclease activity	5	2366	8	45586	1.9e-05	0.00037	LOC_Os03g63720 LOC_Os08g02360 LOC_Os11g20689 LOC_Os07g07310 LOC_Os02g28850
GO:0008408	F	3'-5' exonuclease activity	8	2366	25	45586	2.6e-05	0.00051	LOC_Os02g05880 LOC_Os11g20689 LOC_Os08g07840 LOC_Os03g63720 LOC_Os01g47180 LOC_Os07g07310 LOC_Os02g28850 LOC_Os08g02360
GO:0051082	F	unfolded protein binding	19	2366	125	45586	2.7e-05	0.00051	LOC_Os04g46620 LOC_Os01g33800 LOC_Os01g69930 LOC_Os06g47320 LOC_Os03g42220 LOC_Os11g37000 LOC_Os01g27740 LOC_Os03g14040 LOC_Os03g60790 LOC_Os08g36140 LOC_Os01g51710 LOC_Os06g22690 LOC_Os01g70460 LOC_Os02g30620 LOC_Os05g26902 LOC_Os05g05470 LOC_Os06g11440 LOC_Os02g10220 LOC_Os02g56040
GO:0003916	F	DNA topoisomerase activity	7	2366	21	45586	6.2e-05	0.0011	LOC_Os09g32450 LOC_Os02g27440 LOC_Os03g17610 LOC_Os02g47150 LOC_Os03g54091 LOC_Os09g10770 LOC_Os01g40980
GO:0030695	F	GTPase regulator activity	11	2366	52	45586	6.2e-05	0.0011	LOC_Os02g56570 LOC_Os05g31720 LOC_Os02g49070 LOC_Os06g45080 LOC_Os04g40420 LOC_Os09g33600 LOC_Os03g21080 LOC_Os01g68540 LOC_Os08g42530 LOC_Os07g37750 LOC_Os03g16900
GO:0060589	F	nucleoside-triphosphatase regulator activity	12	2366	61	45586	6.2e-05	0.0011	LOC_Os02g56570 LOC_Os05g31720 LOC_Os04g35180 LOC_Os02g49070 LOC_Os06g45080 LOC_Os04g40420 LOC_Os09g33600 LOC_Os08g42530 LOC_Os01g68540 LOC_Os03g21080 LOC_Os07g37750 LOC_Os03g16900
GO:0016407	F	acetyltransferase activity	11	2366	53	45586	7.5e-05	0.0013	LOC_Os04g59510 LOC_Os03g17050 LOC_Os04g35430 LOC_Os07g07690 LOC_Os03g53630 LOC_Os01g14370 LOC_Os04g39140 LOC_Os08g16010 LOC_Os05g31254 LOC_Os05g40260 LOC_Os05g44020
GO:0003899	F	DNA-directed RNA polymerase activity	12	2366	63	45586	8.7e-05	0.0015	LOC_Os12g36100 LOC_Os02g05880 LOC_Os01g48720 LOC_Os04g54840 LOC_Os12g04510 LOC_Os11g08940 LOC_Os07g22400 LOC_Os05g06490 LOC_Os11g40090 LOC_Os03g44484 LOC_Os04g41490 LOC_Os05g29010
GO:0034062	F	RNA polymerase activity	12	2366	63	45586	8.7e-05	0.0015	LOC_Os12g36100 LOC_Os02g05880 LOC_Os01g48720 LOC_Os04g54840 LOC_Os12g04510 LOC_Os11g08940 LOC_Os07g22400 LOC_Os05g06490 LOC_Os11g40090 LOC_Os03g44484 LOC_Os04g41490 LOC_Os05g29010
GO:0016866	F	intramolecular transferase activity	7	2366	24	45586	0.00016	0.0027	LOC_Os08g41990 LOC_Os07g44190 LOC_Os09g19734 LOC_Os02g44810 LOC_Os05g40420 LOC_Os03g25450 LOC_Os06g28194
GO:0004527	F	exonuclease activity	10	2366	49	45586	0.00018	0.0031	LOC_Os02g05880 LOC_Os11g20689 LOC_Os08g07840 LOC_Os03g63720 LOC_Os05g46270 LOC_Os01g47180 LOC_Os07g07310 LOC_Os02g28850 LOC_Os01g65400 LOC_Os08g02360
GO:0008462	F	endopeptidase Clp activity	5	2366	12	45586	0.00022	0.0036	LOC_Os05g51450 LOC_Os03g22430 LOC_Os01g32350 LOC_Os01g16530 LOC_Os03g19510
GO:0016986	F	transcription initiation factor activity	5	2366	13	45586	0.00034	0.0055	LOC_Os03g32590 LOC_Os11g26160 LOC_Os01g63940 LOC_Os03g16430 LOC_Os02g30800
GO:0016563	F	transcription activator activity	5	2366	13	45586	0.00034	0.0055	LOC_Os10g10990 LOC_Os01g14370 LOC_Os05g23940 LOC_Os02g34840 LOC_Os03g14720
GO:0008270	F	zinc ion binding	132	2366	1876	45586	0.00045	0.0071	LOC_Os04g52020 LOC_Os05g43610 LOC_Os09g36090 LOC_Os06g45820 LOC_Os08g08220 LOC_Os09g39270 LOC_Os01g74540 LOC_Os01g06290 LOC_Os02g18370 LOC_Os04g02730 LOC_Os03g21140 LOC_Os07g37140 LOC_Os08g04170 LOC_Os05g07000 LOC_Os02g34590 LOC_Os01g45274 LOC_Os06g46400 LOC_Os07g40310 LOC_Os02g33750 LOC_Os04g42020 LOC_Os05g01550 LOC_Os04g59510 LOC_Os08g42620 LOC_Os08g05560 LOC_Os09g28150 LOC_Os02g39540 LOC_Os02g…
GO:0004252	F	serine-type endopeptidase activity	8	2366	37	45586	0.00053	0.0082	LOC_Os06g05820 LOC_Os05g49380 LOC_Os05g34460 LOC_Os05g05480 LOC_Os06g06190 LOC_Os06g48650 LOC_Os03g37100 LOC_Os12g42210
GO:0034061	F	DNA polymerase activity	15	2366	111	45586	0.00065	0.01	LOC_Os11g13990 LOC_Os02g05880 LOC_Os08g07840 LOC_Os01g64820 LOC_Os03g03650 LOC_Os12g19180 LOC_Os05g06840 LOC_Os11g08330 LOC_Os02g04270 LOC_Os12g10670 LOC_Os08g02670 LOC_Os01g53070 LOC_Os05g45340 LOC_Os06g13020 LOC_Os02g30800
GO:0003918	F	DNA topoisomerase (ATP-hydrolyzing) activity	5	2366	15	45586	0.00073	0.011	LOC_Os02g47150 LOC_Os01g40980 LOC_Os03g54091 LOC_Os09g10770 LOC_Os03g17610
GO:0005083	F	small GTPase regulator activity	9	2366	49	45586	0.00086	0.013	LOC_Os02g56570 LOC_Os05g31720 LOC_Os02g49070 LOC_Os06g45080 LOC_Os09g33600 LOC_Os08g42530 LOC_Os01g68540 LOC_Os07g37750 LOC_Os03g16900
GO:0003684	F	damaged DNA binding	5	2366	16	45586	0.001	0.015	LOC_Os06g43610 LOC_Os08g21330 LOC_Os02g08300 LOC_Os04g58410 LOC_Os06g05820
GO:0030528	F	transcription regulator activity	74	2366	989	45586	0.0015	0.021	LOC_Os12g42970 LOC_Os01g52680 LOC_Os04g41820 LOC_Os07g48660 LOC_Os05g25260 LOC_Os01g66030 LOC_Os02g34840 LOC_Os04g46060 LOC_Os02g29550 LOC_Os07g10890 LOC_Os11g06010 LOC_Os05g38120 LOC_Os01g08190 LOC_Os10g10990 LOC_Os06g15480 LOC_Os08g42470 LOC_Os06g39906 LOC_Os03g21800 LOC_Os03g08930 LOC_Os07g42400 LOC_Os09g20350 LOC_Os03g58830 LOC_Os03g23980 LOC_Os01g14370 LOC_Os03g14720 LOC_Os06g11970 LOC_Os07g…
GO:0008235	F	metalloexopeptidase activity	5	2366	18	45586	0.0018	0.026	LOC_Os07g25410 LOC_Os04g52100 LOC_Os07g10540 LOC_Os07g32590 LOC_Os04g25550
GO:0003924	F	GTPase activity	14	2366	111	45586	0.0019	0.027	LOC_Os12g07880 LOC_Os04g31190 LOC_Os02g18450 LOC_Os01g54420 LOC_Os08g32920 LOC_Os02g20410 LOC_Os03g01530 LOC_Os02g06340 LOC_Os05g06450 LOC_Os09g34010 LOC_Os02g25870 LOC_Os01g18050 LOC_Os05g49970 LOC_Os02g06300
GO:0005198	F	structural molecule activity	44	2366	538	45586	0.0024	0.034	LOC_Os03g03360 LOC_Os04g52040 LOC_Os05g18750 LOC_Os04g34460 LOC_Os01g14830 LOC_Os01g69950 LOC_Os03g15870 LOC_Os11g38260 LOC_Os02g14059 LOC_Os09g32450 LOC_Os04g58240 LOC_Os04g51792 LOC_Os08g21840 LOC_Os11g09160 LOC_Os03g08440 LOC_Os09g04790 LOC_Os11g37510 LOC_Os08g44380 LOC_Os12g03880 LOC_Os06g35470 LOC_Os03g44580 LOC_Os07g08660 LOC_Os04g32710 LOC_Os05g48410 LOC_Os08g03640 LOC_Os02g18550 LOC_Os03g…
GO:0043565	F	sequence-specific DNA binding	38	2366	451	45586	0.0028	0.038	LOC_Os11g34200 LOC_Os01g52680 LOC_Os04g41820 LOC_Os07g48660 LOC_Os01g66030 LOC_Os03g08370 LOC_Os04g46060 LOC_Os05g38120 LOC_Os07g10890 LOC_Os06g15480 LOC_Os01g74540 LOC_Os03g21800 LOC_Os06g39906 LOC_Os07g42400 LOC_Os03g54170 LOC_Os06g11970 LOC_Os03g51690 LOC_Os01g16100 LOC_Os07g03770 LOC_Os02g43150 LOC_Os02g55120 LOC_Os05g09630 LOC_Os12g41860 LOC_Os03g01890 LOC_Os05g41450 LOC_Os02g33750 LOC_Os06g…
GO:0008237	F	metallopeptidase activity	13	2366	105	45586	0.0032	0.043	LOC_Os01g62500 LOC_Os04g52100 LOC_Os03g60460 LOC_Os07g32590 LOC_Os07g10540 LOC_Os01g43150 LOC_Os04g25550 LOC_Os06g45820 LOC_Os02g58340 LOC_Os03g12010 LOC_Os03g38230 LOC_Os01g04900 LOC_Os07g25410
GO:0008092	F	cytoskeletal protein binding	9	2366	59	45586	0.0033	0.044	LOC_Os05g06110 LOC_Os04g51440 LOC_Os09g34180 LOC_Os07g36150 LOC_Os10g35580 LOC_Os10g02980 LOC_Os08g34780 LOC_Os04g54940 LOC_Os07g23200
GO:0008236	F	serine-type peptidase activity	15	2366	131	45586	0.0035	0.045	LOC_Os02g46260 LOC_Os06g48650 LOC_Os04g32540 LOC_Os06g05820 LOC_Os05g49380 LOC_Os01g47450 LOC_Os10g39150 LOC_Os11g31980 LOC_Os05g34460 LOC_Os05g05480 LOC_Os02g14730 LOC_Os06g06190 LOC_Os01g18050 LOC_Os03g37100 LOC_Os12g42210
GO:0017171	F	serine hydrolase activity	15	2366	131	45586	0.0035	0.045	LOC_Os02g46260 LOC_Os06g48650 LOC_Os04g32540 LOC_Os06g05820 LOC_Os05g49380 LOC_Os01g47450 LOC_Os10g39150 LOC_Os11g31980 LOC_Os05g34460 LOC_Os05g05480 LOC_Os02g14730 LOC_Os06g06190 LOC_Os01g18050 LOC_Os03g37100 LOC_Os12g42210
GO:0005096	F	GTPase activator activity	7	2366	39	45586	0.0036	0.046	LOC_Os02g56570 LOC_Os05g31720 LOC_Os02g49070 LOC_Os06g45080 LOC_Os04g40420 LOC_Os09g33600 LOC_Os08g42530
GO:0016854	F	racemase and epimerase activity	5	2366	22	45586	0.0047	0.06	LOC_Os02g54890 LOC_Os03g07300 LOC_Os04g48060 LOC_Os01g40250 LOC_Os03g57870
GO:0016616	F	oxidoreductase activity, acting on the CH-OH group of donors, NAD or NADP as acceptor	12	2366	101	45586	0.0063	0.079	LOC_Os02g58790 LOC_Os01g39270 LOC_Os08g44810 LOC_Os02g27340 LOC_Os02g01150 LOC_Os03g03460 LOC_Os10g38900 LOC_Os11g03470 LOC_Os10g35840 LOC_Os02g48330 LOC_Os01g74000 LOC_Os07g12640
GO:0016614	F	oxidoreductase activity, acting on CH-OH group of donors	13	2366	114	45586	0.0064	0.08	LOC_Os02g58790 LOC_Os01g39270 LOC_Os08g44810 LOC_Os02g01150 LOC_Os02g27340 LOC_Os09g19930 LOC_Os03g03460 LOC_Os10g38900 LOC_Os11g03470 LOC_Os10g35840 LOC_Os02g48330 LOC_Os01g74000 LOC_Os07g12640
GO:0008135	F	translation factor activity, nucleic acid binding	10	2366	78	45586	0.0071	0.087	LOC_Os07g36250 LOC_Os02g55120 LOC_Os10g41960 LOC_Os07g42300 LOC_Os05g23940 LOC_Os09g34010 LOC_Os12g35630 LOC_Os03g10070 LOC_Os05g49970 LOC_Os11g43600
GO:0008047	F	enzyme activator activity	7	2366	44	45586	0.0072	0.087	LOC_Os02g56570 LOC_Os05g31720 LOC_Os02g49070 LOC_Os06g45080 LOC_Os04g40420 LOC_Os09g33600 LOC_Os08g42530
GO:0051536	F	iron-sulfur cluster binding	10	2366	80	45586	0.0085	0.1	LOC_Os07g30670 LOC_Os05g06510 LOC_Os11g38030 LOC_Os09g30410 LOC_Os02g29380 LOC_Os03g56390 LOC_Os05g37410 LOC_Os08g01380 LOC_Os05g37350 LOC_Os01g74190
GO:0051540	F	metal cluster binding	10	2366	80	45586	0.0085	0.1	LOC_Os07g30670 LOC_Os05g06510 LOC_Os11g38030 LOC_Os09g30410 LOC_Os02g29380 LOC_Os03g56390 LOC_Os05g37410 LOC_Os08g01380 LOC_Os05g37350 LOC_Os01g74190
GO:0003700	F	transcription factor activity	47	2366	636	45586	0.011	0.13	LOC_Os07g38300 LOC_Os01g52680 LOC_Os04g41820 LOC_Os07g48660 LOC_Os05g25260 LOC_Os01g66030 LOC_Os03g08370 LOC_Os04g46060 LOC_Os02g29550 LOC_Os05g38120 LOC_Os07g10890 LOC_Os06g15480 LOC_Os01g74540 LOC_Os06g39906 LOC_Os03g21800 LOC_Os12g06200 LOC_Os07g42400 LOC_Os09g20350 LOC_Os03g54170 LOC_Os06g11970 LOC_Os03g51690 LOC_Os07g03770 LOC_Os02g43150 LOC_Os02g55120 LOC_Os05g09630 LOC_Os12g41860 LOC_Os03g…
GO:0016772	F	transferase activity, transferring phosphorus-containing groups	127	2366	1994	45586	0.014	0.16	LOC_Os01g68870 LOC_Os01g64820 LOC_Os04g01530 LOC_Os05g41640 LOC_Os03g21730 LOC_Os02g18840 LOC_Os12g01200 LOC_Os02g47020 LOC_Os06g03970 LOC_Os10g41390 LOC_Os06g10230 LOC_Os02g30800 LOC_Os01g04230 LOC_Os07g07310 LOC_Os08g32600 LOC_Os09g30150 LOC_Os01g67160 LOC_Os05g06490 LOC_Os03g02680 LOC_Os06g17490 LOC_Os11g14420 LOC_Os08g38320 LOC_Os03g56270 LOC_Os03g22700 LOC_Os03g44484 LOC_Os01g14932 LOC_Os01g…
GO:0030234	F	enzyme regulator activity	21	2366	243	45586	0.016	0.19	LOC_Os06g49760 LOC_Os02g56570 LOC_Os02g56130 LOC_Os05g48150 LOC_Os05g31720 LOC_Os04g35180 LOC_Os06g36770 LOC_Os02g49070 LOC_Os06g45080 LOC_Os04g40420 LOC_Os01g68540 LOC_Os09g33600 LOC_Os08g42530 LOC_Os03g16900 LOC_Os01g08310 LOC_Os04g43050 LOC_Os03g21080 LOC_Os07g37750 LOC_Os11g11500 LOC_Os05g05640 LOC_Os08g04650
GO:0004437	F	inositol or phosphatidylinositol phosphatase activity	5	2366	30	45586	0.018	0.21	LOC_Os09g32440 LOC_Os03g06460 LOC_Os07g07950 LOC_Os10g28660 LOC_Os02g07350
GO:0004222	F	metalloendopeptidase activity	6	2366	43	45586	0.023	0.26	LOC_Os01g62500 LOC_Os01g43150 LOC_Os06g45820 LOC_Os02g58340 LOC_Os01g04900 LOC_Os03g38230
GO:0042802	F	identical protein binding	7	2366	56	45586	0.025	0.28	LOC_Os10g25450 LOC_Os04g35180 LOC_Os03g55350 LOC_Os08g35090 LOC_Os01g56320 LOC_Os09g36110 LOC_Os06g48650
GO:0003779	F	actin binding	7	2366	57	45586	0.028	0.3	LOC_Os05g06110 LOC_Os04g51440 LOC_Os09g34180 LOC_Os07g36150 LOC_Os10g02980 LOC_Os08g34780 LOC_Os07g23200
GO:0003735	F	structural constituent of ribosome	34	2366	465	45586	0.031	0.33	LOC_Os03g03360 LOC_Os04g52040 LOC_Os05g18750 LOC_Os01g14830 LOC_Os01g69950 LOC_Os03g15870 LOC_Os02g14059 LOC_Os09g32450 LOC_Os08g21840 LOC_Os11g09160 LOC_Os03g08440 LOC_Os11g37510 LOC_Os08g44380 LOC_Os12g03880 LOC_Os06g35470 LOC_Os03g44580 LOC_Os07g08660 LOC_Os04g32710 LOC_Os05g48410 LOC_Os08g03640 LOC_Os02g18550 LOC_Os07g46440 LOC_Os06g03790 LOC_Os02g46440 LOC_Os12g37610 LOC_Os03g60100 LOC_Os02g…
GO:0004221	F	ubiquitin thiolesterase activity	6	2366	46	45586	0.031	0.33	LOC_Os07g06950 LOC_Os08g41630 LOC_Os01g08200 LOC_Os06g08530 LOC_Os02g14730 LOC_Os08g41530
GO:0003743	F	translation initiation factor activity	6	2366	46	45586	0.031	0.33	LOC_Os10g41960 LOC_Os02g55120 LOC_Os05g23940 LOC_Os09g34010 LOC_Os03g10070 LOC_Os05g49970
GO:0008238	F	exopeptidase activity	9	2366	85	45586	0.032	0.34	LOC_Os02g46260 LOC_Os04g52100 LOC_Os04g32540 LOC_Os11g31980 LOC_Os07g25410 LOC_Os07g10540 LOC_Os10g39150 LOC_Os04g25550 LOC_Os07g32590
GO:0042578	F	phosphoric ester hydrolase activity	19	2366	232	45586	0.035	0.36	LOC_Os05g32430 LOC_Os07g34598 LOC_Os02g07350 LOC_Os09g32440 LOC_Os02g15594 LOC_Os03g63300 LOC_Os04g41340 LOC_Os12g05660 LOC_Os02g37950 LOC_Os01g05800 LOC_Os07g10690 LOC_Os10g28660 LOC_Os03g59530 LOC_Os11g11070 LOC_Os03g06460 LOC_Os07g07950 LOC_Os04g16680 LOC_Os01g24470 LOC_Os06g45370
GO:0016790	F	thiolester hydrolase activity	6	2366	49	45586	0.041	0.42	LOC_Os07g06950 LOC_Os08g41630 LOC_Os01g08200 LOC_Os06g08530 LOC_Os02g14730 LOC_Os08g41530
GO:0016741	F	transferase activity, transferring one-carbon groups	16	2366	192	45586	0.044	0.44	LOC_Os07g49210 LOC_Os07g44400 LOC_Os03g52840 LOC_Os06g04150 LOC_Os10g28630 LOC_Os10g10180 LOC_Os07g06970 LOC_Os06g05090 LOC_Os06g43800 LOC_Os08g39600 LOC_Os02g04660 LOC_Os01g51530 LOC_Os11g29390 LOC_Os02g03050 LOC_Os03g01110 LOC_Os04g53230
GO:0005509	F	calcium ion binding	28	2366	384	45586	0.047	0.48	LOC_Os01g71240 LOC_Os08g25900 LOC_Os01g61590 LOC_Os01g39134 LOC_Os08g42750 LOC_Os02g06340 LOC_Os05g26660 LOC_Os07g44710 LOC_Os01g31690 LOC_Os08g44660 LOC_Os06g40200 LOC_Os02g10470 LOC_Os12g02390 LOC_Os03g17174 LOC_Os06g14350 LOC_Os03g17634 LOC_Os05g05710 LOC_Os05g38980 LOC_Os07g04840 LOC_Os07g42660 LOC_Os02g36850 LOC_Os07g36080 LOC_Os02g39550 LOC_Os11g02464 LOC_Os09g07294 LOC_Os07g01480 LOC_Os06g…
GO:0016740	F	transferase activity	182	2366	3084	45586	0.049	0.49	LOC_Os01g68870 LOC_Os03g51020 LOC_Os12g36890 LOC_Os12g41780 LOC_Os11g42510 LOC_Os04g01530 LOC_Os05g41640 LOC_Os02g04660 LOC_Os03g02756 LOC_Os03g21730 LOC_Os02g18840 LOC_Os05g40260 LOC_Os02g57080 LOC_Os12g01200 LOC_Os02g47020 LOC_Os01g64820 LOC_Os10g41390 LOC_Os06g10230 LOC_Os02g30800 LOC_Os04g53230 LOC_Os04g39140 LOC_Os01g04230 LOC_Os07g09690 LOC_Os10g28630 LOC_Os01g51530 LOC_Os07g07310 LOC_Os08g…
GO:0004289	F	subtilase activity	8	2366	78	45586	0.049	0.49	LOC_Os10g25450 LOC_Os03g55350 LOC_Os04g43050 LOC_Os08g35090 LOC_Os04g58960 LOC_Os01g56320 LOC_Os09g36110 LOC_Os06g48650
GO:0016799	F	hydrolase activity, hydrolyzing N-glycosyl compounds	5	2366	42	45586	0.065	0.64	LOC_Os06g43610 LOC_Os04g42290 LOC_Os08g21330 LOC_Os06g44050 LOC_Os12g10850
GO:0008168	F	methyltransferase activity	15	2366	188	45586	0.067	0.65	LOC_Os07g49210 LOC_Os03g52840 LOC_Os06g04150 LOC_Os10g28630 LOC_Os10g10180 LOC_Os07g06970 LOC_Os06g05090 LOC_Os06g43800 LOC_Os08g39600 LOC_Os02g04660 LOC_Os01g51530 LOC_Os11g29390 LOC_Os02g03050 LOC_Os03g01110 LOC_Os04g53230
GO:0004540	F	ribonuclease activity	11	2366	128	45586	0.07	0.68	LOC_Os01g68120 LOC_Os11g20689 LOC_Os01g62440 LOC_Os03g63720 LOC_Os11g13420 LOC_Os08g23430 LOC_Os02g28850 LOC_Os04g43050 LOC_Os07g07310 LOC_Os08g02360 LOC_Os11g08090
GO:0016791	F	phosphatase activity	15	2366	190	45586	0.072	0.69	LOC_Os05g32430 LOC_Os02g07350 LOC_Os09g32440 LOC_Os02g15594 LOC_Os03g63300 LOC_Os04g41340 LOC_Os12g05660 LOC_Os01g05800 LOC_Os07g10690 LOC_Os10g28660 LOC_Os03g59530 LOC_Os11g11070 LOC_Os03g06460 LOC_Os07g07950 LOC_Os01g24470
GO:0008415	F	acyltransferase activity	14	2366	176	45586	0.076	0.71	LOC_Os03g17050 LOC_Os04g59510 LOC_Os10g28060 LOC_Os04g35430 LOC_Os07g07690 LOC_Os10g42720 LOC_Os01g14370 LOC_Os04g39140 LOC_Os08g16010 LOC_Os07g13980 LOC_Os05g31254 LOC_Os03g53630 LOC_Os05g40260 LOC_Os05g44020
GO:0016747	F	transferase activity, transferring acyl groups other than amino-acyl groups	14	2366	176	45586	0.076	0.71	LOC_Os03g17050 LOC_Os04g59510 LOC_Os10g28060 LOC_Os04g35430 LOC_Os07g07690 LOC_Os10g42720 LOC_Os01g14370 LOC_Os04g39140 LOC_Os08g16010 LOC_Os07g13980 LOC_Os05g31254 LOC_Os03g53630 LOC_Os05g40260 LOC_Os05g44020
GO:0004519	F	endonuclease activity	12	2366	145	45586	0.076	0.71	LOC_Os01g68120 LOC_Os07g40730 LOC_Os06g03560 LOC_Os07g06410 LOC_Os12g10850 LOC_Os11g13420 LOC_Os01g58680 LOC_Os02g29380 LOC_Os04g43050 LOC_Os11g08090 LOC_Os05g37410 LOC_Os05g37350
GO:0016746	F	transferase activity, transferring acyl groups	15	2366	195	45586	0.085	0.78	LOC_Os03g17050 LOC_Os04g59510 LOC_Os10g28060 LOC_Os04g35430 LOC_Os07g07690 LOC_Os10g42720 LOC_Os01g14370 LOC_Os04g39140 LOC_Os08g16010 LOC_Os07g13980 LOC_Os08g43060 LOC_Os05g31254 LOC_Os03g53630 LOC_Os05g40260 LOC_Os05g44020
GO:0004713	F	protein tyrosine kinase activity	76	2366	1399	45586	0.36	1	LOC_Os01g70260 LOC_Os01g14932 LOC_Os03g51020 LOC_Os06g04370 LOC_Os07g04190 LOC_Os01g61590 LOC_Os10g35450 LOC_Os03g02680 LOC_Os08g42750 LOC_Os02g58390 LOC_Os11g17080 LOC_Os01g68870 LOC_Os05g40180 LOC_Os03g50810 LOC_Os03g21730 LOC_Os06g06760 LOC_Os01g39600 LOC_Os01g60670 LOC_Os02g57080 LOC_Os04g46180 LOC_Os06g22810 LOC_Os03g57780 LOC_Os03g01850 LOC_Os04g55620 LOC_Os12g29580 LOC_Os10g42110 LOC_Os02g…
GO:0016810	F	hydrolase activity, acting on carbon-nitrogen (but not peptide) bonds	6	2366	77	45586	0.21	1	LOC_Os08g25570 LOC_Os12g01200 LOC_Os02g27340 LOC_Os08g03670 LOC_Os01g44980 LOC_Os05g38570
GO:0004091	F	carboxylesterase activity	7	2366	172	45586	0.79	1	LOC_Os06g49760 LOC_Os01g09220 LOC_Os05g05640 LOC_Os04g56240 LOC_Os05g44600 LOC_Os01g04130 LOC_Os08g04650
GO:0008565	F	protein transporter activity	5	2366	89	45586	0.49	1	LOC_Os03g18190 LOC_Os05g28510 LOC_Os04g58240 LOC_Os11g37130 LOC_Os02g12570
GO:0015399	F	primary active transmembrane transporter activity	5	2366	193	45586	0.97	1	LOC_Os11g37130 LOC_Os04g54930 LOC_Os01g71240 LOC_Os07g32880 LOC_Os04g38570
GO:0004842	F	ubiquitin-protein ligase activity	5	2366	82	45586	0.42	1	LOC_Os02g01170 LOC_Os06g33810 LOC_Os06g06760 LOC_Os01g66130 LOC_Os03g01160
GO:0016773	F	phosphotransferase activity, alcohol group as acceptor	90	2366	1685	45586	0.41	1	LOC_Os01g68870 LOC_Os03g51020 LOC_Os03g21510 LOC_Os03g21730 LOC_Os02g18840 LOC_Os12g01200 LOC_Os02g47020 LOC_Os06g03970 LOC_Os10g41390 LOC_Os03g56270 LOC_Os06g10230 LOC_Os07g32400 LOC_Os01g04230 LOC_Os08g32600 LOC_Os09g30150 LOC_Os01g67160 LOC_Os03g02680 LOC_Os06g17490 LOC_Os11g14420 LOC_Os08g38320 LOC_Os05g11750 LOC_Os03g22700 LOC_Os01g14932 LOC_Os01g61590 LOC_Os07g44360 LOC_Os07g44710 LOC_Os06g…
GO:0015075	F	ion transmembrane transporter activity	13	2366	473	45586	1	1	LOC_Os08g08070 LOC_Os01g71240 LOC_Os09g23110 LOC_Os04g58620 LOC_Os02g38020 LOC_Os09g19734 LOC_Os04g34720 LOC_Os07g10540 LOC_Os03g24860 LOC_Os01g08190 LOC_Os07g37030 LOC_Os01g12860 LOC_Os07g32880
GO:0015077	F	monovalent inorganic cation transmembrane transporter activity	5	2366	150	45586	0.89	1	LOC_Os01g12860 LOC_Os04g34720 LOC_Os07g37030 LOC_Os07g32880 LOC_Os01g08190
GO:0015078	F	hydrogen ion transmembrane transporter activity	5	2366	120	45586	0.75	1	LOC_Os01g12860 LOC_Os04g34720 LOC_Os07g37030 LOC_Os07g32880 LOC_Os01g08190
GO:0005506	F	iron ion binding	6	2366	691	45586	1	1	LOC_Os10g39930 LOC_Os09g30410 LOC_Os01g44980 LOC_Os04g51300 LOC_Os03g56390 LOC_Os05g38980
GO:0005507	F	copper ion binding	6	2366	134	45586	0.7	1	LOC_Os04g57750 LOC_Os03g55120 LOC_Os01g60080 LOC_Os09g38540 LOC_Os06g01490 LOC_Os03g50140
GO:0022891	F	substrate-specific transmembrane transporter activity	14	2366	536	45586	1	1	LOC_Os08g08070 LOC_Os01g71240 LOC_Os09g23110 LOC_Os04g58620 LOC_Os02g38020 LOC_Os09g19734 LOC_Os04g34720 LOC_Os07g10540 LOC_Os03g24860 LOC_Os11g37130 LOC_Os01g08190 LOC_Os07g37030 LOC_Os01g12860 LOC_Os07g32880
GO:0008324	F	cation transmembrane transporter activity	10	2366	368	45586	0.99	1	LOC_Os08g08070 LOC_Os01g71240 LOC_Os09g23110 LOC_Os04g58620 LOC_Os04g34720 LOC_Os03g24860 LOC_Os01g08190 LOC_Os07g37030 LOC_Os01g12860 LOC_Os07g32880
GO:0048037	F	cofactor binding	31	2366	542	45586	0.32	1	LOC_Os02g54890 LOC_Os07g23110 LOC_Os07g11110 LOC_Os01g74000 LOC_Os03g03460 LOC_Os05g26660 LOC_Os02g01150 LOC_Os02g48330 LOC_Os06g01850 LOC_Os04g02730 LOC_Os12g34890 LOC_Os07g40974 LOC_Os07g46410 LOC_Os07g12640 LOC_Os01g51410 LOC_Os01g39270 LOC_Os03g52840 LOC_Os01g72980 LOC_Os03g56390 LOC_Os04g38600 LOC_Os10g35840 LOC_Os05g38980 LOC_Os08g41990 LOC_Os12g40010 LOC_Os01g12490 LOC_Os02g27340 LOC_Os09g…
GO:0004190	F	aspartic-type endopeptidase activity	6	2366	235	45586	0.98	1	LOC_Os07g10540 LOC_Os03g44290 LOC_Os02g51540 LOC_Os04g15790 LOC_Os07g38110 LOC_Os04g58840
GO:0070011	F	peptidase activity, acting on L-amino acid peptides	37	2366	950	45586	0.97	1	LOC_Os01g62500 LOC_Os04g52100 LOC_Os04g15790 LOC_Os06g05820 LOC_Os07g25410 LOC_Os01g47450 LOC_Os03g44290 LOC_Os06g45820 LOC_Os05g34460 LOC_Os05g05480 LOC_Os07g38110 LOC_Os06g48650 LOC_Os03g37100 LOC_Os12g29990 LOC_Os03g38230 LOC_Os01g04900 LOC_Os11g31980 LOC_Os01g43150 LOC_Os06g06190 LOC_Os02g51540 LOC_Os03g59480 LOC_Os02g46260 LOC_Os04g32540 LOC_Os07g10540 LOC_Os03g12010 LOC_Os02g14730 LOC_Os01g…
GO:0016597	F	amino acid binding	6	2366	90	45586	0.33	1	LOC_Os06g12630 LOC_Os07g44400 LOC_Os01g01390 LOC_Os12g34890 LOC_Os03g11460 LOC_Os01g74540
GO:0016893	F	endonuclease activity, active with either ribo- or deoxyribonucleic acids and producing 5'-phosphomonoesters	5	2366	106	45586	0.65	1	LOC_Os01g68120 LOC_Os06g03560 LOC_Os04g43050 LOC_Os11g13420 LOC_Os07g06410
GO:0046914	F	transition metal ion binding	148	2366	2838	45586	0.49	1	LOC_Os04g52020 LOC_Os05g43610 LOC_Os09g36090 LOC_Os06g45820 LOC_Os08g08220 LOC_Os09g39270 LOC_Os01g74540 LOC_Os01g06290 LOC_Os02g18370 LOC_Os04g02730 LOC_Os03g21140 LOC_Os07g37140 LOC_Os08g04170 LOC_Os02g30200 LOC_Os05g07000 LOC_Os02g34590 LOC_Os01g45274 LOC_Os06g46400 LOC_Os07g40310 LOC_Os02g33750 LOC_Os04g42020 LOC_Os05g01550 LOC_Os05g38980 LOC_Os04g59510 LOC_Os08g42620 LOC_Os08g05560 LOC_Os09g…
GO:0016757	F	transferase activity, transferring glycosyl groups	17	2366	508	45586	0.98	1	LOC_Os09g30280 LOC_Os06g46570 LOC_Os02g58560 LOC_Os07g23110 LOC_Os06g51270 LOC_Os12g41780 LOC_Os01g52250 LOC_Os03g03270 LOC_Os08g03670 LOC_Os10g02770 LOC_Os02g40010 LOC_Os01g24940 LOC_Os03g02756 LOC_Os12g36890 LOC_Os10g05220 LOC_Os07g09690 LOC_Os09g23220
GO:0022890	F	inorganic cation transmembrane transporter activity	6	2366	199	45586	0.95	1	LOC_Os01g71240 LOC_Os07g37030 LOC_Os04g34720 LOC_Os01g08190 LOC_Os01g12860 LOC_Os07g32880
GO:0022892	F	substrate-specific transporter activity	19	2366	626	45586	1	1	LOC_Os02g38020 LOC_Os01g71240 LOC_Os09g23110 LOC_Os04g58620 LOC_Os04g58240 LOC_Os03g18190 LOC_Os05g28510 LOC_Os04g34720 LOC_Os07g10540 LOC_Os01g08190 LOC_Os12g34890 LOC_Os07g37030 LOC_Os03g24860 LOC_Os11g37130 LOC_Os09g19734 LOC_Os02g12570 LOC_Os01g12860 LOC_Os08g08070 LOC_Os07g32880
GO:0046983	F	protein dimerization activity	18	2366	423	45586	0.83	1	LOC_Os12g41950 LOC_Os04g35180 LOC_Os04g57610 LOC_Os07g48660 LOC_Os04g53660 LOC_Os04g36054 LOC_Os09g30070 LOC_Os12g29520 LOC_Os01g50340 LOC_Os04g56850 LOC_Os11g32110 LOC_Os07g10890 LOC_Os02g35140 LOC_Os06g15480 LOC_Os08g43090 LOC_Os01g70270 LOC_Os03g21800 LOC_Os04g41820
GO:0016798	F	hydrolase activity, acting on glycosyl bonds	25	2366	452	45586	0.4	1	LOC_Os01g73620 LOC_Os03g06940 LOC_Os12g38260 LOC_Os01g70520 LOC_Os04g42290 LOC_Os03g12140 LOC_Os09g23220 LOC_Os01g53750 LOC_Os08g21330 LOC_Os09g36810 LOC_Os02g50040 LOC_Os12g02390 LOC_Os08g02220 LOC_Os06g43610 LOC_Os12g10850 LOC_Os06g44050 LOC_Os01g56510 LOC_Os02g04670 LOC_Os06g14540 LOC_Os10g02770 LOC_Os08g23720 LOC_Os01g21070 LOC_Os11g02464 LOC_Os06g35320 LOC_Os09g36280
GO:0070279	F	vitamin B6 binding	7	2366	138	45586	0.58	1	LOC_Os01g51410 LOC_Os08g41990 LOC_Os12g40010 LOC_Os03g52840 LOC_Os11g42510 LOC_Os12g18900 LOC_Os07g01760
GO:0004857	F	enzyme inhibitor activity	5	2366	167	45586	0.94	1	LOC_Os05g05640 LOC_Os06g49760 LOC_Os04g43050 LOC_Os08g04650 LOC_Os11g11500
GO:0016491	F	oxidoreductase activity	66	2366	1686	45586	0.99	1	LOC_Os01g13480 LOC_Os10g41780 LOC_Os07g10490 LOC_Os09g39390 LOC_Os01g74000 LOC_Os06g39690 LOC_Os09g19930 LOC_Os03g56390 LOC_Os01g60080 LOC_Os07g46540 LOC_Os04g51300 LOC_Os04g28040 LOC_Os02g42810 LOC_Os04g42784 LOC_Os04g38600 LOC_Os05g26660 LOC_Os02g58790 LOC_Os12g08730 LOC_Os07g46410 LOC_Os04g02730 LOC_Os03g08570 LOC_Os06g05110 LOC_Os04g53330 LOC_Os10g37330 LOC_Os04g33680 LOC_Os02g48330 LOC_Os10g…
GO:0016667	F	oxidoreductase activity, acting on sulfur group of donors	5	2366	71	45586	0.31	1	LOC_Os04g33680 LOC_Os12g07650 LOC_Os01g13480 LOC_Os07g46410 LOC_Os12g08730
GO:0005215	F	transporter activity	40	2366	1085	45586	0.99	1	LOC_Os01g71240 LOC_Os09g23110 LOC_Os09g19734 LOC_Os04g34720 LOC_Os01g08190 LOC_Os03g24860 LOC_Os02g12570 LOC_Os11g38260 LOC_Os05g28510 LOC_Os02g50820 LOC_Os04g58240 LOC_Os01g63870 LOC_Os07g10820 LOC_Os12g34890 LOC_Os01g17214 LOC_Os04g56240 LOC_Os07g32880 LOC_Os09g39680 LOC_Os01g13120 LOC_Os12g23610 LOC_Os08g32500 LOC_Os11g37130 LOC_Os03g17070 LOC_Os08g08070 LOC_Os03g18190 LOC_Os01g55500 LOC_Os07g…
GO:0031177	F	phosphopantetheine binding	5	2366	49	45586	0.11	1	LOC_Os01g01390 LOC_Os01g74540 LOC_Os12g34890 LOC_Os06g12630 LOC_Os03g11460
GO:0004175	F	endopeptidase activity	23	2366	410	45586	0.38	1	LOC_Os01g62500 LOC_Os05g05480 LOC_Os06g05820 LOC_Os03g44290 LOC_Os06g45820 LOC_Os05g34460 LOC_Os04g15790 LOC_Os07g38110 LOC_Os06g48650 LOC_Os03g37100 LOC_Os12g29990 LOC_Os03g38230 LOC_Os01g43150 LOC_Os06g06190 LOC_Os02g51540 LOC_Os03g59480 LOC_Os07g10540 LOC_Os01g04900 LOC_Os12g42210 LOC_Os05g49380 LOC_Os02g58340 LOC_Os01g07140 LOC_Os04g58840
GO:0030246	F	carbohydrate binding	16	2366	318	45586	0.59	1	LOC_Os06g17490 LOC_Os03g06230 LOC_Os08g44020 LOC_Os09g36810 LOC_Os05g07130 LOC_Os03g06940 LOC_Os08g23430 LOC_Os07g01100 LOC_Os03g53710 LOC_Os09g29080 LOC_Os08g03670 LOC_Os01g57560 LOC_Os07g09690 LOC_Os04g51390 LOC_Os06g28194 LOC_Os08g14330
GO:0022857	F	transmembrane transporter activity	19	2366	671	45586	1	1	LOC_Os08g08070 LOC_Os01g71240 LOC_Os09g23110 LOC_Os04g58620 LOC_Os03g17070 LOC_Os02g38020 LOC_Os09g19734 LOC_Os04g34720 LOC_Os07g10540 LOC_Os01g08190 LOC_Os03g24860 LOC_Os04g38570 LOC_Os04g54930 LOC_Os12g23610 LOC_Os11g37130 LOC_Os02g17360 LOC_Os07g37030 LOC_Os01g12860 LOC_Os07g32880
GO:0004674	F	protein serine/threonine kinase activity	80	2366	1394	45586	0.2	1	LOC_Os01g70260 LOC_Os01g14932 LOC_Os03g51020 LOC_Os06g04370 LOC_Os07g04190 LOC_Os01g61590 LOC_Os08g35220 LOC_Os10g35450 LOC_Os03g02680 LOC_Os08g42750 LOC_Os02g58390 LOC_Os11g17080 LOC_Os01g68870 LOC_Os05g40180 LOC_Os03g50810 LOC_Os03g21730 LOC_Os06g06760 LOC_Os01g39600 LOC_Os01g60670 LOC_Os02g57080 LOC_Os03g57940 LOC_Os04g46180 LOC_Os06g22810 LOC_Os03g57780 LOC_Os07g32480 LOC_Os03g01850 LOC_Os04g…
GO:0004672	F	protein kinase activity	84	2366	1547	45586	0.35	1	LOC_Os01g70260 LOC_Os01g14932 LOC_Os03g51020 LOC_Os06g04370 LOC_Os07g04190 LOC_Os01g61590 LOC_Os08g35220 LOC_Os10g35450 LOC_Os01g72650 LOC_Os08g42750 LOC_Os02g58390 LOC_Os02g46750 LOC_Os11g17080 LOC_Os01g68870 LOC_Os05g40180 LOC_Os07g44360 LOC_Os03g50810 LOC_Os03g21730 LOC_Os06g06760 LOC_Os05g11750 LOC_Os01g60670 LOC_Os02g57080 LOC_Os03g57940 LOC_Os04g46180 LOC_Os06g22810 LOC_Os03g57780 LOC_Os03g…
GO:0030170	F	pyridoxal phosphate binding	7	2366	138	45586	0.58	1	LOC_Os01g51410 LOC_Os08g41990 LOC_Os12g40010 LOC_Os03g52840 LOC_Os11g42510 LOC_Os12g18900 LOC_Os07g01760
GO:0060089	F	molecular transducer activity	8	2366	167	45586	0.64	1	LOC_Os06g08440 LOC_Os03g10800 LOC_Os12g02540 LOC_Os08g42620 LOC_Os01g70100 LOC_Os11g17080 LOC_Os10g02814 LOC_Os08g38970
GO:0070001	F	aspartic-type peptidase activity	6	2366	235	45586	0.98	1	LOC_Os07g10540 LOC_Os03g44290 LOC_Os02g51540 LOC_Os04g15790 LOC_Os07g38110 LOC_Os04g58840
GO:0046872	F	metal ion binding	191	2366	3513	45586	0.27	1	LOC_Os02g30650 LOC_Os04g52020 LOC_Os01g20830 LOC_Os01g71240 LOC_Os08g25900 LOC_Os05g43610 LOC_Os09g36090 LOC_Os06g45820 LOC_Os08g08220 LOC_Os09g39270 LOC_Os01g74540 LOC_Os01g06290 LOC_Os02g18370 LOC_Os04g02730 LOC_Os03g21140 LOC_Os07g37140 LOC_Os02g39550 LOC_Os08g04170 LOC_Os02g30200 LOC_Os05g07000 LOC_Os02g10470 LOC_Os12g02390 LOC_Os02g34590 LOC_Os12g06480 LOC_Os08g42750 LOC_Os07g31420 LOC_Os07g…
GO:0043176	F	amine binding	6	2366	90	45586	0.33	1	LOC_Os06g12630 LOC_Os07g44400 LOC_Os01g01390 LOC_Os12g34890 LOC_Os03g11460 LOC_Os01g74540
GO:0016758	F	transferase activity, transferring hexosyl groups	12	2366	473	45586	1	1	LOC_Os09g30280 LOC_Os06g46570 LOC_Os02g58560 LOC_Os06g51270 LOC_Os12g41780 LOC_Os01g52250 LOC_Os08g03670 LOC_Os10g02770 LOC_Os03g02756 LOC_Os12g36890 LOC_Os07g09690 LOC_Os09g23220
GO:0015405	F	P-P-bond-hydrolysis-driven transmembrane transporter activity	5	2366	193	45586	0.97	1	LOC_Os11g37130 LOC_Os04g54930 LOC_Os01g71240 LOC_Os07g32880 LOC_Os04g38570
GO:0016881	F	acid-amino acid ligase activity	9	2366	141	45586	0.31	1	LOC_Os06g06760 LOC_Os01g42040 LOC_Os01g13170 LOC_Os01g16650 LOC_Os02g01170 LOC_Os03g01160 LOC_Os06g33810 LOC_Os01g12950 LOC_Os01g66130
GO:0046527	F	glucosyltransferase activity	5	2366	68	45586	0.28	1	LOC_Os01g52250 LOC_Os03g02756 LOC_Os02g58560 LOC_Os12g36890 LOC_Os06g51270
GO:0005529	F	sugar binding	9	2366	265	45586	0.93	1	LOC_Os06g17490 LOC_Os09g36810 LOC_Os03g06940 LOC_Os08g03670 LOC_Os09g29080 LOC_Os01g57560 LOC_Os07g09690 LOC_Os07g01100 LOC_Os06g28194
GO:0016301	F	kinase activity	92	2366	1714	45586	0.39	1	LOC_Os01g68870 LOC_Os03g21510 LOC_Os04g01530 LOC_Os05g41640 LOC_Os03g21730 LOC_Os12g01200 LOC_Os02g47020 LOC_Os06g03970 LOC_Os10g41390 LOC_Os03g56270 LOC_Os06g10230 LOC_Os07g32400 LOC_Os01g04230 LOC_Os08g32600 LOC_Os09g30150 LOC_Os01g67160 LOC_Os03g02680 LOC_Os06g17490 LOC_Os11g14420 LOC_Os08g38320 LOC_Os05g11750 LOC_Os03g22700 LOC_Os01g14932 LOC_Os01g61590 LOC_Os07g44360 LOC_Os07g44710 LOC_Os06g…
GO:0004553	F	hydrolase activity, hydrolyzing O-glycosyl compounds	20	2366	409	45586	0.64	1	LOC_Os01g53750 LOC_Os08g23720 LOC_Os09g36810 LOC_Os02g50040 LOC_Os01g56510 LOC_Os01g73620 LOC_Os03g06940 LOC_Os01g21070 LOC_Os06g14540 LOC_Os02g04670 LOC_Os01g70520 LOC_Os11g02464 LOC_Os12g02390 LOC_Os03g12140 LOC_Os06g35320 LOC_Os08g02220 LOC_Os10g02770 LOC_Os12g38260 LOC_Os09g36280 LOC_Os09g23220
GO:0016835	F	carbon-oxygen lyase activity	5	2366	79	45586	0.39	1	LOC_Os06g43610 LOC_Os08g21330 LOC_Os06g04510 LOC_Os01g45274 LOC_Os09g28150
GO:0031406	F	carboxylic acid binding	7	2366	98	45586	0.25	1	LOC_Os05g22940 LOC_Os06g12630 LOC_Os07g44400 LOC_Os01g01390 LOC_Os12g34890 LOC_Os03g11460 LOC_Os01g74540
GO:0008233	F	peptidase activity	38	2366	960	45586	0.97	1	LOC_Os01g62500 LOC_Os04g52100 LOC_Os04g15790 LOC_Os06g05820 LOC_Os07g25410 LOC_Os01g47450 LOC_Os03g44290 LOC_Os06g45820 LOC_Os05g34460 LOC_Os05g05480 LOC_Os07g38110 LOC_Os06g48650 LOC_Os03g37100 LOC_Os12g29990 LOC_Os03g38230 LOC_Os01g04900 LOC_Os11g31980 LOC_Os01g43150 LOC_Os06g06190 LOC_Os02g51540 LOC_Os03g59480 LOC_Os02g46260 LOC_Os04g32540 LOC_Os07g10540 LOC_Os03g12010 LOC_Os02g14730 LOC_Os01g…
GO:0043169	F	cation binding	199	2366	3717	45586	0.34	1	LOC_Os02g30650 LOC_Os04g52020 LOC_Os01g20830 LOC_Os01g71240 LOC_Os08g25900 LOC_Os05g43610 LOC_Os09g36090 LOC_Os01g70520 LOC_Os06g45820 LOC_Os08g08220 LOC_Os09g39270 LOC_Os01g74540 LOC_Os01g06290 LOC_Os02g18370 LOC_Os04g02730 LOC_Os03g21140 LOC_Os07g37140 LOC_Os02g39550 LOC_Os08g04170 LOC_Os02g30200 LOC_Os05g07000 LOC_Os02g10470 LOC_Os12g02390 LOC_Os02g34590 LOC_Os12g06480 LOC_Os08g42750 LOC_Os07g…
GO:0043167	F	ion binding	199	2366	3721	45586	0.35	1	LOC_Os02g30650 LOC_Os04g52020 LOC_Os01g20830 LOC_Os01g71240 LOC_Os08g25900 LOC_Os05g43610 LOC_Os09g36090 LOC_Os01g70520 LOC_Os06g45820 LOC_Os08g08220 LOC_Os09g39270 LOC_Os01g74540 LOC_Os01g06290 LOC_Os02g18370 LOC_Os04g02730 LOC_Os03g21140 LOC_Os07g37140 LOC_Os02g39550 LOC_Os08g04170 LOC_Os02g30200 LOC_Os05g07000 LOC_Os02g10470 LOC_Os12g02390 LOC_Os02g34590 LOC_Os12g06480 LOC_Os08g42750 LOC_Os07g…
GO:0016830	F	carbon-carbon lyase activity	7	2366	94	45586	0.22	1	LOC_Os11g07020 LOC_Os01g55350 LOC_Os04g37920 LOC_Os05g38570 LOC_Os01g02050 LOC_Os12g19381 LOC_Os12g19470
GO:0016879	F	ligase activity, forming carbon-nitrogen bonds	14	2366	204	45586	0.18	1	LOC_Os06g06760 LOC_Os06g33810 LOC_Os01g42040 LOC_Os01g13170 LOC_Os01g16650 LOC_Os11g34210 LOC_Os04g56400 LOC_Os02g51810 LOC_Os02g01170 LOC_Os03g01160 LOC_Os03g49220 LOC_Os01g46570 LOC_Os01g12950 LOC_Os01g66130
GO:0008194	F	UDP-glycosyltransferase activity	5	2366	92	45586	0.52	1	LOC_Os12g41780 LOC_Os03g02756 LOC_Os02g58560 LOC_Os12g36890 LOC_Os06g51270
GO:0009055	F	electron carrier activity	14	2366	234	45586	0.33	1	LOC_Os01g13480 LOC_Os07g30670 LOC_Os04g57750 LOC_Os05g06510 LOC_Os04g33680 LOC_Os03g55120 LOC_Os12g08730 LOC_Os08g23410 LOC_Os09g38540 LOC_Os08g01380 LOC_Os12g07650 LOC_Os03g50140 LOC_Os03g56390 LOC_Os08g06530
GO:0019842	F	vitamin binding	13	2366	213	45586	0.32	1	LOC_Os01g51410 LOC_Os08g41990 LOC_Os06g12630 LOC_Os12g40010 LOC_Os03g52840 LOC_Os01g01390 LOC_Os05g22940 LOC_Os12g34890 LOC_Os11g42510 LOC_Os03g11460 LOC_Os12g18900 LOC_Os01g74540 LOC_Os07g01760
GO:0051287	F	NAD or NADH binding	5	2366	54	45586	0.15	1	LOC_Os04g38600 LOC_Os01g74000 LOC_Os07g12640 LOC_Os07g23110 LOC_Os02g01150
GO:0022804	F	active transmembrane transporter activity	11	2366	421	45586	1	1	LOC_Os08g08070 LOC_Os01g71240 LOC_Os09g23110 LOC_Os04g58620 LOC_Os02g38020 LOC_Os04g38570 LOC_Os03g24860 LOC_Os11g37130 LOC_Os04g54930 LOC_Os02g17360 LOC_Os07g32880
GO:0019787	F	small conjugating protein ligase activity	9	2366	128	45586	0.22	1	LOC_Os06g06760 LOC_Os01g42040 LOC_Os01g13170 LOC_Os01g16650 LOC_Os02g01170 LOC_Os03g01160 LOC_Os06g33810 LOC_Os01g12950 LOC_Os01g66130
GO:0004721	F	phosphoprotein phosphatase activity	6	2366	91	45586	0.33	1	LOC_Os05g32430 LOC_Os02g15594 LOC_Os12g05660 LOC_Os03g59530 LOC_Os11g11070 LOC_Os01g24470
GO:0016820	F	hydrolase activity, acting on acid anhydrides, catalyzing transmembrane movement of substances	6	2366	178	45586	0.9	1	LOC_Os12g23610 LOC_Os03g17070 LOC_Os04g54930 LOC_Os01g71240 LOC_Os04g38570 LOC_Os07g32880
GO:0016829	F	lyase activity	15	2366	304	45586	0.62	1	LOC_Os11g07020 LOC_Os06g43610 LOC_Os06g04510 LOC_Os09g28150 LOC_Os01g55350 LOC_Os12g19381 LOC_Os05g29760 LOC_Os08g21330 LOC_Os07g01760 LOC_Os04g37920 LOC_Os11g42510 LOC_Os05g38570 LOC_Os01g02050 LOC_Os01g45274 LOC_Os12g19470
GO:0015291	F	secondary active transmembrane transporter activity	6	2366	201	45586	0.95	1	LOC_Os08g08070 LOC_Os09g23110 LOC_Os04g58620 LOC_Os02g38020 LOC_Os03g24860 LOC_Os02g17360
GO:0004871	F	signal transducer activity	8	2366	167	45586	0.64	1	LOC_Os06g08440 LOC_Os03g10800 LOC_Os12g02540 LOC_Os08g42620 LOC_Os01g70100 LOC_Os11g17080 LOC_Os10g02814 LOC_Os08g38970
GO:0050662	F	coenzyme binding	21	2366	378	45586	0.41	1	LOC_Os04g02730 LOC_Os02g54890 LOC_Os02g01150 LOC_Os09g19930 LOC_Os07g23110 LOC_Os01g39270 LOC_Os07g11110 LOC_Os01g72980 LOC_Os02g27340 LOC_Os07g40974 LOC_Os07g12640 LOC_Os03g56390 LOC_Os06g01850 LOC_Os04g38600 LOC_Os01g12490 LOC_Os05g26660 LOC_Os10g35840 LOC_Os02g48330 LOC_Os01g74000 LOC_Os07g46410 LOC_Os05g38980
GO:0050660	F	FAD binding	8	2366	152	45586	0.54	1	LOC_Os04g02730 LOC_Os01g72980 LOC_Os09g19930 LOC_Os07g46410 LOC_Os01g12490 LOC_Os05g26660 LOC_Os06g01850 LOC_Os05g38980
GO:0005622	C	intracellular	449	2366	3733	45586	1.2e-53	3.9e-51	LOC_Os08g25900 LOC_Os02g29550 LOC_Os05g41390 LOC_Os04g42010 LOC_Os05g24970 LOC_Os01g54080 LOC_Os11g24450 LOC_Os08g10020 LOC_Os07g08660 LOC_Os04g57140 LOC_Os12g37400 LOC_Os03g60100 LOC_Os05g36280 LOC_Os07g37010 LOC_Os11g34200 LOC_Os03g59650 LOC_Os02g40680 LOC_Os05g48422 LOC_Os12g37710 LOC_Os05g22260 LOC_Os08g16610 LOC_Os03g58830 LOC_Os10g36810 LOC_Os03g03650 LOC_Os03g38010 LOC_Os05g46030 LOC_Os03g…
GO:0044424	C	intracellular part	380	2366	3107	45586	5.4e-48	8.6e-46	LOC_Os08g25900 LOC_Os02g29550 LOC_Os05g41390 LOC_Os04g42010 LOC_Os05g24970 LOC_Os01g54080 LOC_Os11g24450 LOC_Os01g64820 LOC_Os08g10020 LOC_Os07g08660 LOC_Os04g57140 LOC_Os12g37400 LOC_Os03g60100 LOC_Os05g36280 LOC_Os07g37010 LOC_Os02g40680 LOC_Os05g48422 LOC_Os12g37710 LOC_Os08g16610 LOC_Os03g58830 LOC_Os10g36810 LOC_Os03g03650 LOC_Os03g38010 LOC_Os05g46030 LOC_Os03g08930 LOC_Os11g40600 LOC_Os01g…
GO:0043229	C	intracellular organelle	312	2366	2468	45586	4.7e-43	3.7e-41	LOC_Os02g03720 LOC_Os01g42970 LOC_Os08g25900 LOC_Os06g39906 LOC_Os04g52380 LOC_Os01g36390 LOC_Os09g30070 LOC_Os09g27370 LOC_Os04g32960 LOC_Os07g08170 LOC_Os03g02290 LOC_Os02g29550 LOC_Os05g41390 LOC_Os12g29520 LOC_Os04g42010 LOC_Os06g06510 LOC_Os06g36680 LOC_Os01g54080 LOC_Os01g52680 LOC_Os01g74540 LOC_Os10g17770 LOC_Os04g28260 LOC_Os04g58240 LOC_Os03g58830 LOC_Os04g19684 LOC_Os03g54170 LOC_Os01g…
GO:0043226	C	organelle	312	2366	2468	45586	4.7e-43	3.7e-41	LOC_Os02g03720 LOC_Os01g42970 LOC_Os08g25900 LOC_Os06g39906 LOC_Os04g52380 LOC_Os01g36390 LOC_Os09g30070 LOC_Os09g27370 LOC_Os04g32960 LOC_Os07g08170 LOC_Os03g02290 LOC_Os02g29550 LOC_Os05g41390 LOC_Os12g29520 LOC_Os04g42010 LOC_Os06g06510 LOC_Os06g36680 LOC_Os01g54080 LOC_Os01g52680 LOC_Os01g74540 LOC_Os10g17770 LOC_Os04g28260 LOC_Os04g58240 LOC_Os03g58830 LOC_Os04g19684 LOC_Os03g54170 LOC_Os01g…
GO:0044464	C	cell part	546	2366	5550	45586	5.9e-39	3.2e-37	LOC_Os08g25900 LOC_Os12g41780 LOC_Os02g29550 LOC_Os05g41390 LOC_Os06g45820 LOC_Os04g42010 LOC_Os05g24970 LOC_Os01g54080 LOC_Os02g50820 LOC_Os11g24450 LOC_Os09g39680 LOC_Os08g10020 LOC_Os08g38970 LOC_Os07g08660 LOC_Os04g57140 LOC_Os12g37400 LOC_Os03g60100 LOC_Os05g36280 LOC_Os07g37010 LOC_Os11g34200 LOC_Os03g02756 LOC_Os03g59650 LOC_Os02g40680 LOC_Os05g48422 LOC_Os12g37710 LOC_Os05g22260 LOC_Os08g…
GO:0005623	C	cell	546	2366	5550	45586	5.9e-39	3.2e-37	LOC_Os08g25900 LOC_Os12g41780 LOC_Os02g29550 LOC_Os05g41390 LOC_Os06g45820 LOC_Os04g42010 LOC_Os05g24970 LOC_Os01g54080 LOC_Os02g50820 LOC_Os11g24450 LOC_Os09g39680 LOC_Os08g10020 LOC_Os08g38970 LOC_Os07g08660 LOC_Os04g57140 LOC_Os12g37400 LOC_Os03g60100 LOC_Os05g36280 LOC_Os07g37010 LOC_Os11g34200 LOC_Os03g02756 LOC_Os03g59650 LOC_Os02g40680 LOC_Os05g48422 LOC_Os12g37710 LOC_Os05g22260 LOC_Os08g…
GO:0005634	C	nucleus	204	2366	1495	45586	7.7e-34	3.5e-32	LOC_Os01g52680 LOC_Os06g39906 LOC_Os04g52380 LOC_Os06g11970 LOC_Os04g32960 LOC_Os07g08170 LOC_Os02g29550 LOC_Os05g41390 LOC_Os12g29520 LOC_Os04g42010 LOC_Os06g06510 LOC_Os06g36680 LOC_Os10g10990 LOC_Os01g74540 LOC_Os10g17770 LOC_Os04g19684 LOC_Os03g54170 LOC_Os01g56940 LOC_Os11g45590 LOC_Os03g51690 LOC_Os03g21530 LOC_Os05g38640 LOC_Os01g64820 LOC_Os05g41080 LOC_Os02g03730 LOC_Os12g06200 LOC_Os01g…
GO:0044422	C	organelle part	119	2366	634	45586	3.7e-33	1.3e-31	LOC_Os08g25900 LOC_Os09g27370 LOC_Os04g32960 LOC_Os03g02290 LOC_Os06g06510 LOC_Os01g56460 LOC_Os10g17770 LOC_Os04g28260 LOC_Os04g30720 LOC_Os11g24450 LOC_Os05g19270 LOC_Os06g03790 LOC_Os05g38640 LOC_Os09g19734 LOC_Os03g56260 LOC_Os03g59660 LOC_Os05g41080 LOC_Os08g10020 LOC_Os07g08660 LOC_Os04g57140 LOC_Os10g26280 LOC_Os03g18190 LOC_Os07g01490 LOC_Os07g04840 LOC_Os12g34510 LOC_Os01g18050 LOC_Os05g…
GO:0044446	C	intracellular organelle part	119	2366	634	45586	3.7e-33	1.3e-31	LOC_Os08g25900 LOC_Os09g27370 LOC_Os04g32960 LOC_Os03g02290 LOC_Os06g06510 LOC_Os01g56460 LOC_Os10g17770 LOC_Os04g28260 LOC_Os04g30720 LOC_Os11g24450 LOC_Os05g19270 LOC_Os06g03790 LOC_Os05g38640 LOC_Os09g19734 LOC_Os03g56260 LOC_Os03g59660 LOC_Os05g41080 LOC_Os08g10020 LOC_Os07g08660 LOC_Os04g57140 LOC_Os10g26280 LOC_Os03g18190 LOC_Os07g01490 LOC_Os07g04840 LOC_Os12g34510 LOC_Os01g18050 LOC_Os05g…
GO:0043227	C	membrane-bounded organelle	223	2366	1821	45586	5.4e-30	1.7e-28	LOC_Os01g52680 LOC_Os06g39906 LOC_Os04g52380 LOC_Os01g36390 LOC_Os04g32960 LOC_Os07g08170 LOC_Os02g29550 LOC_Os05g41390 LOC_Os12g29520 LOC_Os04g42010 LOC_Os06g06510 LOC_Os06g36680 LOC_Os01g56460 LOC_Os01g74540 LOC_Os10g17770 LOC_Os12g19470 LOC_Os04g58240 LOC_Os03g58830 LOC_Os04g19684 LOC_Os03g54170 LOC_Os01g56940 LOC_Os11g24450 LOC_Os03g51690 LOC_Os03g21530 LOC_Os06g03790 LOC_Os05g38640 LOC_Os09g…
GO:0032991	C	macromolecular complex	186	2366	1404	45586	1.5e-29	4.4e-28	LOC_Os08g25900 LOC_Os05g18750 LOC_Os02g51180 LOC_Os04g32960 LOC_Os03g02290 LOC_Os02g56130 LOC_Os03g02756 LOC_Os04g42010 LOC_Os06g06510 LOC_Os05g24970 LOC_Os01g54080 LOC_Os02g12570 LOC_Os03g08440 LOC_Os04g28260 LOC_Os04g58240 LOC_Os11g37510 LOC_Os11g09160 LOC_Os09g30340 LOC_Os05g19270 LOC_Os06g03790 LOC_Os12g03880 LOC_Os03g56260 LOC_Os03g59660 LOC_Os05g38480 LOC_Os08g10020 LOC_Os11g05556 LOC_Os07g…
GO:0043231	C	intracellular membrane-bounded organelle	220	2366	1808	45586	2.9e-29	7.8e-28	LOC_Os01g52680 LOC_Os06g39906 LOC_Os04g52380 LOC_Os01g36390 LOC_Os04g32960 LOC_Os07g08170 LOC_Os02g29550 LOC_Os05g41390 LOC_Os12g29520 LOC_Os04g42010 LOC_Os06g06510 LOC_Os06g36680 LOC_Os01g56460 LOC_Os01g74540 LOC_Os10g17770 LOC_Os12g19470 LOC_Os04g58240 LOC_Os04g19684 LOC_Os03g54170 LOC_Os01g56940 LOC_Os11g24450 LOC_Os03g51690 LOC_Os03g21530 LOC_Os06g03790 LOC_Os05g38640 LOC_Os09g19734 LOC_Os03g…
GO:0043232	C	intracellular non-membrane-bounded organelle	113	2366	726	45586	1.8e-24	4.2e-23	LOC_Os05g18750 LOC_Os09g27370 LOC_Os04g32960 LOC_Os03g02290 LOC_Os06g06510 LOC_Os05g51790 LOC_Os01g54080 LOC_Os10g17770 LOC_Os04g28260 LOC_Os04g32710 LOC_Os04g30720 LOC_Os09g10770 LOC_Os06g03790 LOC_Os12g03880 LOC_Os03g56260 LOC_Os05g06450 LOC_Os05g38480 LOC_Os07g08660 LOC_Os04g57140 LOC_Os10g26280 LOC_Os06g35470 LOC_Os03g54091 LOC_Os02g18550 LOC_Os12g34510 LOC_Os01g18050 LOC_Os03g60100 LOC_Os02g…
GO:0043228	C	non-membrane-bounded organelle	113	2366	726	45586	1.8e-24	4.2e-23	LOC_Os05g18750 LOC_Os09g27370 LOC_Os04g32960 LOC_Os03g02290 LOC_Os06g06510 LOC_Os05g51790 LOC_Os01g54080 LOC_Os10g17770 LOC_Os04g28260 LOC_Os04g32710 LOC_Os04g30720 LOC_Os09g10770 LOC_Os06g03790 LOC_Os12g03880 LOC_Os03g56260 LOC_Os05g06450 LOC_Os05g38480 LOC_Os07g08660 LOC_Os04g57140 LOC_Os10g26280 LOC_Os06g35470 LOC_Os03g54091 LOC_Os02g18550 LOC_Os12g34510 LOC_Os01g18050 LOC_Os03g60100 LOC_Os02g…
GO:0043234	C	protein complex	121	2366	813	45586	2.5e-24	5.4e-23	LOC_Os08g25900 LOC_Os02g51180 LOC_Os03g02290 LOC_Os02g56130 LOC_Os03g02756 LOC_Os01g54080 LOC_Os02g12570 LOC_Os04g28260 LOC_Os04g30720 LOC_Os05g19270 LOC_Os03g56260 LOC_Os03g59660 LOC_Os05g38480 LOC_Os08g10020 LOC_Os07g25420 LOC_Os04g57140 LOC_Os10g26280 LOC_Os03g18190 LOC_Os07g04840 LOC_Os01g18050 LOC_Os01g12860 LOC_Os02g15594 LOC_Os10g34710 LOC_Os07g12640 LOC_Os07g01480 LOC_Os12g37710 LOC_Os07g…
GO:0005694	C	chromosome	41	2366	129	45586	2.3e-21	4.6e-20	LOC_Os08g16610 LOC_Os07g31450 LOC_Os05g51790 LOC_Os04g32960 LOC_Os09g23730 LOC_Os05g41750 LOC_Os03g38010 LOC_Os06g06510 LOC_Os07g22400 LOC_Os07g08710 LOC_Os01g40980 LOC_Os10g17770 LOC_Os09g32450 LOC_Os02g27440 LOC_Os01g05900 LOC_Os11g34300 LOC_Os02g45940 LOC_Os09g10770 LOC_Os02g55570 LOC_Os06g08480 LOC_Os05g38640 LOC_Os03g06670 LOC_Os03g17610 LOC_Os01g67740 LOC_Os09g26340 LOC_Os03g54091 LOC_Os02g…
GO:0044430	C	cytoskeletal part	36	2366	100	45586	5e-21	9.4e-20	LOC_Os03g17164 LOC_Os09g27370 LOC_Os03g02290 LOC_Os05g46030 LOC_Os01g54080 LOC_Os04g28260 LOC_Os11g40600 LOC_Os05g33030 LOC_Os04g30720 LOC_Os05g06450 LOC_Os04g47906 LOC_Os07g01490 LOC_Os03g56260 LOC_Os05g38480 LOC_Os09g35890 LOC_Os12g42160 LOC_Os04g57140 LOC_Os03g39020 LOC_Os02g36990 LOC_Os01g42070 LOC_Os03g01530 LOC_Os12g39980 LOC_Os06g04560 LOC_Os11g35090 LOC_Os01g18050 LOC_Os07g23200 LOC_Os12g…
GO:0015630	C	microtubule cytoskeleton	33	2366	84	45586	8.5e-21	1.5e-19	LOC_Os03g17164 LOC_Os09g27370 LOC_Os03g02290 LOC_Os01g54080 LOC_Os04g28260 LOC_Os11g40600 LOC_Os05g33030 LOC_Os04g30720 LOC_Os05g06450 LOC_Os04g47906 LOC_Os07g01490 LOC_Os03g56260 LOC_Os05g38480 LOC_Os09g35890 LOC_Os12g42160 LOC_Os04g57140 LOC_Os03g39020 LOC_Os02g36990 LOC_Os01g42070 LOC_Os03g01530 LOC_Os12g39980 LOC_Os06g04560 LOC_Os11g35090 LOC_Os01g18050 LOC_Os12g36100 LOC_Os05g44560 LOC_Os03g…
GO:0005875	C	microtubule associated complex	26	2366	51	45586	3.1e-20	5.2e-19	LOC_Os03g17164 LOC_Os03g02290 LOC_Os01g54080 LOC_Os04g28260 LOC_Os05g33030 LOC_Os04g30720 LOC_Os07g01490 LOC_Os03g56260 LOC_Os05g38480 LOC_Os09g35890 LOC_Os12g42160 LOC_Os04g57140 LOC_Os03g39020 LOC_Os02g36990 LOC_Os01g42070 LOC_Os12g39980 LOC_Os06g04560 LOC_Os11g35090 LOC_Os12g36100 LOC_Os05g44560 LOC_Os03g53920 LOC_Os02g56540 LOC_Os02g28850 LOC_Os08g02380 LOC_Os02g01180 LOC_Os04g38880
GO:0005856	C	cytoskeleton	37	2366	121	45586	8.2e-19	1.3e-17	LOC_Os03g17164 LOC_Os09g27370 LOC_Os03g02290 LOC_Os05g46030 LOC_Os01g54080 LOC_Os04g28260 LOC_Os11g40600 LOC_Os05g33030 LOC_Os04g30720 LOC_Os03g06510 LOC_Os05g06450 LOC_Os04g47906 LOC_Os07g01490 LOC_Os03g56260 LOC_Os05g38480 LOC_Os09g35890 LOC_Os12g42160 LOC_Os04g57140 LOC_Os03g39020 LOC_Os02g36990 LOC_Os01g42070 LOC_Os03g01530 LOC_Os12g39980 LOC_Os06g04560 LOC_Os11g35090 LOC_Os01g18050 LOC_Os07g…
GO:0044427	C	chromosomal part	28	2366	93	45586	2e-14	3e-13	LOC_Os07g31450 LOC_Os04g32960 LOC_Os09g23730 LOC_Os03g38010 LOC_Os06g06510 LOC_Os07g22400 LOC_Os07g08710 LOC_Os10g17770 LOC_Os01g05900 LOC_Os11g34300 LOC_Os02g45940 LOC_Os05g38640 LOC_Os06g08480 LOC_Os02g55570 LOC_Os03g06670 LOC_Os09g26340 LOC_Os04g39280 LOC_Os12g34510 LOC_Os05g41080 LOC_Os11g36390 LOC_Os08g38300 LOC_Os10g26280 LOC_Os01g05970 LOC_Os05g36280 LOC_Os06g01320 LOC_Os10g28230 LOC_Os04g…
GO:0044428	C	nuclear part	27	2366	97	45586	4.7e-13	6.8e-12	LOC_Os08g16610 LOC_Os01g63940 LOC_Os12g06200 LOC_Os12g06890 LOC_Os05g28510 LOC_Os07g22400 LOC_Os03g22690 LOC_Os03g10070 LOC_Os03g12450 LOC_Os05g05780 LOC_Os05g19270 LOC_Os03g18190 LOC_Os01g27040 LOC_Os11g42420 LOC_Os12g39070 LOC_Os05g43450 LOC_Os04g39280 LOC_Os05g23940 LOC_Os02g29464 LOC_Os03g32590 LOC_Os03g49210 LOC_Os10g26280 LOC_Os02g50790 LOC_Os01g28690 LOC_Os07g08729 LOC_Os02g50630 LOC_Os06g…
GO:0000785	C	chromatin	20	2366	80	45586	3.6e-09	5.1e-08	LOC_Os08g38300 LOC_Os09g23730 LOC_Os01g05970 LOC_Os06g08480 LOC_Os05g36280 LOC_Os01g05900 LOC_Os07g31450 LOC_Os09g26340 LOC_Os04g32960 LOC_Os02g45940 LOC_Os11g34300 LOC_Os12g34510 LOC_Os10g28230 LOC_Os06g06510 LOC_Os05g38640 LOC_Os05g41080 LOC_Os07g08710 LOC_Os06g01320 LOC_Os10g17770 LOC_Os03g06670
GO:0009654	C	oxygen evolving complex	10	2366	18	45586	4.3e-09	5.8e-08	LOC_Os07g04840 LOC_Os08g25900 LOC_Os01g71190 LOC_Os01g31690 LOC_Os07g36080 LOC_Os08g10020 LOC_Os02g36850 LOC_Os07g01480 LOC_Os03g17174 LOC_Os12g37710
GO:0009360	C	DNA polymerase III complex	6	2366	6	45586	2e-08	2.4e-07	LOC_Os11g13990 LOC_Os08g02670 LOC_Os12g19180 LOC_Os12g10670 LOC_Os01g53070 LOC_Os05g45340
GO:0042575	C	DNA polymerase complex	6	2366	6	45586	2e-08	2.4e-07	LOC_Os11g13990 LOC_Os08g02670 LOC_Os12g19180 LOC_Os12g10670 LOC_Os01g53070 LOC_Os05g45340
GO:0044436	C	thylakoid part	13	2366	38	45586	3.2e-08	3.8e-07	LOC_Os07g04840 LOC_Os08g25900 LOC_Os01g71190 LOC_Os01g31690 LOC_Os07g36080 LOC_Os03g55720 LOC_Os08g10020 LOC_Os12g08770 LOC_Os02g36850 LOC_Os07g01480 LOC_Os03g17174 LOC_Os06g01850 LOC_Os12g37710
GO:0019898	C	extrinsic to membrane	8	2366	14	45586	1.2e-07	1.4e-06	LOC_Os07g04840 LOC_Os08g25900 LOC_Os01g31690 LOC_Os07g36080 LOC_Os02g36850 LOC_Os07g01480 LOC_Os03g17174 LOC_Os12g37710
GO:0032993	C	protein-DNA complex	16	2366	67	45586	2.5e-07	2.8e-06	LOC_Os08g38300 LOC_Os09g23730 LOC_Os01g05970 LOC_Os05g36280 LOC_Os01g05900 LOC_Os09g26340 LOC_Os04g32960 LOC_Os02g45940 LOC_Os12g34510 LOC_Os10g28230 LOC_Os06g06510 LOC_Os07g22400 LOC_Os05g38640 LOC_Os05g41080 LOC_Os07g08710 LOC_Os03g06670
GO:0034357	C	photosynthetic membrane	19	2366	93	45586	2.8e-07	3e-06	LOC_Os07g25430 LOC_Os08g25900 LOC_Os03g56670 LOC_Os01g71190 LOC_Os01g31690 LOC_Os07g36080 LOC_Os07g05480 LOC_Os08g44680 LOC_Os07g47640 LOC_Os02g36850 LOC_Os07g04840 LOC_Os06g01850 LOC_Os07g01480 LOC_Os03g17174 LOC_Os08g10020 LOC_Os12g08770 LOC_Os09g30340 LOC_Os05g48630 LOC_Os12g37710
GO:0009521	C	photosystem	18	2366	85	45586	3.3e-07	3.4e-06	LOC_Os07g25430 LOC_Os08g25900 LOC_Os03g56670 LOC_Os01g71190 LOC_Os01g31690 LOC_Os07g36080 LOC_Os07g05480 LOC_Os08g44680 LOC_Os07g47640 LOC_Os02g36850 LOC_Os07g04840 LOC_Os07g01480 LOC_Os03g17174 LOC_Os08g10020 LOC_Os12g08770 LOC_Os09g30340 LOC_Os05g48630 LOC_Os12g37710
GO:0009579	C	thylakoid	20	2366	105	45586	4.6e-07	4.6e-06	LOC_Os07g25430 LOC_Os08g25900 LOC_Os03g56670 LOC_Os01g71190 LOC_Os01g31690 LOC_Os03g55720 LOC_Os07g36080 LOC_Os07g05480 LOC_Os08g44680 LOC_Os07g47640 LOC_Os02g36850 LOC_Os07g04840 LOC_Os06g01850 LOC_Os07g01480 LOC_Os03g17174 LOC_Os08g10020 LOC_Os12g08770 LOC_Os09g30340 LOC_Os05g48630 LOC_Os12g37710
GO:0000786	C	nucleosome	15	2366	66	45586	1.2e-06	1.1e-05	LOC_Os08g38300 LOC_Os09g23730 LOC_Os01g05970 LOC_Os05g36280 LOC_Os01g05900 LOC_Os09g26340 LOC_Os04g32960 LOC_Os02g45940 LOC_Os12g34510 LOC_Os10g28230 LOC_Os06g06510 LOC_Os05g38640 LOC_Os05g41080 LOC_Os07g08710 LOC_Os03g06670
GO:0005643	C	nuclear pore	9	2366	26	45586	3.9e-06	3.4e-05	LOC_Os02g50790 LOC_Os01g28690 LOC_Os03g12450 LOC_Os12g06890 LOC_Os05g28510 LOC_Os03g18190 LOC_Os06g20090 LOC_Os03g22690 LOC_Os11g42420
GO:0005635	C	nuclear envelope	9	2366	26	45586	3.9e-06	3.4e-05	LOC_Os02g50790 LOC_Os01g28690 LOC_Os03g12450 LOC_Os12g06890 LOC_Os05g28510 LOC_Os03g18190 LOC_Os06g20090 LOC_Os03g22690 LOC_Os11g42420
GO:0046930	C	pore complex	9	2366	26	45586	3.9e-06	3.4e-05	LOC_Os02g50790 LOC_Os01g28690 LOC_Os03g12450 LOC_Os12g06890 LOC_Os05g28510 LOC_Os03g18190 LOC_Os06g20090 LOC_Os03g22690 LOC_Os11g42420
GO:0070013	C	intracellular organelle lumen	12	2366	56	45586	2.6e-05	0.00022	LOC_Os05g43450 LOC_Os12g06200 LOC_Os05g23940 LOC_Os12g39070 LOC_Os01g63940 LOC_Os02g50630 LOC_Os03g32590 LOC_Os06g03790 LOC_Os01g05060 LOC_Os01g56460 LOC_Os03g10070 LOC_Os03g49210
GO:0043233	C	organelle lumen	12	2366	56	45586	2.6e-05	0.00022	LOC_Os05g43450 LOC_Os12g06200 LOC_Os05g23940 LOC_Os12g39070 LOC_Os01g63940 LOC_Os02g50630 LOC_Os03g32590 LOC_Os06g03790 LOC_Os01g05060 LOC_Os01g56460 LOC_Os03g10070 LOC_Os03g49210
GO:0030529	C	ribonucleoprotein complex	51	2366	531	45586	2.7e-05	0.00022	LOC_Os08g05850 LOC_Os03g03360 LOC_Os04g52040 LOC_Os05g18750 LOC_Os01g52250 LOC_Os04g32960 LOC_Os01g14830 LOC_Os04g42010 LOC_Os01g69950 LOC_Os05g24970 LOC_Os03g15870 LOC_Os03g08440 LOC_Os12g37610 LOC_Os02g14059 LOC_Os09g32450 LOC_Os08g21840 LOC_Os11g09160 LOC_Os11g43620 LOC_Os11g37510 LOC_Os08g44380 LOC_Os12g03880 LOC_Os01g64690 LOC_Os06g35470 LOC_Os02g03440 LOC_Os07g07220 LOC_Os11g05556 LOC_Os03g…
GO:0005737	C	cytoplasm	100	2366	1254	45586	2.8e-05	0.00022	LOC_Os05g18750 LOC_Os09g27370 LOC_Os08g23430 LOC_Os01g56460 LOC_Os02g12570 LOC_Os12g19470 LOC_Os04g32710 LOC_Os07g36250 LOC_Os11g09160 LOC_Os11g24450 LOC_Os06g03790 LOC_Os12g03880 LOC_Os11g43600 LOC_Os05g28510 LOC_Os03g59660 LOC_Os04g53230 LOC_Os11g05556 LOC_Os07g08660 LOC_Os11g05552 LOC_Os06g13660 LOC_Os03g18190 LOC_Os02g18550 LOC_Os01g68540 LOC_Os02g51830 LOC_Os02g30050 LOC_Os03g60100 LOC_Os02g…
GO:0009523	C	photosystem II	11	2366	53	45586	7.5e-05	0.00059	LOC_Os07g04840 LOC_Os08g25900 LOC_Os01g71190 LOC_Os01g31690 LOC_Os07g36080 LOC_Os07g47640 LOC_Os08g10020 LOC_Os02g36850 LOC_Os07g01480 LOC_Os03g17174 LOC_Os12g37710
GO:0031974	C	membrane-enclosed lumen	12	2366	65	45586	0.00012	0.00091	LOC_Os05g43450 LOC_Os12g06200 LOC_Os05g23940 LOC_Os12g39070 LOC_Os01g63940 LOC_Os02g50630 LOC_Os03g32590 LOC_Os06g03790 LOC_Os01g05060 LOC_Os01g56460 LOC_Os03g10070 LOC_Os03g49210
GO:0009522	C	photosystem I	7	2366	25	45586	0.00021	0.0016	LOC_Os07g25430 LOC_Os03g56670 LOC_Os07g05480 LOC_Os08g44680 LOC_Os12g08770 LOC_Os09g30340 LOC_Os05g48630
GO:0031981	C	nuclear lumen	9	2366	42	45586	0.00026	0.0019	LOC_Os05g43450 LOC_Os12g06200 LOC_Os12g39070 LOC_Os01g63940 LOC_Os02g50630 LOC_Os05g23940 LOC_Os03g32590 LOC_Os03g10070 LOC_Os03g49210
GO:0005667	C	transcription factor complex	8	2366	36	45586	0.00043	0.0031	LOC_Os05g43450 LOC_Os12g06200 LOC_Os12g39070 LOC_Os01g63940 LOC_Os02g50630 LOC_Os05g23940 LOC_Os03g32590 LOC_Os03g10070
GO:0005654	C	nucleoplasm	8	2366	40	45586	0.00092	0.0063	LOC_Os05g43450 LOC_Os12g06200 LOC_Os12g39070 LOC_Os01g63940 LOC_Os02g50630 LOC_Os05g23940 LOC_Os03g32590 LOC_Os03g10070
GO:0044451	C	nucleoplasm part	8	2366	40	45586	0.00092	0.0063	LOC_Os05g43450 LOC_Os12g06200 LOC_Os12g39070 LOC_Os01g63940 LOC_Os02g50630 LOC_Os05g23940 LOC_Os03g32590 LOC_Os03g10070
GO:0012505	C	endomembrane system	12	2366	97	45586	0.0045	0.03	LOC_Os02g50790 LOC_Os01g28690 LOC_Os04g58240 LOC_Os12g06890 LOC_Os05g28510 LOC_Os03g12450 LOC_Os03g18190 LOC_Os11g42420 LOC_Os06g20090 LOC_Os03g59660 LOC_Os03g22690 LOC_Os02g03720
GO:0044425	C	membrane part	71	2366	1004	45586	0.0066	0.043	LOC_Os01g62500 LOC_Os07g25430 LOC_Os08g25900 LOC_Os06g51270 LOC_Os12g06890 LOC_Os05g28510 LOC_Os04g34720 LOC_Os01g55740 LOC_Os06g27910 LOC_Os03g02756 LOC_Os01g05800 LOC_Os01g08190 LOC_Os02g12570 LOC_Os03g22690 LOC_Os05g13320 LOC_Os01g66130 LOC_Os09g23110 LOC_Os03g38230 LOC_Os01g05430 LOC_Os03g56670 LOC_Os04g58240 LOC_Os01g31690 LOC_Os07g10820 LOC_Os08g44680 LOC_Os01g17214 LOC_Os07g32880 LOC_Os09g…
GO:0016020	C	membrane	134	2366	2063	45586	0.0065	0.043	LOC_Os01g71240 LOC_Os08g25900 LOC_Os12g41780 LOC_Os02g20410 LOC_Os06g45820 LOC_Os01g05800 LOC_Os02g12570 LOC_Os05g13320 LOC_Os03g38230 LOC_Os02g50820 LOC_Os01g18050 LOC_Os07g08770 LOC_Os08g44680 LOC_Os11g24450 LOC_Os05g28510 LOC_Os03g59660 LOC_Os01g21820 LOC_Os08g10020 LOC_Os08g38970 LOC_Os06g21590 LOC_Os11g05552 LOC_Os07g37240 LOC_Os03g18190 LOC_Os02g50790 LOC_Os01g73540 LOC_Os03g24860 LOC_Os01g…
GO:0005874	C	microtubule	5	2366	27	45586	0.012	0.074	LOC_Os03g01530 LOC_Os05g06450 LOC_Os01g18050 LOC_Os08g39890 LOC_Os11g40600
GO:0031975	C	envelope	14	2366	145	45586	0.019	0.12	LOC_Os01g08510 LOC_Os01g28690 LOC_Os03g12450 LOC_Os12g06890 LOC_Os05g28510 LOC_Os06g20090 LOC_Os11g24450 LOC_Os03g18190 LOC_Os04g51310 LOC_Os02g50790 LOC_Os06g40200 LOC_Os09g19734 LOC_Os03g22690 LOC_Os11g42420
GO:0005840	C	ribosome	35	2366	466	45586	0.02	0.12	LOC_Os03g03360 LOC_Os04g52040 LOC_Os05g18750 LOC_Os01g14830 LOC_Os01g69950 LOC_Os03g15870 LOC_Os12g37610 LOC_Os02g14059 LOC_Os09g32450 LOC_Os08g21840 LOC_Os11g09160 LOC_Os03g08440 LOC_Os11g37510 LOC_Os06g03790 LOC_Os12g03880 LOC_Os06g35470 LOC_Os03g44580 LOC_Os07g08660 LOC_Os04g32710 LOC_Os05g48410 LOC_Os08g03640 LOC_Os08g44380 LOC_Os02g18550 LOC_Os07g46440 LOC_Os02g46440 LOC_Os05g49130 LOC_Os03g…
GO:0044444	C	cytoplasmic part	65	2366	961	45586	0.021	0.12	LOC_Os03g03360 LOC_Os06g04510 LOC_Os04g52040 LOC_Os05g18750 LOC_Os09g19734 LOC_Os01g74000 LOC_Os01g52250 LOC_Os09g27370 LOC_Os06g27910 LOC_Os12g37610 LOC_Os01g14830 LOC_Os07g25430 LOC_Os01g69950 LOC_Os01g05060 LOC_Os01g56460 LOC_Os02g12570 LOC_Os03g08440 LOC_Os12g19381 LOC_Os12g19470 LOC_Os10g35370 LOC_Os02g14059 LOC_Os09g32450 LOC_Os04g58240 LOC_Os08g21840 LOC_Os11g09160 LOC_Os11g24450 LOC_Os05g…
GO:0031967	C	organelle envelope	12	2366	125	45586	0.03	0.17	LOC_Os02g50790 LOC_Os01g28690 LOC_Os03g12450 LOC_Os12g06890 LOC_Os05g28510 LOC_Os09g19734 LOC_Os11g24450 LOC_Os03g18190 LOC_Os06g40200 LOC_Os06g20090 LOC_Os03g22690 LOC_Os11g42420
GO:0015934	C	large ribosomal subunit	5	2366	36	45586	0.037	0.21	LOC_Os01g42980 LOC_Os05g32220 LOC_Os08g21840 LOC_Os12g42180 LOC_Os06g35470
GO:0044429	C	mitochondrial part	6	2366	108	45586	0.49	1	LOC_Os09g19734 LOC_Os11g24450 LOC_Os06g03790 LOC_Os06g40200 LOC_Os01g56460 LOC_Os01g05060
GO:0031224	C	intrinsic to membrane	41	2366	767	45586	0.45	1	LOC_Os01g62500 LOC_Os09g23110 LOC_Os12g06890 LOC_Os05g28510 LOC_Os01g55740 LOC_Os03g24860 LOC_Os06g45820 LOC_Os03g22690 LOC_Os05g13320 LOC_Os01g66130 LOC_Os03g38230 LOC_Os08g08070 LOC_Os01g66510 LOC_Os03g12450 LOC_Os07g10820 LOC_Os01g05800 LOC_Os01g17214 LOC_Os09g39680 LOC_Os01g13120 LOC_Os01g05430 LOC_Os02g49570 LOC_Os02g01740 LOC_Os08g38970 LOC_Os03g18190 LOC_Os08g06470 LOC_Os04g38570 LOC_Os06g…
GO:0033279	C	ribosomal subunit	7	2366	95	45586	0.22	1	LOC_Os07g08660 LOC_Os05g32220 LOC_Os01g42980 LOC_Os08g21840 LOC_Os12g42180 LOC_Os03g08440 LOC_Os06g35470
GO:0008287	C	protein serine/threonine phosphatase complex	5	2366	63	45586	0.23	1	LOC_Os01g08310 LOC_Os05g48150 LOC_Os03g59530 LOC_Os02g15594 LOC_Os06g36770
GO:0030312	C	external encapsulating structure	6	2366	100	45586	0.42	1	LOC_Os01g08510 LOC_Os10g02770 LOC_Os04g51310 LOC_Os05g44600 LOC_Os06g48650 LOC_Os09g23220
GO:0016021	C	integral to membrane	39	2366	752	45586	0.53	1	LOC_Os01g62500 LOC_Os09g23110 LOC_Os12g06890 LOC_Os05g28510 LOC_Os01g55740 LOC_Os03g24860 LOC_Os06g45820 LOC_Os03g22690 LOC_Os05g13320 LOC_Os01g66130 LOC_Os03g38230 LOC_Os08g08070 LOC_Os01g66510 LOC_Os03g12450 LOC_Os07g10820 LOC_Os01g05800 LOC_Os01g17214 LOC_Os09g39680 LOC_Os01g13120 LOC_Os01g05430 LOC_Os02g49570 LOC_Os02g01740 LOC_Os03g18190 LOC_Os08g06470 LOC_Os04g38570 LOC_Os06g20090 LOC_Os03g…
GO:0000151	C	ubiquitin ligase complex	5	2366	87	45586	0.47	1	LOC_Os06g06760 LOC_Os03g01160 LOC_Os05g05700 LOC_Os01g66130 LOC_Os02g51180
GO:0031090	C	organelle membrane	9	2366	169	45586	0.52	1	LOC_Os12g08770 LOC_Os04g58240 LOC_Os09g19734 LOC_Os11g24450 LOC_Os06g40200 LOC_Os06g01850 LOC_Os03g59660 LOC_Os08g10020 LOC_Os02g03720
GO:0016469	C	proton-transporting two-sector ATPase complex	6	2366	89	45586	0.32	1	LOC_Os12g23610 LOC_Os03g17070 LOC_Os04g34720 LOC_Os01g08190 LOC_Os01g12860 LOC_Os07g32880
GO:0005739	C	mitochondrion	6	2366	123	45586	0.62	1	LOC_Os09g19734 LOC_Os11g24450 LOC_Os06g03790 LOC_Os06g40200 LOC_Os01g56460 LOC_Os01g05060
GO:0005576	C	extracellular region	12	2366	232	45586	0.55	1	LOC_Os10g26280 LOC_Os03g01640 LOC_Os03g18190 LOC_Os04g34720 LOC_Os06g44470 LOC_Os06g45160 LOC_Os03g44290 LOC_Os04g26230 LOC_Os10g02770 LOC_Os04g25190 LOC_Os09g23220 LOC_Os11g05190

## Sheet: Table S6c
Table S6c. A list of Co-expression Genes Mentioned in Network Construction (PCC>=0.75, P value=<0.05.)
Gene 1	Gene 2	PCC
OsSET1	Os11g08940	0.75149
OsSET1	Os03g06670	0.752138
OsSET1	Os01g10130	0.752667
OsSET1	Os04g56850	0.753827
OsSET1	Os02g02290	0.754165
OsSET1	Os03g55950	0.754337
OsSET1	Os01g52680	0.754495
OsSET1	Os05g38120	0.754665
OsSET1	Os04g52920	0.754968
OsSET1	Os07g37010	0.75507
OsSET1	Os07g47360	0.755078
OsSET1	Os06g06510	0.755392
OsSET1	Os02g02500	0.755584
OsSET1	Os08g32620	0.756286
OsSET1	OsSET41	0.757247
OsSET1	Os05g01610	0.758297
OsSET1	Os04g51700	0.758668
OsSET1	Os11g45290	0.759826
OsSET1	Os06g08480	0.760081
OsSET1	Os06g39680	0.76098
OsSET1	Os11g13990	0.762086
OsSET1	Os01g05900	0.762252
OsSET1	Os02g43150	0.763042
OsSET1	Os06g16400	0.766457
OsSET1	Os12g39210	0.766488
OsSET1	Os03g33650	0.766502
OsSET1	Os10g28230	0.766862
OsSET1	Os06g04010	0.766995
OsSET1	Os03g45410	0.767081
OsSET1	Os02g51180	0.767254
OsSET1	Os08g06620	0.768445
OsSET1	Os04g35510	0.768618
OsSET1	Os04g55240	0.7691
OsSET1	Os08g41480	0.769439
OsSET1	Os01g19694	0.769656
OsSET1	Os01g44230	0.770483
OsSET1	Os01g04880	0.770492
OsSET1	Os09g33980	0.771427
OsSET1	Os07g07690	0.771954
OsSET1	Os08g40170	0.772097
OsSET1	Os07g03770	0.772209
OsSET1	Os11g03430	0.772729
OsSET1	Os03g03650	0.772779
OsSET1	OsSET7	0.773228
OsSET1	Os01g13470	0.773931
OsSET1	Os01g13260	0.774467
OsSET1	Os02g42870	0.774536
OsSET1	OsSET20	0.774885
OsSET1	Os06g17880	0.775036
OsSET1	Os02g57820	0.776563
OsSET1	Os08g38300	0.776796
OsSET1	Os11g35090	0.777483
OsSET1	Os04g41490	0.778037
OsSET1	Os12g38440	0.778377
OsSET1	Os06g51490	0.780318
OsSET1	Os03g51690	0.780483
OsSET1	Os11g14010	0.781698
OsSET1	Os01g16870	0.782216
OsSET1	Os12g41950	0.782889
OsSET1	Os02g50630	0.783725
OsSET1	Os04g58630	0.785789
OsSET1	Os02g34630	0.78631
OsSET1	Os06g33810	0.786677
OsSET1	Os01g64560	0.786782
OsSET1	Os03g13370	0.787022
OsSET1	Os04g36054	0.787553
OsSET1	Os06g11600	0.78761
OsSET1	Os09g09470	0.787779
OsSET1	Os04g14510	0.790684
OsSET1	Os09g17770	0.791081
OsSET1	Os01g43050	0.791645
OsSET1	Os11g11070	0.79165
OsSET1	Os01g53070	0.793139
OsSET1	Os06g05190	0.793753
OsSET1	Os02g09140	0.794501
OsSET1	Os04g47580	0.794599
OsSET1	Os02g39540	0.795095
OsSET1	Os08g42470	0.795764
OsSET1	Os02g11750	0.795963
OsSET1	Os04g20920	0.795988
OsSET1	Os01g08540	0.796414
OsSET1	Os07g47630	0.799616
OsSET1	Os02g05310	0.800721
OsSET1	Os11g04190	0.801391
OsSET1	Os01g21940	0.80153
OsSET1	Os11g06010	0.803116
OsSET1	Os02g08300	0.803928
OsSET1	OsSET37	0.804268
OsSET1	Os03g56260	0.804915
OsSET1	Os02g33750	0.805788
OsSET1	Os08g36390	0.806344
OsSET1	Os10g10190	0.806499
OsSET1	Os07g16224	0.807284
OsSET1	Os12g02620	0.807537
OsSET1	Os04g33980	0.808318
OsSET1	Os07g06970	0.809055
OsSET1	Os10g01570	0.81188
OsSET1	Os03g12450	0.812503
OsSET1	Os07g48360	0.813043
OsSET1	Os02g47150	0.813051
OsSET1	Os02g09920	0.81317
OsSET1	Os05g31254	0.813264
OsSET1	Os04g40420	0.813316
OsSET1	Os05g36280	0.81409
OsSET1	Os02g04480	0.81526
OsSET1	Os07g48410	0.81529
OsSET1	Os07g49380	0.815538
OsSET1	Os06g40710	0.815558
OsSET1	Os01g05990	0.815804
OsSET1	Os05g41390	0.817192
OsSET1	Os01g10490	0.81728
OsSET1	Os10g02980	0.817729
OsSET1	Os02g35600	0.818349
OsSET1	Os02g05880	0.819063
OsSET1	Os08g37390	0.819244
OsSET1	Os08g04170	0.819368
OsSET1	Os03g10990	0.819576
OsSET1	Os01g48060	0.819882
OsSET1	Os02g06584	0.819888
OsSET1	Os06g08790	0.819892
OsSET1	Os02g13310	0.820241
OsSET1	Os03g49170	0.820977
OsSET1	Os04g52380	0.821221
OsSET1	Os06g01320	0.821395
OsSET1	Os06g51110	0.821403
OsSET1	Os09g14960	0.821943
OsSET1	Os02g27440	0.822957
OsSET1	Os06g04580	0.823716
OsSET1	Os05g02680	0.824769
OsSET1	OsSET33	0.826856
OsSET1	Os07g10520	0.827914
OsSET1	Os07g10890	0.82794
OsSET1	Os05g38640	0.828786
OsSET1	Os02g29464	0.829069
OsSET1	Os04g42784	0.829527
OsSET1	Os02g07120	0.829693
OsSET1	Os02g12570	0.831043
OsSET1	Os05g29010	0.832582
OsSET1	Os12g39070	0.833049
OsSET1	Os01g51300	0.8335
OsSET1	Os12g19180	0.833701
OsSET1	Os02g07310	0.833979
OsSET1	Os03g55140	0.834863
OsSET1	Os10g02509	0.83533
OsSET1	Os02g52510	0.835677
OsSET1	Os04g42290	0.836271
OsSET1	Os04g47170	0.836372
OsSET1	Os01g59120	0.837443
OsSET1	Os04g43050	0.837999
OsSET1	Os12g01200	0.838568
OsSET1	Os09g11270	0.838696
OsSET1	Os05g48150	0.839353
OsSET1	Os10g34820	0.839779
OsSET1	Os05g23940	0.840659
OsSET1	Os09g02360	0.841303
OsSET1	Os03g05690	0.841399
OsSET1	Os05g38810	0.841432
OsSET1	Os04g51110	0.841939
OsSET1	Os03g04490	0.842467
OsSET1	Os08g24760	0.843163
OsSET1	Os03g06440	0.843685
OsSET1	Os01g12860	0.843905
OsSET1	Os07g08729	0.844115
OsSET1	Os09g13820	0.84418
OsSET1	Os11g32110	0.844471
OsSET1	Os01g08190	0.844747
OsSET1	Os11g29380	0.846447
OsSET1	Os02g54000	0.847652
OsSET1	Os11g36390	0.848672
OsSET1	Os09g27060	0.848729
OsSET1	Os02g54170	0.850872
OsSET1	Os09g32988	0.851107
OsSET1	Os07g42860	0.851896
OsSET1	Os12g07730	0.85215
OsSET1	Os07g22220	0.853464
OsSET1	Os07g05190	0.853947
OsSET1	Os11g34300	0.855213
OsSET1	Os07g41090	0.85547
OsSET1	Os01g36890	0.855637
OsSET1	Os05g41080	0.856301
OsSET1	Os05g34700	0.856498
OsSET1	Os12g13950	0.856962
OsSET1	Os06g15480	0.857034
OsSET1	Os09g06560	0.857073
OsSET1	Os01g27040	0.857976
OsSET1	Os02g30800	0.858073
OsSET1	Os08g25799	0.858914
OsSET1	Os03g21140	0.860822
OsSET1	Os12g18150	0.861748
OsSET1	Os08g35220	0.862604
OsSET1	Os01g14370	0.863458
OsSET1	Os01g64820	0.864308
OsSET1	Os02g55410	0.865687
OsSET1	Os05g51550	0.867356
OsSET1	Os08g42600	0.867702
OsSET1	Os08g08000	0.868569
OsSET1	Os12g06200	0.869177
OsSET1	Os10g17770	0.871566
OsSET1	Os01g34780	0.871567
OsSET1	Os03g21160	0.871988
OsSET1	Os04g58590	0.873943
OsSET1	Os05g14590	0.874832
OsSET1	Os05g39850	0.876251
OsSET1	Os10g40780	0.879988
OsSET1	Os12g13570	0.883141
OsSET1	Os06g09420	0.889779
OsSET1	OsSET11	0.903946
OsSET1	Os11g08330	0.913262
OsSET10	Os01g53130	0.763588
OsSET10	Os01g47740	0.765525
OsSET10	Os01g66030	0.78184
OsSET10	Os03g21800	0.786976
OsSET10	Os04g10680	0.78833
OsSET10	Os01g71780	0.808663
OsSET10	Os01g61390	0.813948
OsSET10	Os01g16950	0.826089
OsSET10	Os05g23700	0.834027
OsSET10	Os01g21850	0.843545
OsSET10	Os02g09820	0.845649
OsSET10	Os04g42670	0.845886
OsSET10	Os09g23966	0.890755
OsSET10	Os05g16280	0.90147
OsSET10	Os06g44470	0.905013
OsSET10	Os06g45160	0.911199
OsSET10	Os04g25190	0.912402
OsSET10	Os06g11970	0.916203
OsSET10	Os04g26230	0.920762
OsSET10	Os01g12490	0.924395
OsSET10	Os11g38860	0.926426
OsSET10	Os04g53330	0.960524
OsSET11	Os03g47940	0.750114
OsSET11	Os04g34720	0.75068
OsSET11	Os07g44710	0.750952
OsSET11	Os07g12140	0.753308
OsSET11	Os02g09140	0.753419
OsSET11	Os05g07680	0.753664
OsSET11	Os05g36280	0.754986
OsSET11	Os05g19270	0.755013
OsSET11	Os03g56260	0.756247
OsSET11	Os04g36054	0.757072
OsSET11	Os04g10650	0.757305
OsSET11	Os01g10140	0.757938
OsSET11	Os07g15600	0.758683
OsSET11	Os03g02680	0.759559
OsSET11	Os10g10990	0.760395
OsSET11	Os01g52540	0.760732
OsSET11	Os04g31320	0.763444
OsSET11	Os07g06410	0.764417
OsSET11	Os07g46590	0.765056
OsSET11	Os11g09310	0.76529
OsSET11	Os07g47630	0.765499
OsSET11	Os04g48060	0.76553
OsSET11	Os07g03770	0.765958
OsSET11	Os05g31530	0.766126
OsSET11	Os11g45290	0.766205
OsSET11	Os02g34590	0.766932
OsSET11	Os01g05900	0.767403
OsSET11	Os02g49090	0.771057
OsSET11	Os10g41960	0.771352
OsSET11	Os12g39210	0.771801
OsSET11	Os06g07080	0.773551
OsSET11	Os05g38120	0.77386
OsSET11	Os06g05820	0.774647
OsSET11	Os09g32450	0.775777
OsSET11	Os07g31400	0.775862
OsSET11	Os12g38620	0.776093
OsSET11	Os01g53070	0.776239
OsSET11	Os10g02620	0.776308
OsSET11	Os01g13300	0.776565
OsSET11	Os02g06370	0.777629
OsSET11	Os04g36650	0.777642
OsSET11	Os04g41910	0.777665
OsSET11	Os05g45340	0.778327
OsSET11	Os07g37010	0.779338
OsSET11	OsSET5	0.779374
OsSET11	Os02g53680	0.779512
OsSET11	Os02g05620	0.780422
OsSET11	Os10g01570	0.780841
OsSET11	Os05g36120	0.781029
OsSET11	Os10g41370	0.781461
OsSET11	Os02g19860	0.781478
OsSET11	Os01g05500	0.781579
OsSET11	Os09g02284	0.782053
OsSET11	Os05g06490	0.784085
OsSET11	Os02g34840	0.78461
OsSET11	Os06g51110	0.787337
OsSET11	Os05g34780	0.789108
OsSET11	Os06g19980	0.789616
OsSET11	Os12g29520	0.789931
OsSET11	Os05g38640	0.790378
OsSET11	Os03g53630	0.7915
OsSET11	Os03g54170	0.791665
OsSET11	Os07g46180	0.79181
OsSET11	Os02g51180	0.792435
OsSET11	Os02g13310	0.793003
OsSET11	Os01g05990	0.793777
OsSET11	Os02g39700	0.794353
OsSET11	Os01g67160	0.794527
OsSET11	Os03g10800	0.79503
OsSET11	Os08g02670	0.796215
OsSET11	Os04g55240	0.796301
OsSET11	Os03g51690	0.79952
OsSET11	Os08g37730	0.799558
OsSET11	Os07g48410	0.799739
OsSET11	Os07g31420	0.800297
OsSET11	OsSET22	0.801891
OsSET11	Os06g19660	0.803025
OsSET11	Os08g40170	0.803318
OsSET11	Os09g37040	0.803947
OsSET11	Os11g32900	0.805075
OsSET11	Os02g07650	0.805158
OsSET11	Os05g40280	0.806188
OsSET11	OsSET20	0.80696
OsSET11	Os11g35090	0.810069
OsSET11	Os07g42400	0.810095
OsSET11	Os02g42870	0.810613
OsSET11	Os07g47360	0.812053
OsSET11	Os01g52680	0.812219
OsSET11	Os01g68104	0.812547
OsSET11	Os08g25820	0.813169
OsSET11	Os01g19694	0.813393
OsSET11	Os11g40210	0.814
OsSET11	Os03g32590	0.816632
OsSET11	Os01g10490	0.816683
OsSET11	Os09g10850	0.818067
OsSET11	Os01g63940	0.818166
OsSET11	Os05g51480	0.818495
OsSET11	Os03g55950	0.819333
OsSET11	Os11g14010	0.820969
OsSET11	Os05g29010	0.821297
OsSET11	Os02g27440	0.821923
OsSET11	Os04g34430	0.82231
OsSET11	Os02g02500	0.822329
OsSET11	Os01g21940	0.822776
OsSET11	Os08g36390	0.823574
OsSET11	Os04g25550	0.824968
OsSET11	Os06g46400	0.825275
OsSET11	Os12g41950	0.825696
OsSET11	Os04g58630	0.825924
OsSET11	Os05g01610	0.826701
OsSET11	Os11g13990	0.828404
OsSET11	Os08g06620	0.828629
OsSET11	Os12g01200	0.829284
OsSET11	Os04g47580	0.829322
OsSET11	Os01g48060	0.829479
OsSET11	Os06g05190	0.829546
OsSET11	OsSET30	0.829625
OsSET11	Os01g13260	0.829907
OsSET11	Os04g59510	0.831006
OsSET11	Os06g11600	0.831337
OsSET11	Os04g35430	0.83134
OsSET11	Os09g17770	0.831623
OsSET11	Os04g42784	0.831759
OsSET11	Os03g03650	0.831848
OsSET11	Os11g06010	0.831912
OsSET11	Os09g06560	0.832295
OsSET11	Os08g42470	0.833233
OsSET11	Os11g07450	0.83386
OsSET11	Os06g04010	0.833949
OsSET11	Os01g12860	0.834106
OsSET11	Os05g41390	0.83421
OsSET11	Os03g49170	0.834362
OsSET11	Os01g50340	0.835862
OsSET11	Os01g10130	0.836319
OsSET11	Os06g40710	0.836472
OsSET11	Os02g50330	0.837043
OsSET11	Os06g17880	0.837113
OsSET11	Os01g59120	0.837362
OsSET11	Os04g56850	0.837449
OsSET11	Os04g28090	0.837587
OsSET11	Os09g36760	0.837873
OsSET11	Os03g13370	0.839131
OsSET11	Os01g04880	0.839415
OsSET11	Os07g10890	0.840232
OsSET11	Os06g16400	0.840259
OsSET11	Os02g08300	0.84127
OsSET11	Os04g52920	0.842206
OsSET11	Os03g55140	0.842678
OsSET11	OsSET41	0.842786
OsSET11	Os02g02290	0.842855
OsSET11	Os02g39540	0.843495
OsSET11	Os08g39310	0.844551
OsSET11	Os01g07740	0.844677
OsSET11	Os12g13950	0.844678
OsSET11	Os09g09470	0.846636
OsSET11	Os10g30420	0.847262
OsSET11	Os11g19810	0.849053
OsSET11	Os03g44484	0.849314
OsSET11	Os06g08790	0.849959
OsSET11	Os04g47170	0.850422
OsSET11	Os04g51110	0.850629
OsSET11	Os04g40420	0.850683
OsSET11	Os04g43050	0.85135
OsSET11	Os10g02980	0.852908
OsSET11	Os03g60190	0.853698
OsSET11	Os01g36890	0.85431
OsSET11	Os05g23940	0.854893
OsSET11	Os05g04330	0.855054
OsSET11	Os01g13470	0.855254
OsSET11	Os11g08940	0.855664
OsSET11	Os04g52380	0.855692
OsSET11	Os09g32988	0.856627
OsSET11	Os04g33980	0.856694
OsSET11	Os04g41490	0.857062
OsSET11	Os02g52510	0.857263
OsSET11	Os07g16224	0.857395
OsSET11	Os05g02680	0.857927
OsSET11	Os04g20920	0.858163
OsSET11	Os12g06890	0.858192
OsSET11	Os01g44230	0.85826
OsSET11	Os04g52040	0.858384
OsSET11	Os08g37390	0.858612
OsSET11	Os03g33650	0.859486
OsSET11	Os05g48150	0.859678
OsSET11	Os05g34700	0.859788
OsSET11	Os11g04190	0.860638
OsSET11	Os06g08480	0.861029
OsSET11	Os02g15220	0.861062
OsSET11	Os07g07690	0.861272
OsSET11	Os04g06770	0.861366
OsSET11	Os07g05190	0.864303
OsSET11	Os01g67970	0.864386
OsSET11	Os02g47150	0.864887
OsSET11	Os04g35510	0.86555
OsSET11	Os07g41090	0.865816
OsSET11	Os09g13820	0.866132
OsSET11	Os05g39850	0.866171
OsSET11	Os05g14590	0.868275
OsSET11	OsSET37	0.868507
OsSET11	Os02g18370	0.868618
OsSET11	Os12g19180	0.8689
OsSET11	Os10g34820	0.870121
OsSET11	Os02g57820	0.870984
OsSET11	Os12g18150	0.871042
OsSET11	Os02g05310	0.871373
OsSET11	Os02g43150	0.871445
OsSET11	Os11g29380	0.87172
OsSET11	Os09g11270	0.873225
OsSET11	Os02g06584	0.873517
OsSET11	Os12g06200	0.87406
OsSET11	Os07g10520	0.874535
OsSET11	Os05g01550	0.875294
OsSET11	Os03g10990	0.876208
OsSET11	Os01g14370	0.876422
OsSET11	Os04g51700	0.876512
OsSET11	Os09g33980	0.876951
OsSET11	Os03g45410	0.877254
OsSET11	Os02g07310	0.877377
OsSET11	Os01g51300	0.878721
OsSET11	Os12g38440	0.879
OsSET11	Os05g31254	0.879063
OsSET11	Os02g04480	0.879681
OsSET11	Os03g06440	0.880112
OsSET11	Os06g09420	0.88052
OsSET11	Os03g12450	0.880723
OsSET11	Os09g02360	0.880815
OsSET11	Os02g11750	0.880997
OsSET11	Os01g64560	0.881452
OsSET11	Os01g43050	0.88222
OsSET11	Os12g02620	0.882431
OsSET11	Os02g33750	0.883541
OsSET11	Os08g25799	0.884484
OsSET11	Os07g42860	0.884501
OsSET11	Os08g04170	0.884614
OsSET11	Os02g35600	0.884923
OsSET11	Os04g42290	0.885934
OsSET11	Os01g64820	0.886101
OsSET11	Os02g55410	0.886109
OsSET11	Os05g41080	0.886655
OsSET11	Os02g07120	0.886704
OsSET11	Os01g08540	0.888379
OsSET11	Os06g15480	0.888709
OsSET11	Os02g30800	0.888989
OsSET11	Os01g16870	0.889538
OsSET11	Os12g39070	0.889713
OsSET11	Os03g04490	0.890062
OsSET11	Os02g54170	0.891118
OsSET11	Os07g08729	0.891495
OsSET11	Os06g33810	0.891795
OsSET11	Os12g13570	0.89209
OsSET11	Os06g39680	0.892111
OsSET11	Os10g02509	0.893328
OsSET11	Os09g27060	0.893901
OsSET11	Os07g22220	0.893954
OsSET11	Os11g11070	0.893963
OsSET11	Os12g07730	0.894529
OsSET11	OsSET33	0.894906
OsSET11	Os04g14510	0.896478
OsSET11	Os09g14960	0.898398
OsSET11	Os08g41480	0.898584
OsSET11	Os05g38810	0.89926
OsSET11	Os02g09920	0.899386
OsSET11	Os02g29464	0.900309
OsSET11	Os08g42600	0.900478
OsSET11	Os08g08000	0.900986
OsSET11	Os02g12570	0.901263
OsSET11	Os10g10190	0.901494
OsSET11	Os07g49380	0.902259
OsSET11	Os07g06970	0.902938
OsSET11	Os06g04580	0.906933
OsSET11	Os03g21160	0.908138
OsSET11	Os02g05880	0.908178
OsSET11	Os02g34630	0.908389
OsSET11	Os03g05690	0.909072
OsSET11	Os11g32110	0.911532
OsSET11	Os06g01320	0.911715
OsSET11	Os03g21140	0.913722
OsSET11	Os01g27040	0.914757
OsSET11	Os05g51550	0.915352
OsSET11	Os07g48360	0.9157
OsSET11	Os11g34300	0.916246
OsSET11	Os08g35220	0.916548
OsSET11	Os01g08190	0.917236
OsSET11	Os01g34780	0.917862
OsSET11	Os11g08330	0.921571
OsSET11	Os04g58590	0.923235
OsSET11	Os10g17770	0.923331
OsSET11	Os02g54000	0.92393
OsSET11	Os10g40780	0.924273
OsSET11	Os11g36390	0.924749
OsSET11	Os08g24760	0.942123
OsSET12	Os07g16130	0.767044
OsSET12	Os08g16010	0.769175
OsSET12	Os04g39190	0.80841
OsSET12	Os02g03050	0.809766
OsSET12	Os01g51710	0.818167
OsSET12	Os11g38030	0.830807
OsSET12	Os07g11110	0.836312
OsSET12	Os05g45920	0.841144
OsSET12	Os04g39140	0.843609
OsSET12	OsSET23	0.849226
OsSET12	Os03g16430	0.863379
OsSET12	Os01g65400	0.876851
OsSET12	OsSET36	0.879689
OsSET12	Os05g44020	0.888804
OsSET12	Os06g43800	0.898836
OsSET12	Os12g08220	0.904129
OsSET12	Os11g26160	0.917884
OsSET12	Os02g55120	0.931148
OsSET12	Os02g02390	0.933505
OsSET12	Os03g61220	0.935402
OsSET12	Os01g72800	0.938996
OsSET12	Os02g55630	0.940538
OsSET12	Os08g07540	0.941693
OsSET12	Os04g58780	0.942343
OsSET12	Os03g45400	0.949114
OsSET12	Os01g43120	0.951414
OsSET12	Os05g49970	0.962028
OsSET13	Os01g51710	0.762056
OsSET16	Os04g49000	0.768977
OsSET16	Os03g43360	0.770041
OsSET16	Os02g37880	0.779698
OsSET16	Os05g23700	0.784688
OsSET16	Os01g53130	0.788245
OsSET16	Os03g21800	0.791331
OsSET16	Os04g55510	0.793255
OsSET16	Os05g16280	0.795689
OsSET16	Os01g16950	0.799679
OsSET16	Os01g71780	0.804761
OsSET16	Os01g21850	0.80714
OsSET16	Os04g10680	0.80954
OsSET16	Os04g42670	0.814313
OsSET16	Os01g47740	0.815446
OsSET16	Os05g42200	0.832829
OsSET16	Os02g09820	0.837689
OsSET16	Os01g61390	0.840072
OsSET16	Os04g40810	0.865122
OsSET17	Os09g37040	0.753947
OsSET17	Os01g61180	0.758734
OsSET17	Os11g09310	0.759723
OsSET17	Os01g66420	0.760806
OsSET17	Os01g72650	0.763174
OsSET17	Os04g41910	0.775502
OsSET17	Os09g10850	0.779164
OsSET17	Os11g09160	0.793322
OsSET17	Os12g39070	0.79389
OsSET18	Os07g11110	0.785388
OsSET18	Os02g29550	0.891353
OsSET2	Os07g46590	0.774047
OsSET2	Os02g52960	0.785219
OsSET20	Os02g51180	0.750231
OsSET20	Os11g08330	0.750954
OsSET20	Os01g64820	0.75224
OsSET20	Os02g54170	0.75247
OsSET20	Os01g12860	0.752753
OsSET20	Os05g01550	0.753603
OsSET20	OsSET30	0.754677
OsSET20	Os07g31420	0.755036
OsSET20	Os03g56260	0.755576
OsSET20	Os06g51110	0.756263
OsSET20	Os02g12570	0.756471
OsSET20	Os04g59620	0.757214
OsSET20	Os03g50780	0.757642
OsSET20	Os03g32590	0.757714
OsSET20	Os04g58630	0.757783
OsSET20	Os02g49090	0.757996
OsSET20	Os06g04010	0.758374
OsSET20	Os09g14960	0.759055
OsSET20	Os05g34780	0.759654
OsSET20	Os10g41370	0.759892
OsSET20	OsSET41	0.761056
OsSET20	Os09g36760	0.761451
OsSET20	Os02g55410	0.761463
OsSET20	Os11g29380	0.761638
OsSET20	Os04g36054	0.76216
OsSET20	Os11g32900	0.762441
OsSET20	Os11g45290	0.762662
OsSET20	Os09g09470	0.763459
OsSET20	Os01g10130	0.763868
OsSET20	Os07g48410	0.764578
OsSET20	Os03g47940	0.765302
OsSET20	Os12g06890	0.7659
OsSET20	OsSET33	0.766716
OsSET20	Os08g42600	0.767194
OsSET20	Os07g41370	0.768012
OsSET20	Os12g19180	0.768203
OsSET20	Os03g60190	0.768273
OsSET20	Os04g06770	0.768707
OsSET20	Os01g48060	0.769028
OsSET20	Os08g40170	0.769145
OsSET20	Os03g45410	0.769231
OsSET20	Os08g25799	0.769308
OsSET20	Os02g18370	0.769369
OsSET20	Os08g35220	0.770103
OsSET20	Os04g14510	0.771022
OsSET20	Os06g19660	0.772156
OsSET20	Os01g44230	0.772906
OsSET20	Os02g30800	0.773627
OsSET20	Os10g02509	0.775014
OsSET20	OsSET5	0.776372
OsSET20	Os05g31530	0.776675
OsSET20	Os04g35430	0.777162
OsSET20	Os06g08480	0.777204
OsSET20	Os04g43050	0.777698
OsSET20	Os03g12450	0.77809
OsSET20	Os01g08540	0.779379
OsSET20	Os06g39680	0.779667
OsSET20	Os05g41080	0.780084
OsSET20	Os05g51480	0.78011
OsSET20	Os04g35510	0.780387
OsSET20	Os07g41090	0.781214
OsSET20	Os04g42784	0.78184
OsSET20	Os07g44710	0.782178
OsSET20	Os12g02620	0.782212
OsSET20	Os12g13570	0.782272
OsSET20	Os05g06490	0.782618
OsSET20	Os02g04480	0.783049
OsSET20	Os08g37390	0.783151
OsSET20	Os02g34630	0.783255
OsSET20	Os04g47580	0.783299
OsSET20	Os01g04880	0.783455
OsSET20	Os01g43050	0.783713
OsSET20	Os06g17880	0.78445
OsSET20	Os10g10190	0.78507
OsSET20	Os04g34430	0.785554
OsSET20	Os11g34300	0.786099
OsSET20	Os08g04170	0.786589
OsSET20	Os07g03770	0.787187
OsSET20	Os04g51700	0.787986
OsSET20	Os02g09920	0.788267
OsSET20	Os05g38640	0.789796
OsSET20	Os04g52040	0.789855
OsSET20	Os07g10890	0.790155
OsSET20	Os02g35600	0.790296
OsSET20	Os01g13260	0.790652
OsSET20	Os11g13990	0.79115
OsSET20	Os06g42630	0.79225
OsSET20	Os04g47170	0.793094
OsSET20	Os08g36390	0.793823
OsSET20	Os07g42860	0.793928
OsSET20	Os07g42400	0.794591
OsSET20	Os11g11070	0.794882
OsSET20	Os08g08000	0.795503
OsSET20	Os01g59120	0.795527
OsSET20	Os05g40280	0.796295
OsSET20	Os04g36650	0.797063
OsSET20	Os02g13310	0.798306
OsSET20	Os11g40210	0.800965
OsSET20	Os05g31254	0.801007
OsSET20	Os04g56850	0.801037
OsSET20	Os05g38810	0.803349
OsSET20	Os01g51300	0.80378
OsSET20	Os06g04580	0.804046
OsSET20	Os01g34780	0.804052
OsSET20	Os08g42470	0.804074
OsSET20	Os10g34820	0.804454
OsSET20	Os06g01320	0.804996
OsSET20	Os03g10990	0.805323
OsSET20	Os03g04490	0.806973
OsSET20	Os07g49380	0.807475
OsSET20	Os01g52540	0.807543
OsSET20	Os12g41950	0.807717
OsSET20	Os08g41480	0.808128
OsSET20	Os05g41390	0.808658
OsSET20	Os02g05880	0.808665
OsSET20	Os07g08729	0.809926
OsSET20	Os02g07120	0.810636
OsSET20	Os01g13300	0.810786
OsSET20	Os06g36520	0.811481
OsSET20	Os02g57820	0.81225
OsSET20	Os07g05190	0.812548
OsSET20	Os06g09420	0.813053
OsSET20	Os04g42290	0.813666
OsSET20	Os01g07740	0.814699
OsSET20	Os03g06440	0.814715
OsSET20	Os06g33810	0.815903
OsSET20	Os07g48360	0.816087
OsSET20	Os12g18150	0.817051
OsSET20	Os02g07310	0.817163
OsSET20	Os02g47150	0.817729
OsSET20	Os11g04190	0.818034
OsSET20	Os08g24760	0.818424
OsSET20	Os05g51550	0.818696
OsSET20	Os03g54170	0.82074
OsSET20	Os01g10490	0.821637
OsSET20	Os02g06584	0.821694
OsSET20	Os07g07690	0.821738
OsSET20	Os03g33650	0.82281
OsSET20	Os05g01610	0.823791
OsSET20	Os12g29520	0.823996
OsSET20	Os12g39070	0.824239
OsSET20	Os11g36390	0.825445
OsSET20	Os06g40710	0.825967
OsSET20	Os01g19694	0.826973
OsSET20	Os09g13820	0.828977
OsSET20	Os02g02500	0.829126
OsSET20	Os05g34700	0.83104
OsSET20	Os05g48150	0.831482
OsSET20	Os01g10140	0.832448
OsSET20	Os01g08190	0.833223
OsSET20	Os04g20920	0.833285
OsSET20	Os01g52680	0.834778
OsSET20	Os02g29464	0.83532
OsSET20	Os03g21140	0.836448
OsSET20	Os03g14720	0.837784
OsSET20	Os02g50330	0.83873
OsSET20	Os05g38120	0.838798
OsSET20	Os07g06970	0.840577
OsSET20	Os02g07650	0.841661
OsSET20	Os01g16870	0.841989
OsSET20	Os04g58590	0.842295
OsSET20	Os12g38440	0.842819
OsSET20	Os10g40780	0.842987
OsSET20	Os04g33980	0.844564
OsSET20	Os09g02360	0.847707
OsSET20	Os03g51690	0.850044
OsSET20	Os09g32988	0.850326
OsSET20	Os06g15480	0.851258
OsSET20	Os02g05310	0.851355
OsSET20	Os04g52380	0.851401
OsSET20	Os10g17770	0.856918
OsSET20	Os02g42870	0.858142
OsSET20	Os04g55240	0.859699
OsSET20	OsSET37	0.860295
OsSET20	Os09g17770	0.862055
OsSET20	Os01g27040	0.863839
OsSET20	Os11g32110	0.866408
OsSET20	Os08g06620	0.87118
OsSET20	Os03g21160	0.874833
OsSET20	Os09g27060	0.878896
OsSET22	Os02g53680	0.750125
OsSET22	Os11g35090	0.750382
OsSET22	Os09g17770	0.750945
OsSET22	Os02g50330	0.751432
OsSET22	Os05g34700	0.752611
OsSET22	Os08g06620	0.753532
OsSET22	Os06g40450	0.756266
OsSET22	Os01g13260	0.756692
OsSET22	Os01g64820	0.756984
OsSET22	Os12g13570	0.75704
OsSET22	Os12g38620	0.757089
OsSET22	Os07g12140	0.757981
OsSET22	OsSET5	0.759506
OsSET22	Os05g36120	0.759831
OsSET22	Os04g41910	0.76085
OsSET22	Os06g40710	0.761701
OsSET22	Os03g13370	0.762547
OsSET22	Os10g41960	0.762736
OsSET22	Os02g55410	0.762973
OsSET22	Os01g61180	0.763239
OsSET22	Os12g06200	0.763824
OsSET22	Os07g08710	0.765016
OsSET22	Os06g15480	0.765064
OsSET22	Os02g07650	0.76574
OsSET22	Os07g05190	0.766158
OsSET22	Os05g02040	0.766232
OsSET22	Os02g30800	0.76698
OsSET22	Os07g31420	0.767725
OsSET22	Os03g43890	0.768052
OsSET22	Os01g67160	0.768159
OsSET22	Os01g21940	0.768268
OsSET22	Os03g05690	0.768575
OsSET22	Os05g07680	0.768663
OsSET22	Os05g02680	0.76868
OsSET22	Os05g40280	0.768853
OsSET22	Os05g48150	0.768933
OsSET22	Os12g29520	0.769145
OsSET22	Os08g42600	0.769213
OsSET22	Os04g35510	0.769967
OsSET22	OsSET37	0.770709
OsSET22	Os08g43090	0.77078
OsSET22	Os08g37730	0.771574
OsSET22	Os10g34820	0.772893
OsSET22	Os02g39700	0.773415
OsSET22	Os01g36890	0.773499
OsSET22	Os11g08330	0.773583
OsSET22	Os04g59510	0.774846
OsSET22	Os08g37390	0.775017
OsSET22	Os08g41480	0.775542
OsSET22	Os03g02680	0.775753
OsSET22	Os02g54170	0.776292
OsSET22	Os06g16400	0.777293
OsSET22	Os05g01610	0.777489
OsSET22	Os04g40420	0.777691
OsSET22	Os12g18150	0.777829
OsSET22	Os11g29380	0.778588
OsSET22	Os04g35430	0.778707
OsSET22	Os09g11270	0.778806
OsSET22	Os07g08729	0.77884
OsSET22	Os03g22690	0.779181
OsSET22	Os02g07120	0.779256
OsSET22	Os05g31254	0.77959
OsSET22	Os03g10800	0.779764
OsSET22	Os11g14010	0.78011
OsSET22	Os03g44484	0.782236
OsSET22	Os05g34640	0.78247
OsSET22	Os11g04190	0.78375
OsSET22	Os05g41080	0.784078
OsSET22	Os12g19180	0.784203
OsSET22	Os12g02620	0.784235
OsSET22	Os03g60190	0.784243
OsSET22	Os01g48720	0.786559
OsSET22	Os07g22220	0.787519
OsSET22	Os10g02620	0.787754
OsSET22	Os11g40210	0.787914
OsSET22	Os04g56850	0.788248
OsSET22	Os09g10850	0.788252
OsSET22	Os09g32450	0.78869
OsSET22	Os01g07740	0.789343
OsSET22	Os04g34720	0.789727
OsSET22	Os09g21770	0.790398
OsSET22	Os09g09470	0.790911
OsSET22	Os08g35220	0.790949
OsSET22	Os04g52920	0.791912
OsSET22	Os02g05620	0.791928
OsSET22	Os03g04490	0.792207
OsSET22	Os07g42860	0.792313
OsSET22	Os02g06370	0.792441
OsSET22	Os04g42290	0.792611
OsSET22	Os12g38440	0.792983
OsSET22	Os12g42970	0.793379
OsSET22	Os02g47150	0.793419
OsSET22	Os01g08540	0.793578
OsSET22	Os04g34430	0.794066
OsSET22	Os02g56210	0.794129
OsSET22	Os03g33650	0.795124
OsSET22	Os04g51700	0.796286
OsSET22	Os10g17770	0.796761
OsSET22	Os03g50780	0.796836
OsSET22	Os09g27060	0.797129
OsSET22	Os07g15600	0.797639
OsSET22	Os02g51180	0.798209
OsSET22	Os12g30020	0.798454
OsSET22	Os06g46400	0.798686
OsSET22	Os03g55950	0.798691
OsSET22	Os09g02360	0.798932
OsSET22	Os02g06584	0.799129
OsSET22	Os03g06440	0.801303
OsSET22	Os04g41490	0.803761
OsSET22	Os02g57640	0.804172
OsSET22	Os11g08940	0.804651
OsSET22	Os02g02500	0.804834
OsSET22	Os04g58590	0.80521
OsSET22	Os02g34840	0.80541
OsSET22	Os10g10190	0.806831
OsSET22	Os04g20920	0.807228
OsSET22	Os12g39070	0.807584
OsSET22	Os02g02290	0.80859
OsSET22	Os05g04330	0.808978
OsSET22	Os01g42970	0.809327
OsSET22	Os04g48060	0.809612
OsSET22	Os02g09920	0.810029
OsSET22	Os08g39310	0.812012
OsSET22	Os01g34780	0.812977
OsSET22	Os06g04580	0.813122
OsSET22	Os01g43050	0.813427
OsSET22	Os04g14510	0.816647
OsSET22	OsSET41	0.81671
OsSET22	Os02g43150	0.816743
OsSET22	Os03g21160	0.81684
OsSET22	Os01g27040	0.817222
OsSET22	Os02g54000	0.81789
OsSET22	Os07g42400	0.818298
OsSET22	Os02g35600	0.818441
OsSET22	Os12g07730	0.820032
OsSET22	Os03g12450	0.820327
OsSET22	Os09g33980	0.823433
OsSET22	Os05g51480	0.824303
OsSET22	Os08g04170	0.825145
OsSET22	Os03g21140	0.825429
OsSET22	Os04g51100	0.82552
OsSET22	Os01g51300	0.825872
OsSET22	Os06g07080	0.826526
OsSET22	Os01g08190	0.826861
OsSET22	Os08g24760	0.827262
OsSET22	Os03g45410	0.827313
OsSET22	Os09g37040	0.82829
OsSET22	Os02g57820	0.828599
OsSET22	Os02g29464	0.828637
OsSET22	Os01g66420	0.829031
OsSET22	Os01g68104	0.831141
OsSET22	Os02g11750	0.831544
OsSET22	Os10g02509	0.832975
OsSET22	Os08g37280	0.834168
OsSET22	Os07g48360	0.834359
OsSET22	Os09g14960	0.835251
OsSET22	Os11g32110	0.835406
OsSET22	Os02g05310	0.835831
OsSET22	Os05g38810	0.836187
OsSET22	Os05g05700	0.837178
OsSET22	Os11g34300	0.837603
OsSET22	Os01g04880	0.838875
OsSET22	Os09g02284	0.839739
OsSET22	Os06g39680	0.839911
OsSET22	Os01g63940	0.840504
OsSET22	Os02g12570	0.840945
OsSET22	Os11g11070	0.841665
OsSET22	Os04g52040	0.842432
OsSET22	Os01g44230	0.842992
OsSET22	Os05g06490	0.843968
OsSET22	Os06g01320	0.84452
OsSET22	Os11g09310	0.845385
OsSET22	Os10g30420	0.846076
OsSET22	Os11g36390	0.846677
OsSET22	Os04g31320	0.846696
OsSET22	Os04g40060	0.846846
OsSET22	Os06g04010	0.846953
OsSET22	Os10g10990	0.848145
OsSET22	Os08g02670	0.848232
OsSET22	Os07g06970	0.853024
OsSET22	Os11g07450	0.85474
OsSET22	Os07g31400	0.855856
OsSET22	Os04g06770	0.860113
OsSET22	Os02g04480	0.860137
OsSET22	Os03g10990	0.860879
OsSET22	Os06g08480	0.862232
OsSET22	Os01g50340	0.862834
OsSET22	Os03g53630	0.867758
OsSET22	Os09g29980	0.868211
OsSET22	Os01g13470	0.870261
OsSET22	Os02g15220	0.87102
OsSET22	Os02g18370	0.872059
OsSET22	Os06g33810	0.87353
OsSET22	Os02g34630	0.874805
OsSET22	Os02g49090	0.876621
OsSET22	Os02g05880	0.876883
OsSET22	Os06g12400	0.881094
OsSET22	Os04g25550	0.883331
OsSET22	Os04g28090	0.883742
OsSET22	Os02g34590	0.883957
OsSET22	Os09g36760	0.887853
OsSET22	Os05g01550	0.891044
OsSET22	Os02g19860	0.8927
OsSET22	Os01g16870	0.895382
OsSET22	Os11g19810	0.895625
OsSET22	Os12g06890	0.901201
OsSET22	Os07g49380	0.908027
OsSET23	Os02g03050	0.757176
OsSET23	Os06g43800	0.781538
OsSET23	OsSET36	0.789595
OsSET23	Os08g07540	0.818434
OsSET23	Os04g58780	0.820029
OsSET23	Os05g49970	0.820192
OsSET23	Os04g39140	0.83144
OsSET23	Os05g45920	0.848073
OsSET23	Os02g55120	0.859531
OsSET23	Os01g43120	0.863536
OsSET23	Os03g45400	0.866153
OsSET23	Os01g65400	0.876381
OsSET23	Os02g55630	0.888303
OsSET23	Os03g61220	0.896043
OsSET23	Os01g72800	0.922438
OsSET23	Os11g26160	0.926728
OsSET23	Os11g38030	0.928868
OsSET23	Os02g02390	0.937157
OsSET24	Os11g04190	0.750016
OsSET24	Os02g05310	0.7505
OsSET24	Os07g15600	0.751328
OsSET24	Os12g01200	0.75401
OsSET24	Os05g36280	0.75449
OsSET24	Os06g09420	0.754653
OsSET24	Os01g34780	0.754665
OsSET24	Os03g04490	0.754772
OsSET24	Os03g60190	0.754885
OsSET24	Os03g06440	0.75548
OsSET24	Os07g06970	0.7557
OsSET24	Os03g21140	0.755977
OsSET24	Os02g09140	0.756582
OsSET24	Os08g36390	0.756618
OsSET24	Os05g01550	0.758627
OsSET24	Os09g14960	0.75967
OsSET24	Os02g05880	0.76005
OsSET24	Os12g34510	0.760616
OsSET24	Os09g02360	0.760968
OsSET24	Os10g34820	0.761055
OsSET24	Os04g48060	0.76247
OsSET24	Os02g12570	0.762804
OsSET24	Os07g31840	0.762818
OsSET24	Os01g05990	0.76498
OsSET24	Os03g10800	0.765814
OsSET24	Os01g16870	0.766241
OsSET24	Os07g42860	0.766475
OsSET24	Os02g45940	0.76688
OsSET24	Os11g08940	0.767155
OsSET24	Os04g06770	0.768648
OsSET24	Os09g27060	0.769496
OsSET24	Os04g10650	0.769852
OsSET24	Os07g49380	0.770024
OsSET24	Os11g40210	0.770986
OsSET24	Os08g37390	0.771317
OsSET24	Os01g05900	0.771409
OsSET24	Os06g06510	0.772942
OsSET24	Os01g08190	0.772953
OsSET24	Os07g48360	0.773092
OsSET24	Os03g55140	0.773472
OsSET24	Os01g07740	0.773651
OsSET24	Os04g33980	0.774053
OsSET24	Os06g11600	0.77459
OsSET24	Os11g34300	0.775336
OsSET24	Os03g55200	0.775715
OsSET24	Os02g06400	0.776118
OsSET24	Os01g08540	0.777084
OsSET24	Os03g21160	0.777928
OsSET24	Os12g41950	0.778108
OsSET24	Os03g13370	0.778385
OsSET24	Os02g13310	0.779428
OsSET24	Os06g51110	0.780061
OsSET24	Os01g21940	0.780153
OsSET24	Os11g36390	0.780738
OsSET24	Os02g07120	0.780893
OsSET24	Os09g02250	0.782471
OsSET24	Os06g19980	0.7829
OsSET24	Os02g49090	0.783592
OsSET24	OsSET32	0.783636
OsSET24	Os02g34630	0.783803
OsSET24	Os05g34640	0.784951
OsSET24	Os07g08710	0.785461
OsSET24	Os02g50630	0.785663
OsSET24	Os12g18150	0.786977
OsSET24	Os11g08330	0.787248
OsSET24	Os08g42600	0.787489
OsSET24	Os03g03650	0.7878
OsSET24	Os06g33810	0.788345
OsSET24	Os04g42290	0.789034
OsSET24	Os09g26340	0.789818
OsSET24	Os07g37010	0.790776
OsSET24	Os11g13990	0.791346
OsSET24	Os02g04480	0.7917
OsSET24	Os05g41080	0.793852
OsSET24	Os04g28090	0.794373
OsSET24	Os02g30800	0.795065
OsSET24	Os03g11540	0.796442
OsSET24	Os10g41410	0.797087
OsSET24	Os02g57820	0.797367
OsSET24	Os08g40880	0.798201
OsSET24	Os01g51300	0.801642
OsSET24	Os05g32350	0.801969
OsSET24	Os04g47580	0.802465
OsSET24	Os01g27040	0.802572
OsSET24	Os12g06200	0.804203
OsSET24	Os01g04880	0.804371
OsSET24	Os03g05710	0.804603
OsSET24	Os02g56130	0.804826
OsSET24	Os10g02620	0.804997
OsSET24	Os05g31254	0.805041
OsSET24	Os12g13950	0.805112
OsSET24	Os03g49200	0.805627
OsSET24	Os01g43050	0.806098
OsSET24	Os05g37980	0.810278
OsSET24	Os07g05190	0.811811
OsSET24	Os09g36900	0.812133
OsSET24	Os05g41390	0.812578
OsSET24	Os12g31810	0.813545
OsSET24	Os05g39850	0.814337
OsSET24	Os12g19180	0.814937
OsSET24	Os10g41960	0.815092
OsSET24	Os05g29010	0.816042
OsSET24	Os02g54170	0.816175
OsSET24	Os12g13570	0.816572
OsSET24	Os02g47150	0.816876
OsSET24	Os04g35800	0.8169
OsSET24	Os05g48150	0.819051
OsSET24	OsSET5	0.819156
OsSET24	Os01g59120	0.820425
OsSET24	Os10g39850	0.822043
OsSET24	Os05g14590	0.823642
OsSET24	Os10g41370	0.824281
OsSET24	Os09g06560	0.824415
OsSET24	Os09g17850	0.825325
OsSET24	Os10g28230	0.825685
OsSET24	Os10g02509	0.826176
OsSET24	Os09g36760	0.826639
OsSET24	Os10g30420	0.827077
OsSET24	Os08g02670	0.827439
OsSET24	Os03g10990	0.827973
OsSET24	Os07g22400	0.82882
OsSET24	Os10g26280	0.82925
OsSET24	Os12g39210	0.829612
OsSET24	Os02g08300	0.829621
OsSET24	Os03g55950	0.830183
OsSET24	Os03g22700	0.833609
OsSET24	Os08g25570	0.83461
OsSET24	Os02g57640	0.835734
OsSET24	Os12g06890	0.841308
OsSET24	Os06g08790	0.842351
OsSET24	Os08g40170	0.843419
OsSET24	Os09g09470	0.843911
OsSET24	Os01g36390	0.844091
OsSET24	Os02g55410	0.844473
OsSET24	Os03g02680	0.849356
OsSET24	Os10g01570	0.850825
OsSET24	Os03g41100	0.852598
OsSET24	Os01g12860	0.852792
OsSET24	Os11g29380	0.852957
OsSET24	Os11g35090	0.853654
OsSET24	Os12g03130	0.858306
OsSET24	Os11g03430	0.866021
OsSET24	Os01g67160	0.866148
OsSET24	Os01g64820	0.866372
OsSET24	Os02g05620	0.877753
OsSET25	Os01g67970	0.75308
OsSET27	Os01g14370	0.75686
OsSET27	Os06g51490	0.793358
OsSET27	Os07g46590	0.793939
OsSET27	Os05g51550	0.840565
OsSET27	Os08g08000	0.893813
OsSET28	Os02g03730	0.750215
OsSET28	Os04g48060	0.753084
OsSET28	Os03g46640	0.754768
OsSET28	OsSET32	0.756245
OsSET28	Os03g22690	0.756251
OsSET28	Os04g51100	0.765595
OsSET28	Os01g08770	0.767307
OsSET28	Os12g04510	0.767859
OsSET28	Os07g12110	0.770574
OsSET28	Os01g68104	0.771806
OsSET28	Os06g19980	0.774193
OsSET28	Os09g37270	0.778007
OsSET28	Os04g38630	0.781893
OsSET28	Os05g07000	0.789518
OsSET28	Os10g32060	0.793128
OsSET28	Os02g44890	0.795895
OsSET28	Os01g17320	0.800439
OsSET28	Os04g40880	0.800457
OsSET28	Os04g56760	0.81367
OsSET28	Os04g42010	0.82211
OsSET28	Os05g05260	0.82704
OsSET28	Os04g52960	0.844277
OsSET28	Os01g48720	0.851427
OsSET28	Os07g41180	0.851839
OsSET30	Os11g08330	0.750515
OsSET30	Os09g09470	0.751567
OsSET30	Os05g38640	0.75194
OsSET30	Os08g02670	0.752132
OsSET30	Os12g01200	0.752553
OsSET30	Os07g48410	0.752905
OsSET30	Os01g48060	0.753206
OsSET30	Os06g46400	0.75338
OsSET30	Os04g59510	0.75357
OsSET30	Os02g13310	0.754506
OsSET30	Os03g13370	0.754816
OsSET30	Os04g51110	0.754904
OsSET30	Os04g40420	0.755073
OsSET30	Os04g47170	0.756732
OsSET30	Os07g10520	0.757026
OsSET30	Os04g41910	0.757115
OsSET30	Os03g44484	0.757583
OsSET30	Os03g55140	0.759538
OsSET30	Os09g02284	0.760337
OsSET30	Os02g02290	0.760738
OsSET30	Os04g52920	0.761182
OsSET30	Os01g68104	0.761256
OsSET30	Os12g13570	0.763089
OsSET30	Os03g22690	0.763377
OsSET30	Os02g55410	0.763418
OsSET30	Os01g21940	0.763634
OsSET30	Os01g13260	0.764497
OsSET30	Os08g42600	0.764789
OsSET30	Os12g19180	0.764991
OsSET30	Os02g39540	0.764993
OsSET30	Os06g07080	0.765255
OsSET30	Os02g54170	0.76558
OsSET30	Os09g32450	0.766152
OsSET30	Os04g47580	0.767034
OsSET30	Os12g41950	0.767932
OsSET30	Os08g39310	0.767959
OsSET30	Os04g34430	0.768207
OsSET30	Os01g64820	0.768226
OsSET30	Os07g10890	0.768625
OsSET30	Os01g63940	0.769411
OsSET30	Os04g33980	0.770087
OsSET30	Os09g11270	0.770651
OsSET30	Os11g13990	0.772049
OsSET30	Os05g41390	0.77234
OsSET30	Os04g55240	0.772356
OsSET30	Os06g42630	0.772683
OsSET30	Os08g37730	0.773367
OsSET30	Os01g36890	0.773524
OsSET30	Os08g36390	0.773525
OsSET30	Os04g36650	0.773896
OsSET30	Os07g16224	0.775331
OsSET30	Os07g07690	0.77557
OsSET30	Os01g10140	0.776199
OsSET30	Os09g10850	0.776459
OsSET30	Os01g67970	0.777048
OsSET30	Os03g06440	0.777282
OsSET30	Os05g41080	0.77892
OsSET30	Os04g25550	0.779406
OsSET30	Os05g02680	0.779846
OsSET30	Os03g10070	0.78134
OsSET30	OsSET5	0.781357
OsSET30	Os03g50780	0.783743
OsSET30	Os03g54170	0.786868
OsSET30	Os09g33980	0.787122
OsSET30	Os04g43050	0.787233
OsSET30	Os02g09920	0.787655
OsSET30	Os04g41490	0.787901
OsSET30	Os03g45410	0.788685
OsSET30	Os09g37040	0.789187
OsSET30	Os02g30800	0.789254
OsSET30	Os12g29520	0.79134
OsSET30	Os05g31254	0.791526
OsSET30	Os07g41090	0.791552
OsSET30	Os05g51550	0.791615
OsSET30	Os01g64560	0.793166
OsSET30	Os05g23940	0.793177
OsSET30	Os06g08480	0.793327
OsSET30	Os07g05190	0.793809
OsSET30	Os05g38810	0.794296
OsSET30	Os03g05690	0.79494
OsSET30	Os07g42860	0.796626
OsSET30	Os01g50340	0.796852
OsSET30	Os08g37390	0.797276
OsSET30	Os05g34780	0.79769
OsSET30	OsSET41	0.797988
OsSET30	Os08g04170	0.798119
OsSET30	Os01g10490	0.798424
OsSET30	Os04g28090	0.798553
OsSET30	Os11g40210	0.800194
OsSET30	Os03g08370	0.800301
OsSET30	Os01g08540	0.800803
OsSET30	Os10g34820	0.800981
OsSET30	Os08g25820	0.801495
OsSET30	Os07g42400	0.801517
OsSET30	Os04g51700	0.801543
OsSET30	Os12g06890	0.802988
OsSET30	Os01g04880	0.804439
OsSET30	Os05g48150	0.804896
OsSET30	Os05g34700	0.80538
OsSET30	Os02g34840	0.805446
OsSET30	Os06g16400	0.805512
OsSET30	Os11g14010	0.806664
OsSET30	Os09g36760	0.806852
OsSET30	Os05g51480	0.806883
OsSET30	Os03g04490	0.806885
OsSET30	Os07g31400	0.807539
OsSET30	Os09g14960	0.807647
OsSET30	Os04g58630	0.808625
OsSET30	Os09g13820	0.808731
OsSET30	Os08g35220	0.809527
OsSET30	Os11g04190	0.810213
OsSET30	Os02g47150	0.81086
OsSET30	Os01g43050	0.81095
OsSET30	Os12g18150	0.811057
OsSET30	Os01g44230	0.811232
OsSET30	Os03g51690	0.812072
OsSET30	Os10g02509	0.813759
OsSET30	Os04g52380	0.814031
OsSET30	Os06g05190	0.814563
OsSET30	Os09g02360	0.814585
OsSET30	Os11g08940	0.814849
OsSET30	Os09g32988	0.815298
OsSET30	Os03g14720	0.81534
OsSET30	Os06g40710	0.815543
OsSET30	Os03g60190	0.816474
OsSET30	Os02g34630	0.81739
OsSET30	Os04g56850	0.817467
OsSET30	Os04g35430	0.818489
OsSET30	Os08g25799	0.818609
OsSET30	Os05g04330	0.819033
OsSET30	Os02g12570	0.819278
OsSET30	Os07g22220	0.819369
OsSET30	Os06g04010	0.819744
OsSET30	Os08g06620	0.82128
OsSET30	Os04g53170	0.821337
OsSET30	Os04g59620	0.821732
OsSET30	Os04g14510	0.821823
OsSET30	Os11g19810	0.822136
OsSET30	Os08g42470	0.822534
OsSET30	Os02g07650	0.823086
OsSET30	Os12g02620	0.823395
OsSET30	Os11g07450	0.824028
OsSET30	Os06g09420	0.824166
OsSET30	Os08g41480	0.825008
OsSET30	Os01g13470	0.825186
OsSET30	Os06g04580	0.825287
OsSET30	Os02g04480	0.825408
OsSET30	Os10g40780	0.825511
OsSET30	Os06g39680	0.825776
OsSET30	Os04g58590	0.825855
OsSET30	Os12g07730	0.826491
OsSET30	Os01g27040	0.826715
OsSET30	Os02g07120	0.826972
OsSET30	Os06g05820	0.827155
OsSET30	Os02g06584	0.827396
OsSET30	Os04g20920	0.827639
OsSET30	Os09g17770	0.827971
OsSET30	Os05g01610	0.829734
OsSET30	Os02g42870	0.83014
OsSET30	Os02g02500	0.830184
OsSET30	Os01g19694	0.8312
OsSET30	Os06g17880	0.832024
OsSET30	Os03g12450	0.83267
OsSET30	Os04g52040	0.832848
OsSET30	Os03g10990	0.833275
OsSET30	Os11g34300	0.833684
OsSET30	Os02g05310	0.833869
OsSET30	Os06g01320	0.835065
OsSET30	Os02g57820	0.835445
OsSET30	Os01g51300	0.837583
OsSET30	Os04g35510	0.838901
OsSET30	Os09g27060	0.839641
OsSET30	Os06g36520	0.84016
OsSET30	Os11g11070	0.840405
OsSET30	Os12g39070	0.841141
OsSET30	Os06g33810	0.842224
OsSET30	Os01g34780	0.842461
OsSET30	Os01g13300	0.842683
OsSET30	Os05g40280	0.843674
OsSET30	Os04g06770	0.844571
OsSET30	Os06g15480	0.845195
OsSET30	Os07g49380	0.845759
OsSET30	Os10g10190	0.845921
OsSET30	Os02g54000	0.847184
OsSET30	Os01g52680	0.850002
OsSET30	Os01g10130	0.850331
OsSET30	Os03g21140	0.850708
OsSET30	Os07g08729	0.85071
OsSET30	Os02g15220	0.851617
OsSET30	Os02g18370	0.851816
OsSET30	Os05g01550	0.851978
OsSET30	Os07g48360	0.853922
OsSET30	Os07g31420	0.854032
OsSET30	Os08g24760	0.854167
OsSET30	Os03g33650	0.855898
OsSET30	Os01g16870	0.85617
OsSET30	Os04g42290	0.856264
OsSET30	Os02g11750	0.856801
OsSET30	Os11g32110	0.856997
OsSET30	Os02g29464	0.859803
OsSET30	Os03g21160	0.859995
OsSET30	Os02g33750	0.861642
OsSET30	Os02g05880	0.86388
OsSET30	Os02g35600	0.86395
OsSET30	Os02g07310	0.86498
OsSET30	Os10g17770	0.86572
OsSET30	Os11g36390	0.86942
OsSET30	OsSET37	0.869923
OsSET30	Os01g08190	0.873687
OsSET30	Os12g38440	0.875861
OsSET30	Os07g06970	0.878131
OsSET30	Os02g50330	0.88035
OsSET30	Os04g42784	0.889741
OsSET32	Os01g64820	0.751522
OsSET32	Os08g40170	0.751592
OsSET32	Os07g41180	0.751669
OsSET32	Os05g37980	0.751798
OsSET32	Os11g29380	0.752771
OsSET32	Os12g42970	0.754502
OsSET32	Os08g37390	0.755764
OsSET32	Os03g13370	0.756882
OsSET32	Os04g06770	0.757863
OsSET32	Os12g04510	0.758301
OsSET32	Os09g37040	0.758975
OsSET32	Os02g49090	0.760829
OsSET32	Os10g41410	0.761551
OsSET32	Os10g41370	0.76237
OsSET32	Os06g46880	0.76242
OsSET32	Os07g22400	0.763031
OsSET32	Os10g02620	0.763683
OsSET32	Os03g60190	0.767077
OsSET32	Os02g04480	0.769658
OsSET32	Os02g44890	0.769806
OsSET32	Os12g06890	0.773924
OsSET32	Os12g03130	0.774259
OsSET32	Os05g04330	0.774609
OsSET32	Os01g21940	0.776544
OsSET32	Os08g37280	0.779498
OsSET32	Os03g46640	0.780294
OsSET32	Os08g25570	0.78191
OsSET32	Os12g39210	0.782098
OsSET32	Os12g29660	0.782282
OsSET32	Os03g10990	0.78293
OsSET32	Os02g39700	0.783176
OsSET32	Os06g40450	0.78322
OsSET32	Os11g03430	0.783876
OsSET32	Os02g57820	0.78441
OsSET32	Os02g54170	0.784953
OsSET32	Os10g26280	0.785788
OsSET32	Os11g40210	0.786174
OsSET32	OsSET5	0.7866
OsSET32	Os01g36390	0.787154
OsSET32	Os02g08300	0.78726
OsSET32	Os11g08940	0.789108
OsSET32	Os01g06290	0.789952
OsSET32	Os04g10650	0.790398
OsSET32	Os02g57640	0.790894
OsSET32	Os03g41100	0.792208
OsSET32	Os02g34840	0.792827
OsSET32	Os03g55200	0.794116
OsSET32	Os05g34640	0.794318
OsSET32	Os05g49780	0.796932
OsSET32	Os03g03650	0.800131
OsSET32	Os07g08710	0.801196
OsSET32	Os01g74540	0.801765
OsSET32	Os03g02680	0.803497
OsSET32	Os05g07680	0.804936
OsSET32	Os05g02040	0.806196
OsSET32	Os04g52960	0.809812
OsSET32	Os10g41960	0.810109
OsSET32	Os02g05620	0.810715
OsSET32	Os02g56130	0.811536
OsSET32	Os03g55950	0.811754
OsSET32	Os03g22700	0.81326
OsSET32	Os01g68104	0.813269
OsSET32	Os05g32350	0.8151
OsSET32	Os08g02670	0.815808
OsSET32	Os03g05710	0.816428
OsSET32	Os09g17850	0.816642
OsSET32	Os04g42010	0.81669
OsSET32	Os06g19980	0.817335
OsSET32	Os01g67160	0.81781
OsSET32	Os04g48060	0.820868
OsSET32	Os07g12140	0.821353
OsSET32	Os03g10800	0.821875
OsSET32	Os09g02284	0.823909
OsSET32	Os09g36900	0.824067
OsSET32	Os03g22690	0.824082
OsSET32	Os02g06370	0.827432
OsSET32	Os06g05090	0.829707
OsSET32	Os03g57870	0.832859
OsSET32	Os09g02250	0.834406
OsSET32	Os01g48720	0.837943
OsSET32	Os04g40880	0.843556
OsSET32	Os02g06400	0.850306
OsSET32	Os02g04270	0.865486
OsSET32	Os01g17320	0.869868
OsSET32	Os04g35800	0.87053
OsSET32	Os02g03730	0.891335
OsSET33	Os02g39540	0.750723
OsSET33	Os11g04190	0.751096
OsSET33	Os12g38440	0.752429
OsSET33	Os02g52510	0.75351
OsSET33	Os04g41490	0.753632
OsSET33	Os01g64820	0.755323
OsSET33	Os12g06200	0.755521
OsSET33	Os09g14960	0.755756
OsSET33	Os02g33750	0.756372
OsSET33	Os02g12570	0.756542
OsSET33	Os02g07120	0.757066
OsSET33	Os06g09420	0.757088
OsSET33	Os05g41080	0.759417
OsSET33	Os12g06890	0.760125
OsSET33	Os08g41480	0.760744
OsSET33	Os08g04170	0.761055
OsSET33	Os02g06584	0.762166
OsSET33	Os02g35600	0.762513
OsSET33	Os03g12450	0.763945
OsSET33	Os03g60190	0.763996
OsSET33	Os02g55410	0.764178
OsSET33	Os07g42860	0.764896
OsSET33	Os11g32110	0.7655
OsSET33	Os09g02360	0.765743
OsSET33	Os07g06970	0.766718
OsSET33	Os04g34430	0.766984
OsSET33	Os03g06440	0.770673
OsSET33	Os12g39070	0.770868
OsSET33	Os01g14370	0.771673
OsSET33	Os12g13570	0.771764
OsSET33	Os02g05310	0.771773
OsSET33	Os09g13820	0.772449
OsSET33	Os05g23940	0.772617
OsSET33	Os07g49380	0.773633
OsSET33	Os03g45410	0.773996
OsSET33	Os02g29464	0.77423
OsSET33	Os04g33980	0.774762
OsSET33	Os07g41090	0.776321
OsSET33	Os11g32900	0.777421
OsSET33	Os09g27060	0.777589
OsSET33	Os06g15480	0.777704
OsSET33	Os03g05690	0.780333
OsSET33	Os02g30800	0.780913
OsSET33	Os06g01320	0.78102
OsSET33	Os07g07690	0.781207
OsSET33	Os08g35220	0.781708
OsSET33	Os08g42600	0.781777
OsSET33	Os03g21140	0.782315
OsSET33	Os01g16870	0.78243
OsSET33	Os02g54170	0.783793
OsSET33	Os10g02509	0.784178
OsSET33	Os10g17770	0.78419
OsSET33	Os06g33810	0.784433
OsSET33	Os06g08480	0.784528
OsSET33	Os05g38810	0.78454
OsSET33	Os01g67970	0.786289
OsSET33	Os03g10990	0.78757
OsSET33	Os07g10520	0.788176
OsSET33	Os12g07730	0.788243
OsSET33	Os03g21160	0.788254
OsSET33	Os07g22220	0.788691
OsSET33	Os02g53680	0.788951
OsSET33	Os07g48360	0.790277
OsSET33	Os04g58590	0.790891
OsSET33	Os07g08729	0.793014
OsSET33	Os11g34300	0.793028
OsSET33	Os01g08190	0.794078
OsSET33	Os04g14510	0.795114
OsSET33	Os06g04580	0.795185
OsSET33	Os01g08540	0.796156
OsSET33	Os02g54000	0.796449
OsSET33	Os02g34630	0.796569
OsSET33	Os05g31254	0.797344
OsSET33	Os07g16224	0.801176
OsSET33	Os11g11070	0.805
OsSET33	Os10g30420	0.805697
OsSET33	Os10g40780	0.806013
OsSET33	Os08g08000	0.806073
OsSET33	Os11g08330	0.806182
OsSET33	Os09g11270	0.80866
OsSET33	Os04g51700	0.809034
OsSET33	Os10g10190	0.80944
OsSET33	Os02g07310	0.809902
OsSET33	Os01g27040	0.812335
OsSET33	Os08g39310	0.813356
OsSET33	Os01g34780	0.813563
OsSET33	Os11g36390	0.817018
OsSET33	Os02g09920	0.819234
OsSET33	Os02g05880	0.820128
OsSET33	Os08g24760	0.822768
OsSET33	Os05g45340	0.830097
OsSET33	Os01g07740	0.839801
OsSET33	Os05g51550	0.847583
OsSET33	Os03g32590	0.849768
OsSET35	Os05g45340	0.752063
OsSET35	OsSET6	0.752552
OsSET35	Os01g66030	0.769287
OsSET35	Os03g32590	0.802488
OsSET36	Os06g43800	0.772527
OsSET36	Os04g39140	0.777039
OsSET36	Os07g11110	0.780974
OsSET36	Os11g38030	0.804013
OsSET36	Os05g45920	0.81118
OsSET36	Os01g51710	0.814615
OsSET36	Os03g16430	0.826742
OsSET36	Os12g08220	0.82921
OsSET36	Os01g65400	0.830148
OsSET36	Os02g55630	0.83463
OsSET36	Os08g07540	0.836677
OsSET36	Os04g39190	0.842331
OsSET36	Os02g55120	0.843519
OsSET36	Os03g61220	0.84592
OsSET36	Os05g49970	0.846103
OsSET36	Os08g16010	0.855947
OsSET36	Os05g44020	0.867856
OsSET36	Os11g26160	0.8688
OsSET36	Os01g72800	0.874945
OsSET36	Os04g58780	0.875483
OsSET36	Os02g02390	0.882078
OsSET36	Os03g45400	0.88875
OsSET36	Os01g43120	0.888891
OsSET36	Os02g03050	0.897266
OsSET37	Os09g02250	0.750591
OsSET37	Os04g41910	0.752529
OsSET37	Os01g70270	0.753573
OsSET37	Os08g39310	0.754064
OsSET37	Os02g45940	0.754564
OsSET37	Os04g58630	0.755607
OsSET37	Os02g39540	0.756189
OsSET37	Os03g10070	0.756473
OsSET37	Os04g57610	0.75675
OsSET37	Os11g32900	0.757031
OsSET37	Os02g27440	0.757407
OsSET37	Os07g31400	0.757549
OsSET37	Os06g05820	0.758943
OsSET37	Os03g22690	0.760497
OsSET37	Os07g41370	0.761105
OsSET37	Os01g48720	0.761155
OsSET37	Os10g02980	0.76123
OsSET37	Os09g13680	0.761309
OsSET37	Os05g49780	0.761708
OsSET37	Os04g53170	0.763261
OsSET37	Os01g67970	0.765295
OsSET37	Os02g35140	0.765809
OsSET37	Os10g02620	0.766111
OsSET37	Os12g39210	0.768398
OsSET37	Os06g06510	0.7697
OsSET37	Os08g37730	0.770678
OsSET37	Os04g48060	0.771623
OsSET37	Os08g32620	0.771639
OsSET37	Os03g10800	0.77195
OsSET37	Os06g13020	0.772243
OsSET37	Os06g07080	0.772512
OsSET37	Os05g31530	0.772844
OsSET37	Os01g61180	0.773159
OsSET37	Os04g42860	0.774593
OsSET37	Os05g02680	0.774601
OsSET37	Os03g44484	0.774924
OsSET37	Os07g47630	0.775524
OsSET37	Os10g41410	0.77583
OsSET37	Os02g06370	0.777137
OsSET37	Os09g02284	0.778213
OsSET37	Os11g09160	0.779966
OsSET37	Os05g06490	0.780245
OsSET37	Os06g42630	0.780283
OsSET37	Os09g32450	0.781434
OsSET37	Os01g21940	0.783643
OsSET37	Os02g43150	0.783867
OsSET37	Os09g24260	0.784469
OsSET37	Os05g36280	0.784614
OsSET37	Os03g05690	0.784645
OsSET37	Os06g19660	0.784712
OsSET37	Os04g51100	0.784936
OsSET37	Os12g06200	0.785409
OsSET37	Os02g49090	0.785477
OsSET37	Os03g08930	0.785549
OsSET37	Os08g40880	0.786624
OsSET37	Os01g64560	0.786978
OsSET37	Os02g39700	0.789324
OsSET37	Os01g07740	0.789342
OsSET37	Os02g17190	0.790469
OsSET37	Os07g10520	0.791848
OsSET37	Os07g37010	0.794835
OsSET37	Os03g08370	0.795438
OsSET37	Os04g25550	0.795863
OsSET37	Os05g07680	0.796201
OsSET37	Os07g31840	0.797247
OsSET37	Os08g02670	0.797361
OsSET37	Os07g15600	0.79763
OsSET37	Os06g11600	0.798548
OsSET37	Os02g50630	0.798808
OsSET37	Os10g30420	0.798857
OsSET37	Os05g23940	0.799517
OsSET37	Os09g10850	0.800366
OsSET37	Os09g06560	0.800651
OsSET37	Os06g19980	0.800993
OsSET37	Os10g41960	0.801406
OsSET37	Os01g66420	0.802123
OsSET37	Os11g09310	0.802709
OsSET37	Os08g08000	0.805815
OsSET37	Os09g33980	0.806062
OsSET37	Os03g53630	0.806205
OsSET37	Os01g52540	0.807876
OsSET37	Os04g41490	0.808111
OsSET37	Os02g52510	0.808377
OsSET37	Os10g41370	0.810317
OsSET37	Os06g46400	0.810653
OsSET37	Os02g09920	0.810916
OsSET37	Os04g36650	0.81183
OsSET37	Os08g38300	0.812256
OsSET37	Os01g05900	0.812808
OsSET37	Os07g07690	0.81306
OsSET37	Os07g06410	0.813684
OsSET37	Os12g13950	0.814181
OsSET37	Os01g68104	0.814202
OsSET37	Os02g09140	0.814221
OsSET37	Os09g30270	0.815153
OsSET37	Os04g59510	0.815253
OsSET37	Os01g72650	0.816436
OsSET37	Os01g50340	0.817025
OsSET37	Os07g41090	0.817895
OsSET37	Os05g36120	0.817912
OsSET37	Os10g28230	0.818593
OsSET37	Os04g14510	0.818798
OsSET37	Os07g16224	0.819433
OsSET37	Os02g05620	0.819453
OsSET37	Os04g53660	0.820469
OsSET37	Os01g67160	0.821076
OsSET37	Os09g14960	0.821164
OsSET37	Os02g54170	0.821383
OsSET37	Os06g40450	0.823406
OsSET37	Os04g43050	0.823786
OsSET37	Os03g49170	0.825959
OsSET37	Os03g55950	0.826886
OsSET37	Os02g08300	0.82772
OsSET37	Os03g60190	0.829334
OsSET37	Os01g14370	0.830437
OsSET37	Os11g14010	0.831037
OsSET37	Os10g01570	0.831218
OsSET37	Os04g51700	0.831393
OsSET37	Os09g11270	0.832288
OsSET37	Os11g08330	0.832813
OsSET37	Os01g53070	0.832971
OsSET37	Os03g56260	0.833265
OsSET37	Os03g13370	0.835066
OsSET37	Os05g51550	0.835185
OsSET37	Os02g34840	0.835332
OsSET37	Os11g35090	0.835858
OsSET37	Os11g11070	0.836235
OsSET37	Os08g25820	0.836649
OsSET37	Os01g12860	0.837177
OsSET37	Os03g45410	0.838464
OsSET37	Os05g38120	0.838854
OsSET37	Os11g19810	0.839882
OsSET37	Os02g51180	0.840091
OsSET37	Os07g42400	0.8404
OsSET37	Os07g03770	0.841207
OsSET37	Os03g02680	0.84265
OsSET37	Os12g07730	0.842839
OsSET37	Os11g45290	0.842927
OsSET37	Os02g13310	0.843328
OsSET37	Os06g04010	0.843358
OsSET37	Os01g13300	0.843543
OsSET37	Os01g36890	0.844242
OsSET37	Os09g36760	0.845295
OsSET37	Os11g40210	0.84582
OsSET37	Os12g29520	0.845958
OsSET37	Os11g07450	0.84622
OsSET37	Os09g37040	0.846319
OsSET37	Os02g18370	0.846657
OsSET37	Os12g41950	0.847501
OsSET37	Os01g05990	0.847836
OsSET37	Os05g04330	0.84808
OsSET37	Os04g35430	0.849088
OsSET37	Os02g02290	0.849635
OsSET37	Os06g36520	0.849652
OsSET37	Os04g52920	0.850389
OsSET37	Os01g13229	0.85176
OsSET37	Os12g01200	0.852345
OsSET37	Os05g14590	0.853528
OsSET37	Os03g06440	0.854277
OsSET37	Os01g10130	0.854837
OsSET37	Os01g13470	0.855241
OsSET37	Os03g10990	0.855267
OsSET37	Os06g08790	0.855474
OsSET37	Os02g54000	0.855811
OsSET37	Os12g06890	0.856186
OsSET37	Os01g08540	0.856507
OsSET37	Os06g16400	0.85768
OsSET37	Os04g33980	0.858112
OsSET37	Os07g31420	0.858584
OsSET37	Os11g29380	0.858926
OsSET37	Os06g05190	0.85903
OsSET37	Os02g55410	0.859083
OsSET37	Os05g39850	0.85967
OsSET37	Os11g04190	0.860339
OsSET37	Os04g36054	0.860466
OsSET37	Os06g08480	0.860587
OsSET37	Os11g08940	0.861134
OsSET37	Os03g47940	0.861838
OsSET37	Os02g33750	0.862381
OsSET37	Os07g22220	0.862498
OsSET37	Os02g12570	0.863056
OsSET37	Os03g50780	0.863238
OsSET37	Os06g04580	0.863716
OsSET37	Os05g38640	0.86446
OsSET37	Os04g59620	0.864704
OsSET37	Os04g28090	0.865281
OsSET37	Os07g48410	0.865513
OsSET37	OsSET41	0.867119
OsSET37	Os07g44710	0.867138
OsSET37	Os03g14720	0.86723
OsSET37	Os02g15220	0.868726
OsSET37	Os08g40170	0.869354
OsSET37	Os03g55140	0.869739
OsSET37	Os10g02509	0.870033
OsSET37	Os01g10140	0.87116
OsSET37	Os09g32988	0.871599
OsSET37	Os07g08729	0.871811
OsSET37	Os11g06010	0.871871
OsSET37	Os08g25799	0.872213
OsSET37	Os06g51110	0.872598
OsSET37	Os08g36390	0.87264
OsSET37	Os08g06620	0.872835
OsSET37	Os02g42870	0.873823
OsSET37	Os07g10890	0.874419
OsSET37	Os08g41480	0.874508
OsSET37	Os01g48060	0.874775
OsSET37	Os05g31254	0.875081
OsSET37	Os09g09470	0.876021
OsSET37	Os06g17880	0.87637
OsSET37	OsSET5	0.876782
OsSET37	Os01g44230	0.877481
OsSET37	Os08g04170	0.877643
OsSET37	Os12g13570	0.878094
OsSET37	Os09g13820	0.878403
OsSET37	Os04g47170	0.879548
OsSET37	Os05g51480	0.879568
OsSET37	Os01g64820	0.879685
OsSET37	Os09g02360	0.880143
OsSET37	Os08g37390	0.880374
OsSET37	Os02g34630	0.880462
OsSET37	Os08g35220	0.880564
OsSET37	Os01g52680	0.880582
OsSET37	Os04g55240	0.880608
OsSET37	Os06g39680	0.880892
OsSET37	Os05g01550	0.881318
OsSET37	Os08g42600	0.882156
OsSET37	Os01g04880	0.882929
OsSET37	Os06g09420	0.883427
OsSET37	Os02g35600	0.888628
OsSET37	Os02g07650	0.889164
OsSET37	Os01g34780	0.889316
OsSET37	Os04g47580	0.889805
OsSET37	Os02g04480	0.890499
OsSET37	Os12g02620	0.890636
OsSET37	Os04g42784	0.891293
OsSET37	Os05g38810	0.892034
OsSET37	Os05g40280	0.892034
OsSET37	Os03g12450	0.892905
OsSET37	Os02g06584	0.89368
OsSET37	Os01g59120	0.893971
OsSET37	Os03g51690	0.894672
OsSET37	Os04g52040	0.89516
OsSET37	Os02g57820	0.895258
OsSET37	Os07g49380	0.896215
OsSET37	Os03g04490	0.896741
OsSET37	Os12g19180	0.899824
OsSET37	Os07g42860	0.900474
OsSET37	Os01g13260	0.900592
OsSET37	Os06g33810	0.900752
OsSET37	Os04g20920	0.900879
OsSET37	Os02g11750	0.901006
OsSET37	Os02g07310	0.901111
OsSET37	Os05g34780	0.901382
OsSET37	Os03g54170	0.902906
OsSET37	Os01g19694	0.904124
OsSET37	Os11g13990	0.904417
OsSET37	Os02g05310	0.90506
OsSET37	Os05g41080	0.905644
OsSET37	Os08g24760	0.908234
OsSET37	Os04g51110	0.908668
OsSET37	Os12g18150	0.90919
OsSET37	Os06g40710	0.909657
OsSET37	Os07g05190	0.910442
OsSET37	Os05g01610	0.910853
OsSET37	Os06g01320	0.910912
OsSET37	Os01g10490	0.911057
OsSET37	Os12g39070	0.911123
OsSET37	Os01g16870	0.911151
OsSET37	Os02g07120	0.911191
OsSET37	Os02g30800	0.912114
OsSET37	Os01g43050	0.913467
OsSET37	Os04g06770	0.91367
OsSET37	Os07g48360	0.913971
OsSET37	Os05g41390	0.914379
OsSET37	Os10g40780	0.91543
OsSET37	Os04g52380	0.916593
OsSET37	Os04g58590	0.916986
OsSET37	Os02g05880	0.917118
OsSET37	Os01g27040	0.919097
OsSET37	Os03g33650	0.919974
OsSET37	Os08g42470	0.920674
OsSET37	Os05g48150	0.921164
OsSET37	Os01g51300	0.92159
OsSET37	Os02g29464	0.922253
OsSET37	Os10g34820	0.922428
OsSET37	Os10g10190	0.923766
OsSET37	Os12g38440	0.924815
OsSET37	Os06g15480	0.925355
OsSET37	Os02g50330	0.92774
OsSET37	Os04g35510	0.928174
OsSET37	Os09g17770	0.929537
OsSET37	Os11g36390	0.92978
OsSET37	Os04g42290	0.930401
OsSET37	Os04g56850	0.931962
OsSET37	Os11g34300	0.933977
OsSET37	Os07g06970	0.934613
OsSET37	Os02g47150	0.935942
OsSET37	Os09g27060	0.93652
OsSET37	Os02g02500	0.936796
OsSET37	Os01g08190	0.938104
OsSET37	Os10g17770	0.938137
OsSET37	Os05g34700	0.944736
OsSET37	Os03g21140	0.944921
OsSET37	Os03g21160	0.945855
OsSET37	Os11g32110	0.948675
OsSET38	Os01g17320	0.750158
OsSET38	Os08g25820	0.752436
OsSET38	Os03g10800	0.75361
OsSET38	Os04g59510	0.753769
OsSET38	Os01g67160	0.754035
OsSET38	Os02g08300	0.756589
OsSET38	Os06g04010	0.759079
OsSET38	Os03g51900	0.760742
OsSET38	Os09g37270	0.761161
OsSET38	Os11g08940	0.761911
OsSET38	Os04g35800	0.764265
OsSET38	Os07g12110	0.765629
OsSET38	Os08g02670	0.76811
OsSET38	Os02g39700	0.768299
OsSET38	Os06g05820	0.769131
OsSET38	Os07g12140	0.770727
OsSET38	Os03g43890	0.771829
OsSET38	Os03g57870	0.772114
OsSET38	Os05g32350	0.773295
OsSET38	Os04g40880	0.774105
OsSET38	Os04g06770	0.776967
OsSET38	Os01g06290	0.780049
OsSET38	Os04g34720	0.783234
OsSET38	Os05g34640	0.783805
OsSET38	Os06g40450	0.785003
OsSET38	Os05g49780	0.789122
OsSET38	Os09g02284	0.795399
OsSET38	Os05g02040	0.795536
OsSET38	Os02g34840	0.800084
OsSET38	Os09g37040	0.801663
OsSET38	Os02g03730	0.80494
OsSET38	Os04g48060	0.806822
OsSET38	Os05g04330	0.810092
OsSET38	Os09g32450	0.813027
OsSET38	Os05g07000	0.815085
OsSET38	Os01g68104	0.815721
OsSET38	Os06g16400	0.816019
OsSET38	Os02g06400	0.817371
OsSET38	Os06g19980	0.81964
OsSET38	Os08g37280	0.820214
OsSET38	Os02g06370	0.832825
OsSET38	Os02g44890	0.839911
OsSET38	Os03g22690	0.850723
OsSET38	Os01g48720	0.855597
OsSET38	Os05g36120	0.86515
OsSET39	Os02g27440	0.768132
OsSET39	Os02g33750	0.775656
OsSET39	Os05g08100	0.81419
OsSET41	Os02g34590	0.750105
OsSET41	Os07g08710	0.750887
OsSET41	Os09g21770	0.751377
OsSET41	Os08g25570	0.752361
OsSET41	Os07g15600	0.752491
OsSET41	Os07g45220	0.755198
OsSET41	Os05g08100	0.756168
OsSET41	Os02g53680	0.757503
OsSET41	Os04g53170	0.757959
OsSET41	Os08g40880	0.758003
OsSET41	Os04g40060	0.758081
OsSET41	Os01g66420	0.758368
OsSET41	Os04g59620	0.75853
OsSET41	Os04g10650	0.759601
OsSET41	Os02g27440	0.761578
OsSET41	Os08g32620	0.761875
OsSET41	Os09g11270	0.762757
OsSET41	Os07g16224	0.762842
OsSET41	Os07g03770	0.764576
OsSET41	Os10g02980	0.766233
OsSET41	Os01g06290	0.766474
OsSET41	Os03g50780	0.766775
OsSET41	Os01g10140	0.76836
OsSET41	Os05g02680	0.768692
OsSET41	Os05g51550	0.769249
OsSET41	Os04g36054	0.769566
OsSET41	Os07g41090	0.769623
OsSET41	Os05g05700	0.771073
OsSET41	Os05g29010	0.771517
OsSET41	Os09g29980	0.771713
OsSET41	Os08g08000	0.772284
OsSET41	Os05g38640	0.774148
OsSET41	Os03g49170	0.776
OsSET41	Os05g38120	0.776038
OsSET41	Os09g06560	0.776281
OsSET41	Os06g01450	0.776832
OsSET41	Os04g51100	0.777544
OsSET41	Os03g14720	0.777669
OsSET41	Os12g39210	0.777728
OsSET41	Os09g24260	0.779437
OsSET41	Os01g05900	0.781723
OsSET41	Os06g51110	0.782878
OsSET41	Os01g48720	0.783741
OsSET41	Os05g02040	0.784321
OsSET41	Os06g36520	0.785409
OsSET41	Os10g10990	0.786382
OsSET41	Os06g11600	0.787074
OsSET41	Os07g10520	0.787269
OsSET41	Os05g23940	0.787484
OsSET41	Os04g42784	0.788715
OsSET41	Os04g34430	0.788954
OsSET41	Os12g01200	0.78914
OsSET41	Os02g03730	0.789423
OsSET41	Os07g37010	0.789663
OsSET41	Os01g64560	0.78997
OsSET41	Os08g25820	0.790103
OsSET41	Os05g34640	0.791228
OsSET41	Os05g49780	0.79174
OsSET41	Os03g06440	0.792223
OsSET41	Os02g05620	0.792416
OsSET41	Os04g55240	0.792963
OsSET41	Os02g52510	0.793743
OsSET41	Os02g39540	0.793832
OsSET41	Os01g63940	0.79392
[truncated: 609 more rows]
