# Supplementary material for: Genome-Wide Identification, Phylogenetic and Co-Expression Analysis of OsSET Gene Family in Rice
Source: PLoS One. 2013 Jun 7;8(6):e65426. doi: 10.1371/journal.pone.0065426 (PMC3676427; doi:10.1371/journal.pone.0065426)
Supplement: Table S7 — Primers used in the research. (XLS) [file pone.0065426.s007.xls]

## Sheet: Table S7
Table S7. Primers used in the research
Name	Primer	Genes
qOs01g56540F	AATGGCTTGCCGTGCTTTT	LOC_Os01g56540 (OsSET3)
qOs01g56540R	TCTCTCCAGGAGTCTTCTTTGTCA
qOs02g39800F	CTACGTGCAAAGATGACTGCG	LOC_Os02g39800 (OsSET9)
qOs02g39800R	GCGGAATGGCTTGTTCGTA
qOs02g47900F	ACCACCCTTGGTAGGTTACT	LOC_Os02g47900 (OsSET11)
qOs02g47900R	CGGGCAATAGACAGAATATC
qOs03g19480F	AAGAATCTGTCGTCGTAAGG	LOC_Os03g19480 (OsSET15)
qOs03g19480R	GACACCCACATGGGTTATAC
qOs04g34976F	ATCGAAGAGCATGAGAGGGATAGT	LOC_Os04g34976 (OsSET19)
qOs04g34976R	GGAAGCATACAGATCAAAATCAGC
qOs04g45990F	GTGAAAGGTGAGAAGGAAACATCA	LOC_Os04g45990 (OsSET20)
qOs04g45990R	CCCATAATGTTTTCCCTAGCGA
qOs06g16390F	CAACAAAGGGTCTTACTTGG	LOC_Os06g16390 (OsSET24)
qOs06g16390R	GTCAGCTTCTTTATGGGAGA
qOs07g28840F	AAAATGAGCTGGAGATTCTGAAATG	LOC_Os07g28840 (OsSET26)
qOs07g28840R	GCATAAAAGGACGAGCAAATTATCA
UbiF	AACCAGCTGAGGCCCAAGA	LOC_Os03g13170 (Ubiquitin, as reference)
UbiR	ACGATTGATTTAACCAGTCCATGA
